# Supplementary material for: Enhancement of short/medium-range order and thermal conductivity in ultrahard sp3 amorphous carbon by C70 precursor
Source: Nat Commun. 2023 Nov 29;14:7860. doi: 10.1038/s41467-023-42195-5 (PMC10686990; doi:10.1038/s41467-023-42195-5)
Supplement: Supplementary file 3 — Source data [file 41467_2023_42195_MOESM3_ESM.xlsx]

## Sheet: figure1
C60 20GPa 1100°C		30GPa 1100°C		27GPa 1200°C		27GPa 1100°C		27GPa 1000°C		27GPa 900°C		23GPa 1100°C		18GPa 1100°C		C70
8.5	3.38731	8.5	3.05749	8.5	2.63136	8.5	2.11122	8.5	1.61978	8.5	1.08297	8.5	0.64298	8.5	0.16959	8.5	0.000226258
8.52	3.38746	8.52	3.05569	8.52	2.63235	8.52	2.11275	8.52	1.61905	8.52	1.08218	8.52	0.64316	8.52	0.17022	8.52	0.000186953
8.54	3.38755	8.54	3.05554	8.54	2.63423	8.54	2.11376	8.54	1.61767	8.54	1.08179	8.54	0.6436	8.54	0.1719	8.54	0.000225251
8.56	3.38771	8.56	3.0563	8.56	2.63808	8.56	2.11478	8.56	1.61632	8.56	1.08144	8.56	0.64344	8.56	0.17206	8.56	0.000306381
8.58	3.38746	8.58	3.05653	8.58	2.63985	8.58	2.11506	8.58	1.61537	8.58	1.08158	8.58	0.64509	8.58	0.17317	8.58	0.000424801
8.6	3.38743	8.6	3.05639	8.6	2.63766	8.6	2.11593	8.6	1.61449	8.6	1.08135	8.6	0.64577	8.6	0.1726	8.6	0.000506436
8.62	3.38786	8.62	3.0559	8.62	2.63365	8.62	2.11676	8.62	1.61272	8.62	1.0806	8.62	0.64447	8.62	0.17002	8.62	0.000621833
8.64	3.38785	8.64	3.05421	8.64	2.62866	8.64	2.11549	8.64	1.61055	8.64	1.08072	8.64	0.644	8.64	0.16945	8.64	0.000690365
8.66	3.3879	8.66	3.05283	8.66	2.62485	8.66	2.11456	8.66	1.6091	8.66	1.0802	8.66	0.64478	8.66	0.17026	8.66	0.000681799
8.68	3.38825	8.68	3.05318	8.68	2.62246	8.68	2.11423	8.68	1.60882	8.68	1.08025	8.68	0.64475	8.68	0.16938	8.68	0.00066013
8.7	3.38813	8.7	3.05165	8.7	2.62329	8.7	2.11401	8.7	1.61058	8.7	1.08155	8.7	0.64534	8.7	0.16912	8.7	0.000665673
8.72	3.38801	8.72	3.05061	8.72	2.62371	8.72	2.11542	8.72	1.61256	8.72	1.08281	8.72	0.6467	8.72	0.17029	8.72	0.000681295
8.74	3.38803	8.74	3.0511	8.74	2.62173	8.74	2.11809	8.74	1.61328	8.74	1.08307	8.74	0.64692	8.74	0.16821	8.74	0.000807778
8.76	3.38808	8.76	3.0504	8.76	2.62157	8.76	2.11975	8.76	1.61341	8.76	1.08283	8.76	0.64614	8.76	0.16557	8.76	0.000948874
8.78	3.38722	8.78	3.05011	8.78	2.62241	8.78	2.11995	8.78	1.61345	8.78	1.08256	8.78	0.64521	8.78	0.16443	8.78	0.00113
8.8	3.38674	8.8	3.04984	8.8	2.62381	8.8	2.11802	8.8	1.61359	8.8	1.08231	8.8	0.64425	8.8	0.16493	8.8	0.00135
8.82	3.38667	8.82	3.05062	8.82	2.62517	8.82	2.11489	8.82	1.61341	8.82	1.08299	8.82	0.6432	8.82	0.16523	8.82	0.00159
8.84	3.38711	8.84	3.0511	8.84	2.62538	8.84	2.11218	8.84	1.61177	8.84	1.08379	8.84	0.64456	8.84	0.1656	8.84	0.00186
8.86	3.38667	8.86	3.05109	8.86	2.62605	8.86	2.11057	8.86	1.61184	8.86	1.08407	8.86	0.64676	8.86	0.16553	8.86	0.00212
8.88	3.38631	8.88	3.0511	8.88	2.62756	8.88	2.10916	8.88	1.61274	8.88	1.08352	8.88	0.64794	8.88	0.16664	8.88	0.00226
8.9	3.38648	8.9	3.05082	8.9	2.62803	8.9	2.10823	8.9	1.61379	8.9	1.08304	8.9	0.649	8.9	0.16691	8.9	0.00227
8.92	3.38675	8.92	3.04899	8.92	2.62694	8.92	2.10989	8.92	1.61565	8.92	1.08327	8.92	0.64832	8.92	0.16768	8.92	0.00232
8.94	3.38657	8.94	3.04926	8.94	2.62423	8.94	2.1123	8.94	1.61678	8.94	1.08318	8.94	0.64655	8.94	0.16898	8.94	0.00248
8.96	3.38748	8.96	3.05034	8.96	2.62272	8.96	2.11269	8.96	1.61574	8.96	1.08379	8.96	0.64509	8.96	0.16871	8.96	0.00281
8.98	3.3862	8.98	3.05065	8.98	2.62334	8.98	2.11199	8.98	1.61423	8.98	1.08452	8.98	0.64391	8.98	0.16808	8.98	0.00326
9	3.38619	9	3.05002	9	2.62558	9	2.1111	9	1.61262	9	1.08472	9	0.6449	9	0.16761	9	0.00373
9.02	3.38785	9.02	3.04995	9.02	2.62699	9.02	2.1109	9.02	1.61206	9.02	1.08476	9.02	0.64627	9.02	0.16748	9.02	0.00428
9.04	3.38631	9.04	3.05071	9.04	2.62657	9.04	2.11149	9.04	1.61279	9.04	1.08418	9.04	0.64692	9.04	0.16784	9.04	0.00486
9.06	3.38631	9.06	3.05182	9.06	2.62454	9.06	2.11121	9.06	1.61464	9.06	1.08334	9.06	0.64779	9.06	0.16818	9.06	0.00549
9.08	3.38699	9.08	3.05328	9.08	2.62303	9.08	2.11094	9.08	1.61694	9.08	1.08218	9.08	0.64769	9.08	0.16784	9.08	0.00616
9.1	3.38652	9.1	3.0531	9.1	2.62209	9.1	2.10978	9.1	1.61829	9.1	1.08116	9.1	0.64673	9.1	0.1661	9.1	0.00701
9.12	3.38626	9.12	3.05194	9.12	2.62121	9.12	2.10949	9.12	1.61919	9.12	1.08076	9.12	0.64621	9.12	0.16597	9.12	0.00788
9.14	3.38605	9.14	3.04923	9.14	2.62152	9.14	2.10926	9.14	1.61986	9.14	1.08027	9.14	0.64627	9.14	0.16423	9.14	0.00879
9.16	3.38771	9.16	3.04581	9.16	2.62251	9.16	2.11075	9.16	1.61921	9.16	1.0803	9.16	0.6472	9.16	0.16342	9.16	0.00993
9.18	3.38613	9.18	3.04416	9.18	2.62189	9.18	2.11257	9.18	1.61927	9.18	1.08118	9.18	0.64695	9.18	0.16366	9.18	0.01142
9.2	3.38673	9.2	3.04377	9.2	2.62532	9.2	2.11304	9.2	1.61949	9.2	1.08321	9.2	0.64605	9.2	0.16406	9.2	0.01318
9.22	3.38717	9.22	3.04515	9.22	2.6247	9.22	2.11116	9.22	1.61886	9.22	1.08561	9.22	0.64596	9.22	0.16453	9.22	0.01528
9.24	3.38624	9.24	3.04666	9.24	2.62152	9.24	2.10975	9.24	1.61854	9.24	1.08708	9.24	0.64596	9.24	0.16443	9.24	0.01766
9.26	3.38654	9.26	3.04777	9.26	2.62236	9.26	2.10893	9.26	1.61784	9.26	1.08792	9.26	0.64596	9.26	0.16302	9.26	0.02088
9.28	3.38696	9.28	3.0467	9.28	2.62381	9.28	2.10839	9.28	1.61624	9.28	1.08826	9.28	0.64559	9.28	0.16239	9.28	0.02521
9.3	3.38601	9.3	3.04465	9.3	2.62485	9.3	2.10803	9.3	1.61608	9.3	1.08859	9.3	0.64608	9.3	0.16185	9.3	0.03079
9.32	3.38639	9.32	3.04416	9.32	2.62689	9.32	2.10758	9.32	1.61641	9.32	1.08892	9.32	0.64676	9.32	0.16168	9.32	0.0377
9.34	3.38606	9.34	3.04449	9.34	2.62657	9.34	2.1049	9.34	1.61447	9.34	1.0891	9.34	0.64723	9.34	0.16279	9.34	0.047
9.36	3.38686	9.36	3.04488	9.36	2.62428	9.36	2.10306	9.36	1.61355	9.36	1.08887	9.36	0.64707	9.36	0.16309	9.36	0.05896
9.38	3.38678	9.38	3.04569	9.38	2.62324	9.38	2.1017	9.38	1.61393	9.38	1.08871	9.38	0.64683	9.38	0.16282	9.38	0.07344
9.4	3.38675	9.4	3.04621	9.4	2.62027	9.4	2.10326	9.4	1.61453	9.4	1.08905	9.4	0.64596	9.4	0.16259	9.4	0.08998
9.42	3.38616	9.42	3.04596	9.42	2.61762	9.42	2.10542	9.42	1.61531	9.42	1.08912	9.42	0.64444	9.42	0.16282	9.42	0.10875
9.44	3.38678	9.44	3.04437	9.44	2.61585	9.44	2.10636	9.44	1.61697	9.44	1.08898	9.44	0.64304	9.44	0.16376	9.44	0.12808
9.46	3.38618	9.46	3.0443	9.46	2.6147	9.46	2.10823	9.46	1.61802	9.46	1.08819	9.46	0.6423	9.46	0.16547	9.46	0.14806
9.48	3.38659	9.48	3.04557	9.48	2.61288	9.48	2.10968	9.48	1.61897	9.48	1.08715	9.48	0.64093	9.48	0.1665	9.48	0.16573
9.5	3.3862	9.5	3.04587	9.5	2.61111	9.5	2.11079	9.5	1.61836	9.5	1.08681	9.5	0.63994	9.5	0.16624	9.5	0.17882
9.52	3.38578	9.52	3.04666	9.52	2.61012	9.52	2.11121	9.52	1.61604	9.52	1.08695	9.52	0.64006	9.52	0.16627	9.52	0.18584
9.54	3.38541	9.54	3.04799	9.54	2.61069	9.54	2.11079	9.54	1.61414	9.54	1.08685	9.54	0.6395	9.54	0.16577	9.54	0.18464
9.56	3.38538	9.56	3.0476	9.56	2.61496	9.56	2.11042	9.56	1.61329	9.56	1.08698	9.56	0.6395	9.56	0.16533	9.56	0.17703
9.58	3.38535	9.58	3.04666	9.58	2.61881	9.58	2.11009	9.58	1.61371	9.58	1.08785	9.58	0.64071	9.58	0.16567	9.58	0.16375
9.6	3.38541	9.6	3.04436	9.6	2.62064	9.6	2.11107	9.6	1.61516	9.6	1.08896	9.6	0.64062	9.6	0.16557	9.6	0.14677
9.62	3.38564	9.62	3.0431	9.62	2.62137	9.62	2.1113	9.62	1.61666	9.62	1.08942	9.62	0.64009	9.62	0.1655	9.62	0.12777
9.64	3.38568	9.64	3.04355	9.64	2.62012	9.64	2.11015	9.64	1.61765	9.64	1.08998	9.64	0.64065	9.64	0.16516	9.64	0.10821
9.66	3.38566	9.66	3.04374	9.66	2.61871	9.66	2.10895	9.66	1.61799	9.66	1.08997	9.66	0.63922	9.66	0.16383	9.66	0.09072
9.68	3.38556	9.68	3.04292	9.68	2.61616	9.68	2.10859	9.68	1.61722	9.68	1.09025	9.68	0.63711	9.68	0.16289	9.68	0.07564
9.7	3.38572	9.7	3.04177	9.7	2.61225	9.7	2.10889	9.7	1.61718	9.7	1.09015	9.7	0.6369	9.7	0.16242	9.7	0.06378
9.72	3.3863	9.72	3.04012	9.72	2.61231	9.72	2.10952	9.72	1.61834	9.72	1.08939	9.72	0.63845	9.72	0.16218	9.72	0.05456
9.74	3.38668	9.74	3.0396	9.74	2.61184	9.74	2.1104	9.74	1.61999	9.74	1.08815	9.74	0.63913	9.74	0.16135	9.74	0.04752
9.76	3.38704	9.76	3.04062	9.76	2.61392	9.76	2.11045	9.76	1.6217	9.76	1.08734	9.76	0.64124	9.76	0.16128	9.76	0.04252
9.78	3.38718	9.78	3.04237	9.78	2.61715	9.78	2.11119	9.78	1.62301	9.78	1.08806	9.78	0.64323	9.78	0.16121	9.78	0.03966
9.8	3.38691	9.8	3.0441	9.8	2.61809	9.8	2.11237	9.8	1.62239	9.8	1.08907	9.8	0.64369	9.8	0.16084	9.8	0.03796
9.82	3.38668	9.82	3.04518	9.82	2.61809	9.82	2.11251	9.82	1.62227	9.82	1.09054	9.82	0.644	9.82	0.16141	9.82	0.03705
9.84	3.38652	9.84	3.04684	9.84	2.61746	9.84	2.1113	9.84	1.62205	9.84	1.09161	9.84	0.645	9.84	0.16282	9.84	0.03653
9.86	3.38631	9.86	3.04757	9.86	2.61689	9.86	2.10981	9.86	1.62075	9.86	1.09233	9.86	0.64425	9.86	0.16423	9.86	0.03645
9.88	3.38587	9.88	3.04699	9.88	2.61637	9.88	2.10972	9.88	1.61841	9.88	1.09293	9.88	0.64329	9.88	0.1653	9.88	0.03668
9.9	3.38562	9.9	3.04709	9.9	2.61861	9.9	2.11097	9.9	1.61709	9.9	1.09274	9.9	0.6423	9.9	0.1664	9.9	0.03732
9.92	3.38561	9.92	3.04696	9.92	2.62199	9.92	2.11249	9.92	1.61652	9.92	1.09227	9.92	0.64161	9.92	0.16547	9.92	0.0385
9.94	3.38558	9.94	3.04723	9.94	2.62746	9.94	2.11218	9.94	1.61508	9.94	1.09306	9.94	0.64211	9.94	0.16319	9.94	0.04028
9.96	3.3859	9.96	3.04745	9.96	2.63011	9.96	2.11142	9.96	1.61365	9.96	1.0941	9.96	0.6427	9.96	0.16232	9.96	0.04263
9.98	3.38587	9.98	3.04697	9.98	2.62907	9.98	2.11126	9.98	1.61323	9.98	1.09452	9.98	0.64406	9.98	0.16279	9.98	0.04543
10	3.38554	10	3.04711	10	2.62662	10	2.11168	10	1.61251	10	1.09431	10	0.64648	10	0.16372	10	0.04866
10.02	3.38527	10.02	3.04533	10.02	2.62439	10.02	2.11332	10.02	1.61213	10.02	1.0933	10.02	0.64832	10.02	0.16533	10.02	0.05212
10.04	3.38515	10.04	3.04424	10.04	2.62407	10.04	2.11421	10.04	1.61172	10.04	1.09224	10.04	0.64956	10.04	0.1655	10.04	0.05539
10.06	3.38532	10.06	3.04343	10.06	2.62704	10.06	2.1134	10.06	1.61156	10.06	1.09141	10.06	0.64962	10.06	0.16433	10.06	0.05831
10.08	3.38552	10.08	3.04222	10.08	2.6286	10.08	2.11167	10.08	1.6125	10.08	1.09067	10.08	0.65043	10.08	0.16259	10.08	0.06082
10.1	3.3855	10.1	3.04223	10.1	2.62902	10.1	2.11096	10.1	1.61445	10.1	1.08971	10.1	0.65018	10.1	0.16198	10.1	0.06315
10.12	3.38556	10.12	3.04219	10.12	2.62944	10.12	2.11088	10.12	1.6159	10.12	1.0889	10.12	0.64828	10.12	0.16198	10.12	0.06549
10.14	3.38587	10.14	3.04323	10.14	2.62761	10.14	2.11155	10.14	1.61632	10.14	1.08797	10.14	0.64822	10.14	0.16168	10.14	0.06779
10.16	3.38605	10.16	3.04415	10.16	2.62517	10.16	2.11293	10.16	1.61665	10.16	1.0876	10.16	0.64776	10.16	0.16158	10.16	0.07002
10.18	3.38607	10.18	3.0454	10.18	2.62334	10.18	2.11468	10.18	1.61739	10.18	1.088	10.18	0.64599	10.18	0.16148	10.18	0.07232
10.2	3.38591	10.2	3.04563	10.2	2.62241	10.2	2.1158	10.2	1.61803	10.2	1.08851	10.2	0.6467	10.2	0.16115	10.2	0.0745
10.22	3.38557	10.22	3.04614	10.22	2.62319	10.22	2.11591	10.22	1.61926	10.22	1.08866	10.22	0.64819	10.22	0.16198	10.22	0.07688
10.24	3.38517	10.24	3.0467	10.24	2.62413	10.24	2.11633	10.24	1.62046	10.24	1.08814	10.24	0.64915	10.24	0.16339	10.24	0.07947
10.26	3.38518	10.26	3.04611	10.26	2.62616	10.26	2.11724	10.26	1.62089	10.26	1.08827	10.26	0.65064	10.26	0.16506	10.26	0.08208
10.28	3.38546	10.28	3.04509	10.28	2.62595	10.28	2.11775	10.28	1.62019	10.28	1.08922	10.28	0.65098	10.28	0.1646	10.28	0.08458
10.3	3.38561	10.3	3.04495	10.3	2.62387	10.3	2.1192	10.3	1.61999	10.3	1.08994	10.3	0.65052	10.3	0.16269	10.3	0.08797
10.32	3.38578	10.32	3.04534	10.32	2.62168	10.32	2.12058	10.32	1.62015	10.32	1.09096	10.32	0.64974	10.32	0.16048	10.32	0.09203
10.34	3.3861	10.34	3.04684	10.34	2.621	10.34	2.11884	10.34	1.6208	10.34	1.09133	10.34	0.64853	10.34	0.15934	10.34	0.09782
10.36	3.38607	10.36	3.04777	10.36	2.61892	10.36	2.11657	10.36	1.62127	10.36	1.09093	10.36	0.64863	10.36	0.1593	10.36	0.10588
10.38	3.38607	10.38	3.0495	10.38	2.6197	10.38	2.11523	10.38	1.62219	10.38	1.09085	10.38	0.64875	10.38	0.16017	10.38	0.1165
10.4	3.38619	10.4	3.05008	10.4	2.62126	10.4	2.11551	10.4	1.62332	10.4	1.09054	10.4	0.64828	10.4	0.16185	10.4	0.12997
10.42	3.3865	10.42	3.04978	10.42	2.62189	10.42	2.11605	10.42	1.62371	10.42	1.09069	10.42	0.64797	10.42	0.16192	10.42	0.14774
10.44	3.38645	10.44	3.0499	10.44	2.62137	10.44	2.11634	10.44	1.6232	10.44	1.09077	10.44	0.64745	10.44	0.16081	10.44	0.16894
10.46	3.38632	10.46	3.0492	10.46	2.62183	10.46	2.11528	10.46	1.6225	10.46	1.09063	10.46	0.64683	10.46	0.15944	10.46	0.19427
10.48	3.38639	10.48	3.04866	10.48	2.62137	10.48	2.11443	10.48	1.62169	10.48	1.09058	10.48	0.64621	10.48	0.1588	10.48	0.22255
10.5	3.38637	10.5	3.04931	10.5	2.62022	10.5	2.1146	10.5	1.62087	10.5	1.09027	10.5	0.64611	10.5	0.15813	10.5	0.25231
10.52	3.38626	10.52	3.05011	10.52	2.61918	10.52	2.1151	10.52	1.61937	10.52	1.09056	10.52	0.64664	10.52	0.15833	10.52	0.28141
10.54	3.38634	10.54	3.05227	10.54	2.61928	10.54	2.11545	10.54	1.61798	10.54	1.09107	10.54	0.64779	10.54	0.15863	10.54	0.30742
10.56	3.38658	10.56	3.05203	10.56	2.61835	10.56	2.11589	10.56	1.61736	10.56	1.09043	10.56	0.64922	10.56	0.15927	10.56	0.32931
10.58	3.38712	10.58	3.05203	10.58	2.61902	10.58	2.11613	10.58	1.61704	10.58	1.08923	10.58	0.64977	10.58	0.1591	10.58	0.34514
10.6	3.38773	10.6	3.05191	10.6	2.61954	10.6	2.11744	10.6	1.61802	10.6	1.08878	10.6	0.649	10.6	0.15897	10.6	0.3505
10.62	3.38802	10.62	3.04935	10.62	2.61939	10.62	2.118	10.62	1.61878	10.62	1.08906	10.62	0.6481	10.62	0.15887	10.62	0.34461
10.64	3.38857	10.64	3.04705	10.64	2.61803	10.64	2.11794	10.64	1.61777	10.64	1.09002	10.64	0.64751	10.64	0.15934	10.64	0.32876
10.66	3.38836	10.66	3.04672	10.66	2.61788	10.66	2.11761	10.66	1.61647	10.66	1.0914	10.66	0.64608	10.66	0.16014	10.66	0.30248
10.68	3.38812	10.68	3.04766	10.68	2.61829	10.68	2.11881	10.68	1.61647	10.68	1.09198	10.68	0.64552	10.68	0.16131	10.68	0.26861
10.7	3.3876	10.7	3.04808	10.7	2.62043	10.7	2.12037	10.7	1.61725	10.7	1.09201	10.7	0.64406	10.7	0.16239	10.7	0.23198
10.72	3.38716	10.72	3.04821	10.72	2.62506	10.72	2.11905	10.72	1.61711	10.72	1.09171	10.72	0.64323	10.72	0.16306	10.72	0.1956
10.74	3.38702	10.74	3.04901	10.74	2.62787	10.74	2.11682	10.74	1.61548	10.74	1.09188	10.74	0.64217	10.74	0.16275	10.74	0.15879
10.76	3.38713	10.76	3.04881	10.76	2.6298	10.76	2.11434	10.76	1.615	10.76	1.09219	10.76	0.64152	10.76	0.16339	10.76	0.12542
10.78	3.38758	10.78	3.04791	10.78	2.62954	10.78	2.11272	10.78	1.61506	10.78	1.09299	10.78	0.64161	10.78	0.16563	10.78	0.09817
10.8	3.38785	10.8	3.04815	10.8	2.62715	10.8	2.11145	10.8	1.61596	10.8	1.09336	10.8	0.64143	10.8	0.16691	10.8	0.07693
10.82	3.38743	10.82	3.04802	10.82	2.62517	10.82	2.10969	10.82	1.61748	10.82	1.09347	10.82	0.64056	10.82	0.16821	10.82	0.06058
10.84	3.38704	10.84	3.04678	10.84	2.62381	10.84	2.10905	10.84	1.61863	10.84	1.0937	10.84	0.64016	10.84	0.16965	10.84	0.04787
10.86	3.3866	10.86	3.04661	10.86	2.62215	10.86	2.10904	10.86	1.61999	10.86	1.09413	10.86	0.64019	10.86	0.16871	10.86	0.03872
10.88	3.38606	10.88	3.04673	10.88	2.62355	10.88	2.11008	10.88	1.62067	10.88	1.09424	10.88	0.64	10.88	0.16697	10.88	0.0322
10.9	3.38623	10.9	3.04611	10.9	2.62683	10.9	2.1108	10.9	1.61994	10.9	1.09424	10.9	0.64127	10.9	0.1655	10.9	0.02746
10.92	3.38624	10.92	3.04726	10.92	2.62928	10.92	2.11164	10.92	1.61879	10.92	1.0944	10.92	0.64242	10.92	0.16389	10.92	0.02381
10.94	3.3863	10.94	3.04771	10.94	2.62991	10.94	2.1125	10.94	1.61816	10.94	1.09481	10.94	0.64341	10.94	0.16352	10.94	0.02087
10.96	3.38654	10.96	3.0482	10.96	2.63095	10.96	2.1137	10.96	1.61808	10.96	1.09485	10.96	0.64397	10.96	0.16379	10.96	0.01849
10.98	3.38694	10.98	3.04896	10.98	2.6311	10.98	2.11509	10.98	1.61848	10.98	1.095	10.98	0.64521	10.98	0.16403	10.98	0.01656
11	3.38712	11	3.04928	11	2.63011	11	2.11563	11	1.61773	11	1.09492	11	0.6472	11	0.1653	11	0.015
11.02	3.38747	11.02	3.04946	11.02	2.62876	11.02	2.11573	11.02	1.61569	11.02	1.09537	11.02	0.64934	11.02	0.16543	11.02	0.01371
11.04	3.38772	11.04	3.04938	11.04	2.62735	11.04	2.11463	11.04	1.61355	11.04	1.09594	11.04	0.65077	11.04	0.16476	11.04	0.01269
11.06	3.38758	11.06	3.04899	11.06	2.62564	11.06	2.11316	11.06	1.61314	11.06	1.09601	11.06	0.65185	11.06	0.1662	11.06	0.01175
11.08	3.38773	11.08	3.05013	11.08	2.62387	11.08	2.11099	11.08	1.61311	11.08	1.09558	11.08	0.6526	11.08	0.16701	11.08	0.01096
11.1	3.38787	11.1	3.05014	11.1	2.62371	11.1	2.10852	11.1	1.6125	11.1	1.09522	11.1	0.65207	11.1	0.16707	11.1	0.01032
11.12	3.3873	11.12	3.0478	11.12	2.62251	11.12	2.10662	11.12	1.61094	11.12	1.09547	11.12	0.65223	11.12	0.16835	11.12	0.00965
11.14	3.38705	11.14	3.04549	11.14	2.62236	11.14	2.10705	11.14	1.60993	11.14	1.09582	11.14	0.65142	11.14	0.16821	11.14	0.00892
11.16	3.38746	11.16	3.04289	11.16	2.62366	11.16	2.10823	11.16	1.61023	11.16	1.09598	11.16	0.65067	11.16	0.16794	11.16	0.00808
11.18	3.38767	11.18	3.04222	11.18	2.62366	11.18	2.10912	11.18	1.61134	11.18	1.09629	11.18	0.65108	11.18	0.16738	11.18	0.00725
11.2	3.3879	11.2	3.04329	11.2	2.62433	11.2	2.11065	11.2	1.6135	11.2	1.09694	11.2	0.65111	11.2	0.16704	11.2	0.00638
11.22	3.38855	11.22	3.04458	11.22	2.62522	11.22	2.11065	11.22	1.61452	11.22	1.09763	11.22	0.65092	11.22	0.16734	11.22	0.0057
11.24	3.38889	11.24	3.04519	11.24	2.62418	11.24	2.1111	11.24	1.61423	11.24	1.09861	11.24	0.65061	11.24	0.16674	11.24	0.0051
11.26	3.38902	11.26	3.04512	11.26	2.62501	11.26	2.11283	11.26	1.61343	11.26	1.09955	11.26	0.65129	11.26	0.16516	11.26	0.00448
11.28	3.38919	11.28	3.04446	11.28	2.62678	11.28	2.11415	11.28	1.61305	11.28	1.09994	11.28	0.65278	11.28	0.16466	11.28	0.00385
11.3	3.38907	11.3	3.04537	11.3	2.6272	11.3	2.11588	11.3	1.61225	11.3	1.10106	11.3	0.65312	11.3	0.16506	11.3	0.00327
11.32	3.38889	11.32	3.04694	11.32	2.62751	11.32	2.11781	11.32	1.6117	11.32	1.1014	11.32	0.65244	11.32	0.16634	11.32	0.00284
11.34	3.38872	11.34	3.04818	11.34	2.62725	11.34	2.11789	11.34	1.6107	11.34	1.1007	11.34	0.65117	11.34	0.16724	11.34	0.0025
11.36	3.38848	11.36	3.04935	11.36	2.62319	11.36	2.11594	11.36	1.61005	11.36	1.10032	11.36	0.64956	11.36	0.16794	11.36	0.00222
11.38	3.38841	11.38	3.05019	11.38	2.62168	11.38	2.11465	11.38	1.61049	11.38	1.1006	11.38	0.64878	11.38	0.16744	11.38	0.00203
11.4	3.38856	11.4	3.04968	11.4	2.62392	11.4	2.11309	11.4	1.61206	11.4	1.10164	11.4	0.64915	11.4	0.16684	11.4	0.0019
11.42	3.38909	11.42	3.04848	11.42	2.62715	11.42	2.11226	11.42	1.61321	11.42	1.10216	11.42	0.65018	11.42	0.1661	11.42	0.0017
11.44	3.38963	11.44	3.0469	11.44	2.6273	11.44	2.11248	11.44	1.61325	11.44	1.10229	11.44	0.65195	11.44	0.16567	11.44	0.00149
11.46	3.39	11.46	3.04645	11.46	2.62668	11.46	2.11198	11.46	1.61245	11.46	1.10164	11.46	0.65204	11.46	0.16506	11.46	0.00131
11.48	3.39016	11.48	3.04582	11.48	2.62449	11.48	2.11173	11.48	1.61157	11.48	1.10068	11.48	0.65018	11.48	0.16523	11.48	0.00104
11.5	3.38973	11.5	3.04599	11.5	2.62288	11.5	2.11247	11.5	1.61133	11.5	1.10049	11.5	0.64859	11.5	0.16684	11.5	0.000765449
11.52	3.38926	11.52	3.04684	11.52	2.62168	11.52	2.11281	11.52	1.61194	11.52	1.10012	11.52	0.64602	11.52	0.16731	11.52	0.000532135
11.54	3.38871	11.54	3.04815	11.54	2.62121	11.54	2.11339	11.54	1.61319	11.54	1.09857	11.54	0.64484	11.54	0.16691	11.54	0.000374914
11.56	3.38842	11.56	3.04996	11.56	2.6209	11.56	2.11405	11.56	1.61504	11.56	1.09718	11.56	0.64617	11.56	0.16634	11.56	0.000205598
11.58	3.38829	11.58	3.05086	11.58	2.62085	11.58	2.11416	11.58	1.61578	11.58	1.09564	11.58	0.64797	11.58	0.1666	11.58	9.27206e-05
11.6	3.38843	11.6	3.05189	11.6	2.62215	11.6	2.11431	11.6	1.61647	11.6	1.09448	11.6	0.64934	11.6	0.16644	11.6	8.76814e-05
11.62	3.38809	11.62	3.05321	11.62	2.6236	11.62	2.11486	11.62	1.61769	11.62	1.09432	11.62	0.65027	11.62	0.1666	11.62	7.70992e-05
11.64	3.38731	11.64	3.05231	11.64	2.62387	11.64	2.11413	11.64	1.61852	11.64	1.09495	11.64	0.64922	11.64	0.16506	11.64	3.27546e-05
11.66	3.3868	11.66	3.0505	11.66	2.62225	11.66	2.11303	11.66	1.61825	11.66	1.09576	11.66	0.64766	11.66	0.16426	11.66	1.91488e-05
11.68	3.38662	11.68	3.04871	11.68	2.6198	11.68	2.11303	11.68	1.61702	11.68	1.09626	11.68	0.64729	11.68	0.16463	11.68	0
11.7	3.38691	11.7	3.04768	11.7	2.61861	11.7	2.11206	11.7	1.61571	11.7	1.09678	11.7	0.64742	11.7	0.1656	11.7	5.19034e-05
11.72	3.38755	11.72	3.04772	11.72	2.62022	11.72	2.11099	11.72	1.61419	11.72	1.09715	11.72	0.64748	11.72	0.16801	11.72	0.000252966
11.74	3.38783	11.74	3.04926	11.74	2.62298	11.74	2.11063	11.74	1.61232	11.74	1.09698	11.74	0.64943	11.74	0.16945	11.74	0.000578496
11.76	3.38809	11.76	3.04972	11.76	2.62538	11.76	2.1098	11.76	1.61064	11.76	1.09667	11.76	0.6503	11.76	0.16975	11.76	0.000931741
11.78	3.38818	11.78	3.04901	11.78	2.62959	11.78	2.10963	11.78	1.60967	11.78	1.0965	11.78	0.64943	11.78	0.17002	11.78	0.00132
11.8	3.38803	11.8	3.04757	11.8	2.63454	11.8	2.11048	11.8	1.60941	11.8	1.09686	11.8	0.64937	11.8	0.16902	11.8	0.00179
11.82	3.38806	11.82	3.04594	11.82	2.63683	11.82	2.11052	11.82	1.60974	11.82	1.09687	11.82	0.64881	11.82	0.16942	11.82	0.00227
11.84	3.38814	11.84	3.04452	11.84	2.63709	11.84	2.11138	11.84	1.61109	11.84	1.09636	11.84	0.64816	11.84	0.17096	11.84	0.00274
11.86	3.38818	11.86	3.04376	11.86	2.63542	11.86	2.11186	11.86	1.61177	11.86	1.09553	11.86	0.65058	11.86	0.17136	11.86	0.00323
11.88	3.38823	11.88	3.04474	11.88	2.63313	11.88	2.11141	11.88	1.61171	11.88	1.09555	11.88	0.65288	11.88	0.17123	11.88	0.00368
11.9	3.38833	11.9	3.04657	11.9	2.63027	11.9	2.11127	11.9	1.6124	11.9	1.09593	11.9	0.65396	11.9	0.17139	11.9	0.0041
11.92	3.38819	11.92	3.04783	11.92	2.63058	11.92	2.10987	11.92	1.61342	11.92	1.09667	11.92	0.65477	11.92	0.17059	11.92	0.00446
11.94	3.38835	11.94	3.04952	11.94	2.63173	11.94	2.10887	11.94	1.61363	11.94	1.09736	11.94	0.65362	11.94	0.17012	11.94	0.00468
11.96	3.38877	11.96	3.04922	11.96	2.6322	11.96	2.10946	11.96	1.61214	11.96	1.09652	11.96	0.6517	11.96	0.16935	11.96	0.00482
11.98	3.38903	11.98	3.04875	11.98	2.6336	11.98	2.10963	11.98	1.60995	11.98	1.0956	11.98	0.6499	11.98	0.16902	11.98	0.00477
12	3.38911	12	3.04916	12	2.6335	12	2.10931	12	1.60938	12	1.09577	12	0.6503	12	0.16821	12	0.00453
12.02	3.38914	12.02	3.04969	12.02	2.63272	12.02	2.10889	12.02	1.61097	12.02	1.09613	12.02	0.65129	12.02	0.16771	12.02	0.00422
12.04	3.38915	12.04	3.05025	12.04	2.63053	12.04	2.10873	12.04	1.61444	12.04	1.09702	12.04	0.65201	12.04	0.16714	12.04	0.00384
12.06	3.38961	12.06	3.05028	12.06	2.62673	12.06	2.10873	12.06	1.61696	12.06	1.09844	12.06	0.6526	12.06	0.16721	12.06	0.0034
12.08	3.39008	12.08	3.05041	12.08	2.62423	12.08	2.11023	12.08	1.61861	12.08	1.09981	12.08	0.65185	12.08	0.16727	12.08	0.00301
12.1	3.39073	12.1	3.05071	12.1	2.61975	12.1	2.11125	12.1	1.61909	12.1	1.10108	12.1	0.65182	12.1	0.16751	12.1	0.00265
12.12	3.39094	12.12	3.05112	12.12	2.61803	12.12	2.11267	12.12	1.61919	12.12	1.10131	12.12	0.65281	12.12	0.16858	12.12	0.00218
12.14	3.39104	12.14	3.05182	12.14	2.61803	12.14	2.1134	12.14	1.62005	12.14	1.10074	12.14	0.65399	12.14	0.17032	12.14	0.00174
12.16	3.39143	12.16	3.05243	12.16	2.61788	12.16	2.11399	12.16	1.61954	12.16	1.10015	12.16	0.65421	12.16	0.17103	12.16	0.00152
12.18	3.39171	12.18	3.05245	12.18	2.61819	12.18	2.11362	12.18	1.61824	12.18	1.09945	12.18	0.65381	12.18	0.1719	12.18	0.00137
12.2	3.39179	12.2	3.05234	12.2	2.61704	12.2	2.11328	12.2	1.61693	12.2	1.09914	12.2	0.65359	12.2	0.1719	12.2	0.00126
12.22	3.39177	12.22	3.05126	12.22	2.6133	12.22	2.11314	12.22	1.6155	12.22	1.09898	12.22	0.65275	12.22	0.17036	12.22	0.0012
12.24	3.39224	12.24	3.04932	12.24	2.61356	12.24	2.11385	12.24	1.61514	12.24	1.09899	12.24	0.65223	12.24	0.16875	12.24	0.00114
12.26	3.39262	12.26	3.04762	12.26	2.61616	12.26	2.11611	12.26	1.61454	12.26	1.09943	12.26	0.65188	12.26	0.16704	12.26	0.00106
12.28	3.39278	12.28	3.04789	12.28	2.61918	12.28	2.11786	12.28	1.6135	12.28	1.10006	12.28	0.65151	12.28	0.16607	12.28	0.000986164
12.3	3.39283	12.3	3.04832	12.3	2.62199	12.3	2.11817	12.3	1.61287	12.3	1.10033	12.3	0.65216	12.3	0.1661	12.3	0.000946355
12.32	3.3924	12.32	3.04899	12.32	2.6248	12.32	2.11821	12.32	1.61252	12.32	1.10047	12.32	0.65182	12.32	0.1666	12.32	0.000859177
12.34	3.39225	12.34	3.04962	12.34	2.6261	12.34	2.11733	12.34	1.6131	12.34	1.10052	12.34	0.6503	12.34	0.16624	12.34	0.00076948
12.36	3.39225	12.36	3.04932	12.36	2.62558	12.36	2.11554	12.36	1.61341	12.36	1.09961	12.36	0.6494	12.36	0.1656	12.36	0.00080425
12.38	3.39222	12.38	3.04898	12.38	2.6247	12.38	2.11286	12.38	1.614	12.38	1.09837	12.38	0.64863	12.38	0.16594	12.38	0.00080677
12.4	3.39203	12.4	3.04884	12.4	2.62355	12.4	2.11015	12.4	1.61495	12.4	1.09773	12.4	0.64835	12.4	0.16577	12.4	0.000764441
12.42	3.39195	12.42	3.04968	12.42	2.62548	12.42	2.10968	12.42	1.61422	12.42	1.09784	12.42	0.64766	12.42	0.1662	12.42	0.000753355
12.44	3.39189	12.44	3.05106	12.44	2.62782	12.44	2.10991	12.44	1.61347	12.44	1.09839	12.44	0.64801	12.44	0.1666	12.44	0.000693893
12.46	3.39236	12.46	3.05041	12.46	2.63017	12.46	2.10954	12.46	1.61463	12.46	1.09996	12.46	0.64953	12.46	0.16734	12.46	0.000628887
12.48	3.39257	12.48	3.05061	12.48	2.63105	12.48	2.10885	12.48	1.61573	12.48	1.10165	12.48	0.6508	12.48	0.16788	12.48	0.000569425
12.5	3.39275	12.5	3.05061	12.5	2.62996	12.5	2.10814	12.5	1.61701	12.5	1.10289	12.5	0.65195	12.5	0.16818	12.5	0.000548765
12.52	3.39328	12.52	3.05068	12.52	2.62808	12.52	2.10864	12.52	1.61814	12.52	1.10292	12.52	0.6525	12.52	0.16828	12.52	0.00062788
12.54	3.3935	12.54	3.05076	12.54	2.62657	12.54	2.10986	12.54	1.61845	12.54	1.10186	12.54	0.65167	12.54	0.16821	12.54	0.000830958
12.56	3.39372	12.56	3.05123	12.56	2.62543	12.56	2.1111	12.56	1.61765	12.56	1.10022	12.56	0.65157	12.56	0.16738	12.56	0.000982637
12.58	3.39391	12.58	3.05227	12.58	2.62501	12.58	2.11134	12.58	1.61572	12.58	1.09985	12.58	0.65101	12.58	0.16788	12.58	0.00106
12.6	3.39406	12.6	3.05298	12.6	2.62376	12.6	2.10917	12.6	1.61452	12.6	1.10025	12.6	0.6508	12.6	0.16885	12.6	0.00107
12.62	3.39407	12.62	3.05382	12.62	2.62387	12.62	2.10738	12.62	1.61421	12.62	1.10053	12.62	0.65021	12.62	0.16882	12.62	0.00101
12.64	3.39383	12.64	3.05349	12.64	2.62678	12.64	2.10789	12.64	1.61543	12.64	1.10037	12.64	0.64801	12.64	0.16918	12.64	0.00095996
12.66	3.39398	12.66	3.05343	12.66	2.62954	12.66	2.10918	12.66	1.61645	12.66	1.09996	12.66	0.6472	12.66	0.17163	12.66	0.00098818
12.68	3.39422	12.68	3.05286	12.68	2.62964	12.68	2.11012	12.68	1.61635	12.68	1.10008	12.68	0.64863	12.68	0.17277	12.68	0.00104
12.7	3.3939	12.7	3.05355	12.7	2.62949	12.7	2.10998	12.7	1.61608	12.7	1.10129	12.7	0.64863	12.7	0.17434	12.7	0.00116
12.72	3.39365	12.72	3.05396	12.72	2.62886	12.72	2.10944	12.72	1.61612	12.72	1.10269	12.72	0.64847	12.72	0.17461	12.72	0.00121
12.74	3.39355	12.74	3.0527	12.74	2.62772	12.74	2.10937	12.74	1.6179	12.74	1.10337	12.74	0.64866	12.74	0.17458	12.74	0.00116
12.76	3.39325	12.76	3.05112	12.76	2.62767	12.76	2.10972	12.76	1.61974	12.76	1.10332	12.76	0.64987	12.76	0.17478	12.76	0.00104
12.78	3.39311	12.78	3.05052	12.78	2.6284	12.78	2.10987	12.78	1.6197	12.78	1.10384	12.78	0.65021	12.78	0.17437	12.78	0.00097659
12.8	3.39288	12.8	3.05005	12.8	2.62897	12.8	2.10921	12.8	1.61765	12.8	1.10482	12.8	0.6498	12.8	0.17397	12.8	0.000964999
12.82	3.39263	12.82	3.05101	12.82	2.6284	12.82	2.10845	12.82	1.61596	12.82	1.10539	12.82	0.64918	12.82	0.17451	12.82	0.00104
12.84	3.39237	12.84	3.05174	12.84	2.62803	12.84	2.10834	12.84	1.61549	12.84	1.10657	12.84	0.64807	12.84	0.17488	12.84	0.00111
12.86	3.39216	12.86	3.05171	12.86	2.63147	12.86	2.10936	12.86	1.61571	12.86	1.10678	12.86	0.64735	12.86	0.17521	12.86	0.00114
12.88	3.39213	12.88	3.04981	12.88	2.63267	12.88	2.11095	12.88	1.61566	12.88	1.10629	12.88	0.6485	12.88	0.17541	12.88	0.00118
12.9	3.39228	12.9	3.04769	12.9	2.63142	12.9	2.11242	12.9	1.61484	12.9	1.10541	12.9	0.64987	12.9	0.17451	12.9	0.00127
12.92	3.39268	12.92	3.04793	12.92	2.62954	12.92	2.11221	12.92	1.61394	12.92	1.10425	12.92	0.65024	12.92	0.17347	12.92	0.00135
12.94	3.39317	12.94	3.04787	12.94	2.62553	12.94	2.11201	12.94	1.61406	12.94	1.10412	12.94	0.65145	12.94	0.17324	12.94	0.00137
12.96	3.39342	12.96	3.04913	12.96	2.62355	12.96	2.11285	12.96	1.61464	12.96	1.10402	12.96	0.65297	12.96	0.1734	12.96	0.00137
12.98	3.39427	12.98	3.05037	12.98	2.62293	12.98	2.11339	12.98	1.61628	12.98	1.10318	12.98	0.6535	12.98	0.17417	12.98	0.00133
13	3.39476	13	3.04974	13	2.62381	13	2.11357	13	1.619	13	1.10197	13	0.65331	13	0.17317	13	0.00126
13.02	3.39517	13.02	3.04907	13.02	2.62558	13.02	2.11246	13.02	1.62059	13.02	1.10136	13.02	0.65381	13.02	0.17066	13.02	0.00124
13.04	3.39523	13.04	3.04983	13.04	2.62662	13.04	2.11152	13.04	1.6203	13.04	1.10159	13.04	0.65381	13.04	0.16955	13.04	0.00124
13.06	3.39481	13.06	3.04932	13.06	2.62699	13.06	2.11112	13.06	1.6197	13.06	1.10292	13.06	0.65474	13.06	0.16902	13.06	0.00117
13.08	3.39476	13.08	3.04929	13.08	2.62704	13.08	2.11086	13.08	1.61933	13.08	1.1039	13.08	0.65598	13.08	0.16855	13.08	0.0011
13.1	3.39471	13.1	3.04941	13.1	2.62652	13.1	2.11096	13.1	1.61814	13.1	1.1036	13.1	0.65607	13.1	0.17079	13.1	0.00103
13.12	3.39491	13.12	3.04851	13.12	2.626	13.12	2.11086	13.12	1.61777	13.12	1.10243	13.12	0.65492	13.12	0.17247	13.12	0.000915616
13.14	3.39516	13.14	3.0485	13.14	2.62558	13.14	2.11111	13.14	1.61738	13.14	1.10225	13.14	0.65344	13.14	0.17223	13.14	0.00095089
13.16	3.39527	13.16	3.04946	13.16	2.62569	13.16	2.111	13.16	1.61763	13.16	1.10268	13.16	0.6535	13.16	0.17176	13.16	0.00113
13.18	3.3952	13.18	3.0502	13.18	2.62595	13.18	2.11157	13.18	1.61849	13.18	1.10327	13.18	0.65368	13.18	0.17166	13.18	0.00134
13.2	3.39526	13.2	3.05123	13.2	2.62777	13.2	2.11244	13.2	1.61906	13.2	1.10381	13.2	0.65437	13.2	0.17106	13.2	0.00156
13.22	3.39576	13.22	3.05176	13.22	2.6286	13.22	2.11445	13.22	1.61899	13.22	1.10399	13.22	0.65474	13.22	0.17066	13.22	0.00174
13.24	3.39591	13.24	3.05101	13.24	2.62871	13.24	2.1161	13.24	1.61921	13.24	1.1049	13.24	0.65595	13.24	0.17019	13.24	0.00186
13.26	3.396	13.26	3.0507	13.26	2.62949	13.26	2.11536	13.26	1.61814	13.26	1.10548	13.26	0.65548	13.26	0.16788	13.26	0.0019
13.28	3.39598	13.28	3.04995	13.28	2.62829	13.28	2.11507	13.28	1.61659	13.28	1.10548	13.28	0.65492	13.28	0.16684	13.28	0.00192
13.3	3.39575	13.3	3.04998	13.3	2.62793	13.3	2.11473	13.3	1.6157	13.3	1.10487	13.3	0.65517	13.3	0.16794	13.3	0.00186
13.32	3.39587	13.32	3.05058	13.32	2.6284	13.32	2.11525	13.32	1.6141	13.32	1.10511	13.32	0.65486	13.32	0.16979	13.32	0.00178
13.34	3.39607	13.34	3.05103	13.34	2.62678	13.34	2.11681	13.34	1.61393	13.34	1.10596	13.34	0.6534	13.34	0.17099	13.34	0.00178
13.36	3.39602	13.36	3.0499	13.36	2.62543	13.36	2.11796	13.36	1.61613	13.36	1.10607	13.36	0.65226	13.36	0.17196	13.36	0.0018
13.38	3.39635	13.38	3.04869	13.38	2.62564	13.38	2.11868	13.38	1.61809	13.38	1.10617	13.38	0.6507	13.38	0.17163	13.38	0.00184
13.4	3.39676	13.4	3.04805	13.4	2.62439	13.4	2.11921	13.4	1.61872	13.4	1.1058	13.4	0.6508	13.4	0.17149	13.4	0.0019
13.42	3.39728	13.42	3.04784	13.42	2.62277	13.42	2.11892	13.42	1.61791	13.42	1.10582	13.42	0.6517	13.42	0.1725	13.42	0.00196
13.44	3.39745	13.44	3.04706	13.44	2.62189	13.44	2.11816	13.44	1.61691	13.44	1.10655	13.44	0.65157	13.44	0.17411	13.44	0.00207
13.46	3.39748	13.46	3.04823	13.46	2.62262	13.46	2.11633	13.46	1.61586	13.46	1.10725	13.46	0.65238	13.46	0.17357	13.46	0.0021
13.48	3.39754	13.48	3.04974	13.48	2.62387	13.48	2.11516	13.48	1.61476	13.48	1.10843	13.48	0.65375	13.48	0.1731	13.48	0.00212
13.5	3.39732	13.5	3.04954	13.5	2.6261	13.5	2.11458	13.5	1.61357	13.5	1.10828	13.5	0.65446	13.5	0.17283	13.5	0.00219
13.52	3.3971	13.52	3.05044	13.52	2.62808	13.52	2.11336	13.52	1.61296	13.52	1.10778	13.52	0.65666	13.52	0.17314	13.52	0.0023
13.54	3.39715	13.54	3.05085	13.54	2.62954	13.54	2.11232	13.54	1.61417	13.54	1.10821	13.54	0.65756	13.54	0.17407	13.54	0.0024
13.56	3.39699	13.56	3.05022	13.56	2.62954	13.56	2.11331	13.56	1.61629	13.56	1.10913	13.56	0.65834	13.56	0.17494	13.56	0.00254
13.58	3.39688	13.58	3.05031	13.58	2.62964	13.58	2.1154	13.58	1.61792	13.58	1.11	13.58	0.65849	13.58	0.17508	13.58	0.0027
13.6	3.39712	13.6	3.05106	13.6	2.62902	13.6	2.116	13.6	1.61869	13.6	1.11065	13.6	0.65834	13.6	0.17404	13.6	0.00274
13.62	3.3971	13.62	3.05101	13.62	2.6272	13.62	2.11576	13.62	1.61907	13.62	1.11069	13.62	0.65911	13.62	0.17364	13.62	0.00275
13.64	3.39687	13.64	3.0511	13.64	2.62501	13.64	2.11506	13.64	1.61983	13.64	1.10947	13.64	0.65874	13.64	0.17437	13.64	0.00284
13.66	3.39702	13.66	3.05049	13.66	2.62355	13.66	2.11541	13.66	1.61903	13.66	1.10843	13.66	0.65719	13.66	0.17448	13.66	0.00292
13.68	3.39709	13.68	3.05017	13.68	2.62392	13.68	2.11593	13.68	1.61847	13.68	1.10803	13.68	0.6557	13.68	0.17464	13.68	0.00306
13.7	3.39716	13.7	3.04941	13.7	2.62303	13.7	2.11646	13.7	1.61774	13.7	1.10791	13.7	0.65465	13.7	0.17471	13.7	0.00331
13.72	3.39744	13.72	3.04892	13.72	2.6234	13.72	2.11528	13.72	1.61626	13.72	1.10862	13.72	0.65427	13.72	0.17441	13.72	0.00364
13.74	3.39744	13.74	3.04975	13.74	2.62366	13.74	2.11272	13.74	1.61505	13.74	1.10889	13.74	0.65412	13.74	0.17421	13.74	0.00391
13.76	3.39783	13.76	3.05034	13.76	2.6235	13.76	2.11037	13.76	1.61477	13.76	1.10852	13.76	0.65477	13.76	0.1737	13.76	0.00413
13.78	3.39864	13.78	3.04968	13.78	2.62288	13.78	2.10919	13.78	1.61497	13.78	1.10814	13.78	0.65499	13.78	0.17357	13.78	0.0043
13.8	3.39881	13.8	3.04881	13.8	2.62345	13.8	2.10864	13.8	1.61452	13.8	1.1068	13.8	0.65471	13.8	0.17427	13.8	0.00451
13.82	3.39863	13.82	3.04848	13.82	2.62501	13.82	2.10949	13.82	1.61403	13.82	1.10566	13.82	0.65449	13.82	0.17518	13.82	0.00467
13.84	3.39836	13.84	3.04853	13.84	2.62741	13.84	2.11043	13.84	1.61448	13.84	1.10519	13.84	0.65452	13.84	0.17598	13.84	0.00489
13.86	3.39824	13.86	3.04917	13.86	2.6285	13.86	2.11157	13.86	1.61598	13.86	1.10496	13.86	0.65381	13.86	0.17622	13.86	0.00513
13.88	3.39845	13.88	3.05046	13.88	2.62866	13.88	2.11188	13.88	1.61687	13.88	1.10487	13.88	0.65365	13.88	0.17521	13.88	0.00538
13.9	3.39858	13.9	3.05067	13.9	2.62621	13.9	2.11255	13.9	1.61792	13.9	1.1057	13.9	0.65285	13.9	0.17551	13.9	0.00562
13.92	3.39872	13.92	3.05038	13.92	2.62371	13.92	2.1141	13.92	1.61909	13.92	1.10666	13.92	0.65281	13.92	0.17635	13.92	0.00588
13.94	3.39859	13.94	3.05076	13.94	2.62465	13.94	2.1145	13.94	1.61893	13.94	1.10767	13.94	0.65384	13.94	0.17625	13.94	0.006
13.96	3.39828	13.96	3.05123	13.96	2.62553	13.96	2.11429	13.96	1.61834	13.96	1.10875	13.96	0.65533	13.96	0.17729	13.96	0.00616
13.98	3.39829	13.98	3.05141	13.98	2.62761	13.98	2.11487	13.98	1.61895	13.98	1.10961	13.98	0.6579	13.98	0.17722	13.98	0.00627
14	3.39811	14	3.05119	14	2.62954	14	2.11519	14	1.61911	14	1.11013	14	0.65964	14	0.17605	14	0.00629
14.02	3.39801	14.02	3.05188	14.02	2.62944	14.02	2.11562	14.02	1.61934	14.02	1.11082	14.02	0.65939	14.02	0.17628	14.02	0.00629
14.04	3.39816	14.04	3.05261	14.04	2.62673	14.04	2.11598	14.04	1.61947	14.04	1.11104	14.04	0.65828	14.04	0.17628	14.04	0.0063
14.06	3.39831	14.06	3.05258	14.06	2.62538	14.06	2.11707	14.06	1.61955	14.06	1.11055	14.06	0.6575	14.06	0.17498	14.06	0.00634
14.08	3.39868	14.08	3.0523	14.08	2.62251	14.08	2.11757	14.08	1.61905	14.08	1.11026	14.08	0.65784	14.08	0.17521	14.08	0.00633
14.1	3.39911	14.1	3.05143	14.1	2.61975	14.1	2.11807	14.1	1.61898	14.1	1.11106	14.1	0.65834	14.1	0.17528	14.1	0.0063
14.12	3.3994	14.12	3.05062	14.12	2.61814	14.12	2.11915	14.12	1.61909	14.12	1.11222	14.12	0.65914	14.12	0.17575	14.12	0.00632
14.14	3.39984	14.14	3.05046	14.14	2.61861	14.14	2.11963	14.14	1.61805	14.14	1.11283	14.14	0.65961	14.14	0.17792	14.14	0.00631
14.16	3.40026	14.16	3.05073	14.16	2.62199	14.16	2.11947	14.16	1.61694	14.16	1.11303	14.16	0.66032	14.16	0.17926	14.16	0.00631
14.18	3.4006	14.18	3.05052	14.18	2.6248	14.18	2.11744	14.18	1.61734	14.18	1.1125	14.18	0.66163	14.18	0.18034	14.18	0.0063
14.2	3.40114	14.2	3.05004	14.2	2.62662	14.2	2.11444	14.2	1.61836	14.2	1.11117	14.2	0.66225	14.2	0.1807	14.2	0.00621
14.22	3.40172	14.22	3.04877	14.22	2.62813	14.22	2.11229	14.22	1.61825	14.22	1.11081	14.22	0.66125	14.22	0.18121	14.22	0.00618
14.24	3.40181	14.24	3.04808	14.24	2.62683	14.24	2.11165	14.24	1.61668	14.24	1.11033	14.24	0.6598	14.24	0.18024	14.24	0.0061
14.26	3.4016	14.26	3.04826	14.26	2.62657	14.26	2.11216	14.26	1.6148	14.26	1.10954	14.26	0.65936	14.26	0.18007	14.26	0.00588
14.28	3.40124	14.28	3.04892	14.28	2.6273	14.28	2.11365	14.28	1.61323	14.28	1.10914	14.28	0.6584	14.28	0.18003	14.28	0.00563
14.3	3.40122	14.3	3.04878	14.3	2.62907	14.3	2.1154	14.3	1.61379	14.3	1.1083	14.3	0.6579	14.3	0.1796	14.3	0.00543
14.32	3.40128	14.32	3.04905	14.32	2.63188	14.32	2.11648	14.32	1.61524	14.32	1.10812	14.32	0.65821	14.32	0.17953	14.32	0.00526
14.34	3.40162	14.34	3.0486	14.34	2.6336	14.34	2.11797	14.34	1.61715	14.34	1.10854	14.34	0.65809	14.34	0.17916	14.34	0.00513
14.36	3.40215	14.36	3.04856	14.36	2.63438	14.36	2.11905	14.36	1.61839	14.36	1.10955	14.36	0.65942	14.36	0.17893	14.36	0.00495
14.38	3.40206	14.38	3.04947	14.38	2.63475	14.38	2.11918	14.38	1.61814	14.38	1.11042	14.38	0.66048	14.38	0.17843	14.38	0.00477
14.4	3.40212	14.4	3.04963	14.4	2.63475	14.4	2.11844	14.4	1.61623	14.4	1.11108	14.4	0.6615	14.4	0.17843	14.4	0.00467
14.42	3.40207	14.42	3.04923	14.42	2.6347	14.42	2.11862	14.42	1.61482	14.42	1.11176	14.42	0.66125	14.42	0.17782	14.42	0.0046
14.44	3.40223	14.44	3.04796	14.44	2.6323	14.44	2.11947	14.44	1.61445	14.44	1.11244	14.44	0.66063	14.44	0.17692	14.44	0.00464
14.46	3.40273	14.46	3.04667	14.46	2.63006	14.46	2.12084	14.46	1.61437	14.46	1.11232	14.46	0.66088	14.46	0.17719	14.46	0.00459
14.48	3.40298	14.48	3.04705	14.48	2.62741	14.48	2.12159	14.48	1.6141	14.48	1.11095	14.48	0.66004	14.48	0.17866	14.48	0.00442
14.5	3.40318	14.5	3.04848	14.5	2.62647	14.5	2.12114	14.5	1.61419	14.5	1.10969	14.5	0.65806	14.5	0.17936	14.5	0.00427
14.52	3.40303	14.52	3.05043	14.52	2.62855	14.52	2.12144	14.52	1.61438	14.52	1.10934	14.52	0.65722	14.52	0.18047	14.52	0.00422
14.54	3.40281	14.54	3.05225	14.54	2.63043	14.54	2.12173	14.54	1.6151	14.54	1.10965	14.54	0.65765	14.54	0.18198	14.54	0.00427
14.56	3.4026	14.56	3.05412	14.56	2.62991	14.56	2.12117	14.56	1.61666	14.56	1.11094	14.56	0.65685	14.56	0.18161	14.56	0.00433
14.58	3.40234	14.58	3.05402	14.58	2.63017	14.58	2.11961	14.58	1.61789	14.58	1.11241	14.58	0.65595	14.58	0.1806	14.58	0.0043
14.6	3.40234	14.6	3.05397	14.6	2.62938	14.6	2.11704	14.6	1.61825	14.6	1.11332	14.6	0.65669	14.6	0.1794	14.6	0.00419
14.62	3.40266	14.62	3.0536	14.62	2.62725	14.62	2.11563	14.62	1.61848	14.62	1.11409	14.62	0.65744	14.62	0.17809	14.62	0.00412
14.64	3.40274	14.64	3.05339	14.64	2.62662	14.64	2.11602	14.64	1.61818	14.64	1.11491	14.64	0.658	14.64	0.1793	14.64	0.00409
14.66	3.40256	14.66	3.05397	14.66	2.62506	14.66	2.11824	14.66	1.61813	14.66	1.11549	14.66	0.65852	14.66	0.18017	14.66	0.00409
14.68	3.40262	14.68	3.05379	14.68	2.62121	14.68	2.12016	14.68	1.61854	14.68	1.11625	14.68	0.65924	14.68	0.18084	14.68	0.00407
14.7	3.4027	14.7	3.05328	14.7	2.61824	14.7	2.12001	14.7	1.61924	14.7	1.11612	14.7	0.65936	14.7	0.18168	14.7	0.00407
14.72	3.40277	14.72	3.05179	14.72	2.61579	14.72	2.11861	14.72	1.61952	14.72	1.11548	14.72	0.6598	14.72	0.18168	14.72	0.00409
14.74	3.40273	14.74	3.0502	14.74	2.61507	14.74	2.11803	14.74	1.61998	14.74	1.11541	14.74	0.6607	14.74	0.18151	14.74	0.00409
14.76	3.40291	14.76	3.04954	14.76	2.61678	14.76	2.11867	14.76	1.61996	14.76	1.11514	14.76	0.66107	14.76	0.18168	14.76	0.00411
14.78	3.40329	14.78	3.0489	14.78	2.6184	14.78	2.11882	14.78	1.62107	14.78	1.11467	14.78	0.66001	14.78	0.18238	14.78	0.00414
14.8	3.40365	14.8	3.04954	14.8	2.61934	14.8	2.11819	14.8	1.62277	14.8	1.1147	14.8	0.65818	14.8	0.18332	14.8	0.00419
14.82	3.40372	14.82	3.0491	14.82	2.61939	14.82	2.11735	14.82	1.62417	14.82	1.11511	14.82	0.65719	14.82	0.18305	14.82	0.00421
14.84	3.40371	14.84	3.04806	14.84	2.6185	14.84	2.11673	14.84	1.62464	14.84	1.11508	14.84	0.65707	14.84	0.18258	14.84	0.00418
14.86	3.40365	14.86	3.04812	14.86	2.61996	14.86	2.11605	14.86	1.62467	14.86	1.11549	14.86	0.65762	14.86	0.18174	14.86	0.00414
14.88	3.40361	14.88	3.04721	14.88	2.62178	14.88	2.11642	14.88	1.62392	14.88	1.11577	14.88	0.65871	14.88	0.18034	14.88	0.00411
14.9	3.40399	14.9	3.04756	14.9	2.62324	14.9	2.11701	14.9	1.62252	14.9	1.11497	14.9	0.65914	14.9	0.18024	14.9	0.00416
14.92	3.40447	14.92	3.04833	14.92	2.6235	14.92	2.11656	14.92	1.62147	14.92	1.11402	14.92	0.66023	14.92	0.18034	14.92	0.00424
14.94	3.40486	14.94	3.04848	14.94	2.62329	14.94	2.11565	14.94	1.62057	14.94	1.11312	14.94	0.66014	14.94	0.17993	14.94	0.00433
14.96	3.40518	14.96	3.04962	14.96	2.62277	14.96	2.11522	14.96	1.62014	14.96	1.11251	14.96	0.65976	14.96	0.18064	14.96	0.00432
14.98	3.40525	14.98	3.05034	14.98	2.62428	14.98	2.11311	14.98	1.6204	14.98	1.11277	14.98	0.6589	14.98	0.17983	14.98	0.00433
15	3.40543	15	3.05029	15	2.62584	15	2.11176	15	1.62067	15	1.11311	15	0.66001	15	0.17886	15	0.00439
15.02	3.40554	15.02	3.05041	15.02	2.62662	15.02	2.11181	15.02	1.62276	15.02	1.11337	15.02	0.65973	15.02	0.1793	15.02	0.00451
15.04	3.40556	15.04	3.05017	15.04	2.62694	15.04	2.11295	15.04	1.62412	15.04	1.11342	15.04	0.65828	15.04	0.18064	15.04	0.00466
15.06	3.40588	15.06	3.05109	15.06	2.62657	15.06	2.11499	15.06	1.6241	15.06	1.11346	15.06	0.65778	15.06	0.18127	15.06	0.00476
15.08	3.4059	15.08	3.05254	15.08	2.62538	15.08	2.1157	15.08	1.62361	15.08	1.11363	15.08	0.65933	15.08	0.18091	15.08	0.00479
15.1	3.40518	15.1	3.05225	15.1	2.6236	15.1	2.11418	15.1	1.62224	15.1	1.11335	15.1	0.6615	15.1	0.1807	15.1	0.00484
15.12	3.40484	15.12	3.0511	15.12	2.62183	15.12	2.11237	15.12	1.62108	15.12	1.11352	15.12	0.66324	15.12	0.18107	15.12	0.0049
15.14	3.40458	15.14	3.05034	15.14	2.62074	15.14	2.11126	15.14	1.62064	15.14	1.11361	15.14	0.66299	15.14	0.18024	15.14	0.00496
15.16	3.40458	15.16	3.05023	15.16	2.62131	15.16	2.1108	15.16	1.6205	15.16	1.11395	15.16	0.66296	15.16	0.18047	15.16	0.00508
15.18	3.40512	15.18	3.05008	15.18	2.6234	15.18	2.111	15.18	1.62061	15.18	1.11508	15.18	0.66215	15.18	0.18057	15.18	0.00518
15.2	3.40549	15.2	3.05047	15.2	2.62511	15.2	2.11177	15.2	1.61974	15.2	1.11636	15.2	0.66377	15.2	0.1804	15.2	0.00531
15.22	3.40573	15.22	3.05088	15.22	2.62616	15.22	2.11311	15.22	1.61771	15.22	1.11843	15.22	0.66696	15.22	0.18003	15.22	0.00545
15.24	3.40598	15.24	3.05055	15.24	2.62584	15.24	2.11425	15.24	1.61504	15.24	1.11992	15.24	0.66842	15.24	0.1803	15.24	0.00559
15.26	3.40604	15.26	3.05082	15.26	2.62423	15.26	2.11534	15.26	1.61303	15.26	1.12067	15.26	0.66892	15.26	0.18047	15.26	0.00571
15.28	3.40613	15.28	3.0511	15.28	2.62402	15.28	2.11633	15.28	1.61211	15.28	1.12024	15.28	0.6673	15.28	0.18034	15.28	0.00573
15.3	3.4065	15.3	3.05113	15.3	2.62256	15.3	2.11704	15.3	1.61233	15.3	1.11972	15.3	0.6655	15.3	0.18003	15.3	0.00573
15.32	3.40671	15.32	3.05109	15.32	2.62334	15.32	2.11768	15.32	1.61324	15.32	1.11862	15.32	0.66364	15.32	0.18067	15.32	0.0058
15.34	3.40723	15.34	3.05134	15.34	2.62491	15.34	2.11766	15.34	1.61345	15.34	1.11779	15.34	0.6625	15.34	0.1808	15.34	0.00589
15.36	3.4073	15.36	3.05123	15.36	2.6247	15.36	2.11693	15.36	1.61396	15.36	1.11742	15.36	0.66293	15.36	0.18044	15.36	0.00598
15.38	3.40708	15.38	3.05032	15.38	2.62293	15.38	2.11569	15.38	1.61547	15.38	1.11712	15.38	0.66395	15.38	0.18107	15.38	0.00609
15.4	3.407	15.4	3.05049	15.4	2.62199	15.4	2.1146	15.4	1.61592	15.4	1.11673	15.4	0.66485	15.4	0.18087	15.4	0.00625
15.42	3.40682	15.42	3.05079	15.42	2.62173	15.42	2.11417	15.42	1.61559	15.42	1.1168	15.42	0.66532	15.42	0.18044	15.42	0.00651
15.44	3.40659	15.44	3.05041	15.44	2.62178	15.44	2.11444	15.44	1.61591	15.44	1.11723	15.44	0.66476	15.44	0.18094	15.44	0.00683
15.46	3.40675	15.46	3.05095	15.46	2.62111	15.46	2.11457	15.46	1.61547	15.46	1.11732	15.46	0.66414	15.46	0.18171	15.46	0.00718
15.48	3.40672	15.48	3.05209	15.48	2.62079	15.48	2.11494	15.48	1.61547	15.48	1.11737	15.48	0.66377	15.48	0.18328	15.48	0.00746
15.5	3.40709	15.5	3.05198	15.5	2.6185	15.5	2.11521	15.5	1.61606	15.5	1.11822	15.5	0.66259	15.5	0.18415	15.5	0.0077
15.52	3.40759	15.52	3.05159	15.52	2.61553	15.52	2.11458	15.52	1.61652	15.52	1.11913	15.52	0.66181	15.52	0.18512	15.52	0.00794
15.54	3.40827	15.54	3.05107	15.54	2.61189	15.54	2.11381	15.54	1.61618	15.54	1.11987	15.54	0.66253	15.54	0.1866	15.54	0.00823
15.56	3.4089	15.56	3.04944	15.56	2.61043	15.56	2.11442	15.56	1.61542	15.56	1.12085	15.56	0.66367	15.56	0.1876	15.56	0.00849
15.58	3.40912	15.58	3.04829	15.58	2.61074	15.58	2.11548	15.58	1.61355	15.58	1.12224	15.58	0.66526	15.58	0.1877	15.58	0.00874
15.6	3.40901	15.6	3.04715	15.6	2.61215	15.6	2.1177	15.6	1.61201	15.6	1.12288	15.6	0.66582	15.6	0.18737	15.6	0.00904
15.62	3.40908	15.62	3.04631	15.62	2.61605	15.62	2.11937	15.62	1.61143	15.62	1.123	15.62	0.66476	15.62	0.1872	15.62	0.00941
15.64	3.40888	15.64	3.04787	15.64	2.61819	15.64	2.12048	15.64	1.612	15.64	1.12248	15.64	0.6633	15.64	0.18677	15.64	0.00992
15.66	3.40883	15.66	3.04833	15.66	2.61965	15.66	2.12159	15.66	1.6128	15.66	1.12129	15.66	0.66262	15.66	0.1866	15.66	0.01048
15.68	3.40877	15.68	3.04968	15.68	2.6198	15.68	2.12195	15.68	1.61405	15.68	1.11976	15.68	0.66129	15.68	0.18717	15.68	0.01105
15.7	3.40884	15.7	3.05183	15.7	2.62074	15.7	2.12116	15.7	1.61537	15.7	1.1196	15.7	0.66085	15.7	0.1861	15.7	0.01166
15.72	3.40895	15.72	3.05273	15.72	2.62157	15.72	2.12161	15.72	1.61691	15.72	1.12047	15.72	0.6615	15.72	0.18469	15.72	0.01234
15.74	3.40895	15.74	3.05283	15.74	2.62345	15.74	2.12276	15.74	1.6186	15.74	1.12141	15.74	0.66194	15.74	0.18559	15.74	0.01307
15.76	3.40921	15.76	3.05249	15.76	2.62397	15.76	2.12197	15.76	1.62064	15.76	1.12195	15.76	0.66377	15.76	0.18603	15.76	0.01393
15.78	3.40914	15.78	3.0518	15.78	2.62194	15.78	2.11987	15.78	1.62195	15.78	1.1221	15.78	0.66451	15.78	0.1871	15.78	0.0149
15.8	3.40917	15.8	3.05152	15.8	2.62022	15.8	2.11823	15.8	1.62261	15.8	1.12195	15.8	0.66507	15.8	0.18727	15.8	0.01602
15.82	3.40942	15.82	3.05152	15.82	2.61887	15.82	2.11651	15.82	1.62268	15.82	1.12139	15.82	0.66557	15.82	0.18496	15.82	0.01737
15.84	3.40899	15.84	3.05183	15.84	2.61923	15.84	2.11406	15.84	1.62222	15.84	1.12122	15.84	0.66516	15.84	0.18399	15.84	0.01899
15.86	3.40854	15.86	3.05176	15.86	2.62215	15.86	2.11252	15.86	1.62115	15.86	1.12148	15.86	0.66492	15.86	0.18456	15.86	0.02088
15.88	3.40854	15.88	3.05134	15.88	2.62459	15.88	2.11303	15.88	1.62039	15.88	1.12179	15.88	0.66411	15.88	0.18573	15.88	0.02314
15.9	3.40863	15.9	3.0515	15.9	2.62605	15.9	2.11417	15.9	1.62052	15.9	1.12239	15.9	0.66315	15.9	0.18683	15.9	0.02598
15.92	3.40909	15.92	3.05224	15.92	2.62616	15.92	2.11509	15.92	1.62109	15.92	1.12295	15.92	0.66395	15.92	0.1873	15.92	0.02933
15.94	3.40968	15.94	3.05358	15.94	2.62584	15.94	2.11575	15.94	1.62096	15.94	1.12321	15.94	0.666	15.94	0.18797	15.94	0.03344
15.96	3.41008	15.96	3.05536	15.96	2.62631	15.96	2.11616	15.96	1.62038	15.96	1.12296	15.96	0.66709	15.96	0.18894	15.96	0.03859
15.98	3.41051	15.98	3.0546	15.98	2.62813	15.98	2.11525	15.98	1.6216	15.98	1.12262	15.98	0.66851	15.98	0.18914	15.98	0.04518
16	3.41048	16	3.0528	16	2.62886	16	2.11362	16	1.62293	16	1.12206	16	0.66876	16	0.18888	16	0.05362
16.02	3.41037	16.02	3.05188	16.02	2.62829	16.02	2.11196	16.02	1.62351	16.02	1.12254	16.02	0.66882	16.02	0.18606	16.02	0.06463
16.04	3.4104	16.04	3.05117	16.04	2.6285	16.04	2.11169	16.04	1.6229	16.04	1.12239	16.04	0.66833	16.04	0.18365	16.04	0.07797
16.06	3.41034	16.06	3.05065	16.06	2.62761	16.06	2.11144	16.06	1.62131	16.06	1.12229	16.06	0.66805	16.06	0.18221	16.06	0.09419
16.08	3.41063	16.08	3.0504	16.08	2.62454	16.08	2.11028	16.08	1.62021	16.08	1.12177	16.08	0.66879	16.08	0.18184	16.08	0.11442
16.1	3.41077	16.1	3.04931	16.1	2.62475	16.1	2.11008	16.1	1.62055	16.1	1.12121	16.1	0.66864	16.1	0.18214	16.1	0.13866
16.12	3.41111	16.12	3.04853	16.12	2.62381	16.12	2.10944	16.12	1.62133	16.12	1.12069	16.12	0.66696	16.12	0.18298	16.12	0.16563
16.14	3.41105	16.14	3.04808	16.14	2.62189	16.14	2.10873	16.14	1.62208	16.14	1.12044	16.14	0.666	16.14	0.18285	16.14	0.19587
16.16	3.41082	16.16	3.04787	16.16	2.62111	16.16	2.10957	16.16	1.62299	16.16	1.12064	16.16	0.66544	16.16	0.18338	16.16	0.22742
16.18	3.41086	16.18	3.04845	16.18	2.62173	16.18	2.11128	16.18	1.62349	16.18	1.12075	16.18	0.66504	16.18	0.18382	16.18	0.25823
16.2	3.41079	16.2	3.04805	16.2	2.62152	16.2	2.11246	16.2	1.62263	16.2	1.1209	16.2	0.66563	16.2	0.18288	16.2	0.28734
16.22	3.41096	16.22	3.04796	16.22	2.62267	16.22	2.11281	16.22	1.62159	16.22	1.12113	16.22	0.6665	16.22	0.18191	16.22	0.3116
16.24	3.41125	16.24	3.04871	16.24	2.62173	16.24	2.11214	16.24	1.62111	16.24	1.12071	16.24	0.66637	16.24	0.18174	16.24	0.32942
16.26	3.41121	16.26	3.05008	16.26	2.61871	16.26	2.11172	16.26	1.62127	16.26	1.12101	16.26	0.66622	16.26	0.18224	16.26	0.33646
16.28	3.4113	16.28	3.05146	16.28	2.61819	16.28	2.11229	16.28	1.62161	16.28	1.12163	16.28	0.66628	16.28	0.18328	16.28	0.3352
16.3	3.41162	16.3	3.05188	16.3	2.61913	16.3	2.11444	16.3	1.62281	16.3	1.12196	16.3	0.66619	16.3	0.18442	16.3	0.32593
16.32	3.4118	16.32	3.05194	16.32	2.62111	16.32	2.11619	16.32	1.62383	16.32	1.12248	16.32	0.66746	16.32	0.18536	16.32	0.3073
16.34	3.41224	16.34	3.05161	16.34	2.6235	16.34	2.11666	16.34	1.62385	16.34	1.12383	16.34	0.66802	16.34	0.18529	16.34	0.27967
16.36	3.41278	16.36	3.05095	16.36	2.62584	16.36	2.116	16.36	1.62387	16.36	1.12489	16.36	0.66805	16.36	0.18533	16.36	0.24982
16.38	3.41304	16.38	3.05067	16.38	2.6247	16.38	2.11531	16.38	1.62459	16.38	1.12546	16.38	0.66786	16.38	0.1872	16.38	0.21856
16.4	3.41317	16.4	3.05103	16.4	2.62178	16.4	2.11562	16.4	1.62454	16.4	1.12613	16.4	0.66616	16.4	0.18814	16.4	0.18852
16.42	3.4133	16.42	3.04968	16.42	2.62126	16.42	2.11579	16.42	1.62431	16.42	1.12608	16.42	0.66395	16.42	0.18931	16.42	0.16079
16.44	3.41327	16.44	3.04896	16.44	2.62178	16.44	2.11633	16.44	1.62452	16.44	1.12486	16.44	0.66364	16.44	0.19068	16.44	0.13718
16.46	3.41328	16.46	3.04862	16.46	2.62371	16.46	2.11706	16.46	1.62311	16.46	1.12414	16.46	0.66476	16.46	0.19129	16.46	0.11918
16.48	3.41318	16.48	3.04724	16.48	2.6273	16.48	2.11817	16.48	1.62169	16.48	1.12392	16.48	0.66644	16.48	0.19139	16.48	0.10404
16.5	3.41286	16.5	3.04708	16.5	2.62855	16.5	2.1189	16.5	1.62211	16.5	1.12441	16.5	0.66814	16.5	0.19102	16.5	0.09294
16.52	3.41273	16.52	3.048	16.52	2.62855	16.52	2.11927	16.52	1.62226	16.52	1.12487	16.52	0.66842	16.52	0.19011	16.52	0.08567
16.54	3.4126	16.54	3.04935	16.54	2.62725	16.54	2.12001	16.54	1.6231	16.54	1.12462	16.54	0.66799	16.54	0.18948	16.54	0.08031
16.56	3.41236	16.56	3.04977	16.56	2.62517	16.56	2.12074	16.56	1.62402	16.56	1.12421	16.56	0.66715	16.56	0.19032	16.56	0.0767
16.58	3.41255	16.58	3.04995	16.58	2.62397	16.58	2.1212	16.58	1.62425	16.58	1.12396	16.58	0.66761	16.58	0.19092	16.58	0.07468
16.6	3.41278	16.6	3.04949	16.6	2.62366	16.6	2.12156	16.6	1.62388	16.6	1.12364	16.6	0.66882	16.6	0.19149	16.6	0.07329
16.62	3.41304	16.62	3.04859	16.62	2.62506	16.62	2.12094	16.62	1.62347	16.62	1.12351	16.62	0.67007	16.62	0.19155	16.62	0.07234
16.64	3.41336	16.64	3.04844	16.64	2.62636	16.64	2.12051	16.64	1.62418	16.64	1.12312	16.64	0.67069	16.64	0.19162	16.64	0.07168
16.66	3.41329	16.66	3.04823	16.66	2.62366	16.66	2.12195	16.66	1.62443	16.66	1.12204	16.66	0.67125	16.66	0.19095	16.66	0.07108
16.68	3.41341	16.68	3.04759	16.68	2.62215	16.68	2.12254	16.68	1.62443	16.68	1.12174	16.68	0.67084	16.68	0.18898	16.68	0.07038
16.7	3.41346	16.7	3.04702	16.7	2.62246	16.7	2.12176	16.7	1.62441	16.7	1.12238	16.7	0.66969	16.7	0.18884	16.7	0.06971
16.72	3.41337	16.72	3.04706	16.72	2.62345	16.72	2.1203	16.72	1.62433	16.72	1.12275	16.72	0.66917	16.72	0.19022	16.72	0.06906
16.74	3.41341	16.74	3.04793	16.74	2.62376	16.74	2.11813	16.74	1.62436	16.74	1.12276	16.74	0.66994	16.74	0.18995	16.74	0.06824
16.76	3.41336	16.76	3.04738	16.76	2.62267	16.76	2.1172	16.76	1.62497	16.76	1.12354	16.76	0.67041	16.76	0.19068	16.76	0.06729
16.78	3.41313	16.78	3.04732	16.78	2.62064	16.78	2.11744	16.78	1.6265	16.78	1.12466	16.78	0.67109	16.78	0.19122	16.78	0.06615
16.8	3.41315	16.8	3.04757	16.8	2.6196	16.8	2.11829	16.8	1.62689	16.8	1.12626	16.8	0.67183	16.8	0.19115	16.8	0.06482
16.82	3.4135	16.82	3.04784	16.82	2.6196	16.82	2.11923	16.82	1.62641	16.82	1.12742	16.82	0.67075	16.82	0.19249	16.82	0.06336
16.84	3.41385	16.84	3.04805	16.84	2.62105	16.84	2.12026	16.84	1.6256	16.84	1.12844	16.84	0.67025	16.84	0.1942	16.84	0.06172
16.86	3.41376	16.86	3.04952	16.86	2.62163	16.86	2.12104	16.86	1.6239	16.86	1.12924	16.86	0.67146	16.86	0.19447	16.86	0.05984
16.88	3.41339	16.88	3.05058	16.88	2.62105	16.88	2.121	16.88	1.62324	16.88	1.12938	16.88	0.67224	16.88	0.1939	16.88	0.05805
16.9	3.41283	16.9	3.05049	16.9	2.6197	16.9	2.1215	16.9	1.62252	16.9	1.12925	16.9	0.67246	16.9	0.19266	16.9	0.05664
16.92	3.41263	16.92	3.05073	16.92	2.61923	16.92	2.12212	16.92	1.62175	16.92	1.12963	16.92	0.67239	16.92	0.19132	16.92	0.05547
16.94	3.41271	16.94	3.05146	16.94	2.61944	16.94	2.123	16.94	1.62153	16.94	1.12987	16.94	0.67193	16.94	0.19182	16.94	0.05427
16.96	3.4129	16.96	3.05261	16.96	2.62074	16.96	2.12404	16.96	1.62176	16.96	1.13037	16.96	0.67239	16.96	0.19286	16.96	0.05321
16.98	3.41309	16.98	3.05393	16.98	2.62308	16.98	2.12426	16.98	1.62165	16.98	1.1313	16.98	0.67273	16.98	0.1935	16.98	0.05227
17	3.41354	17	3.05488	17	2.6222	17	2.12489	17	1.6218	17	1.13196	17	0.67394	17	0.19387	17	0.05148
17.02	3.41368	17.02	3.05512	17.02	2.62199	17.02	2.12591	17.02	1.62181	17.02	1.13234	17.02	0.67373	17.02	0.19323	17.02	0.05106
17.04	3.41351	17.04	3.05417	17.04	2.6234	17.04	2.12643	17.04	1.622	17.04	1.13234	17.04	0.67277	17.04	0.19313	17.04	0.05088
17.06	3.41349	17.06	3.05234	17.06	2.62407	17.06	2.12579	17.06	1.62192	17.06	1.13185	17.06	0.67193	17.06	0.19283	17.06	0.05111
17.08	3.41372	17.08	3.05103	17.08	2.62636	17.08	2.12432	17.08	1.62218	17.08	1.13177	17.08	0.67128	17.08	0.19229	17.08	0.05162
17.1	3.4136	17.1	3.05004	17.1	2.62761	17.1	2.12295	17.1	1.62397	17.1	1.13187	17.1	0.67109	17.1	0.19276	17.1	0.05257
17.12	3.41356	17.12	3.05001	17.12	2.62756	17.12	2.12229	17.12	1.62449	17.12	1.13253	17.12	0.67246	17.12	0.19366	17.12	0.05404
17.14	3.41411	17.14	3.05026	17.14	2.62548	17.14	2.12257	17.14	1.62458	17.14	1.13328	17.14	0.67348	17.14	0.19373	17.14	0.05604
17.16	3.41414	17.16	3.05114	17.16	2.62423	17.16	2.12252	17.16	1.62396	17.16	1.13373	17.16	0.67432	17.16	0.19423	17.16	0.05876
17.18	3.41404	17.18	3.05216	17.18	2.62345	17.18	2.12194	17.18	1.62294	17.18	1.13364	17.18	0.67475	17.18	0.19427	17.18	0.06251
17.2	3.41428	17.2	3.05212	17.2	2.62376	17.2	2.12096	17.2	1.62338	17.2	1.13268	17.2	0.67553	17.2	0.19313	17.2	0.06728
17.22	3.4147	17.22	3.0515	17.22	2.62517	17.22	2.12003	17.22	1.62326	17.22	1.13156	17.22	0.67609	17.22	0.19336	17.22	0.07343
17.24	3.41489	17.24	3.0505	17.24	2.62517	17.24	2.11822	17.24	1.62211	17.24	1.13094	17.24	0.67627	17.24	0.1938	17.24	0.08148
17.26	3.41477	17.26	3.04999	17.26	2.62631	17.26	2.11626	17.26	1.62122	17.26	1.13018	17.26	0.67568	17.26	0.19283	17.26	0.09214
17.28	3.41482	17.28	3.04974	17.28	2.62819	17.28	2.11514	17.28	1.62038	17.28	1.13001	17.28	0.67348	17.28	0.19112	17.28	0.10564
17.3	3.41454	17.3	3.04946	17.3	2.62751	17.3	2.11482	17.3	1.62053	17.3	1.13011	17.3	0.67143	17.3	0.19062	17.3	0.12374
17.32	3.41452	17.32	3.04827	17.32	2.62689	17.32	2.11603	17.32	1.62076	17.32	1.13052	17.32	0.67041	17.32	0.18968	17.32	0.14726
17.34	3.41502	17.34	3.0476	17.34	2.62506	17.34	2.11789	17.34	1.6196	17.34	1.13032	17.34	0.67097	17.34	0.18948	17.34	0.17734
17.36	3.41547	17.36	3.04789	17.36	2.62256	17.36	2.11843	17.36	1.61909	17.36	1.12963	17.36	0.67208	17.36	0.19052	17.36	0.21418
17.38	3.4155	17.38	3.04975	17.38	2.62111	17.38	2.11818	17.38	1.6194	17.38	1.12966	17.38	0.67308	17.38	0.19125	17.38	0.26277
17.4	3.41515	17.4	3.05097	17.4	2.62032	17.4	2.11798	17.4	1.61967	17.4	1.12998	17.4	0.67277	17.4	0.19226	17.4	0.32231
17.42	3.4149	17.42	3.05221	17.42	2.62006	17.42	2.11876	17.42	1.62103	17.42	1.13074	17.42	0.67149	17.42	0.19266	17.42	0.40327
17.44	3.41472	17.44	3.05319	17.44	2.61887	17.44	2.12045	17.44	1.62208	17.44	1.13171	17.44	0.67109	17.44	0.19289	17.44	0.5066
17.46	3.41458	17.46	3.05249	17.46	2.61756	17.46	2.12195	17.46	1.62168	17.46	1.13231	17.46	0.67252	17.46	0.19356	17.46	0.63403
17.48	3.41479	17.48	3.0534	17.48	2.61866	17.48	2.12317	17.48	1.62156	17.48	1.13276	17.48	0.67422	17.48	0.19326	17.48	0.76317
17.5	3.41539	17.5	3.0534	17.5	2.62038	17.5	2.12376	17.5	1.62191	17.5	1.13209	17.5	0.67469	17.5	0.19346	17.5	0.86841
17.52	3.41569	17.52	3.05227	17.52	2.62241	17.52	2.12425	17.52	1.62273	17.52	1.13135	17.52	0.6746	17.52	0.19437	17.52	0.94799
17.54	3.41633	17.54	3.05132	17.54	2.62251	17.54	2.12483	17.54	1.62358	17.54	1.13098	17.54	0.67401	17.54	0.19443	17.54	0.9926
17.56	3.41679	17.56	3.04996	17.56	2.62256	17.56	2.12429	17.56	1.6232	17.56	1.13097	17.56	0.67211	17.56	0.19497	17.56	1
17.58	3.41686	17.58	3.04911	17.58	2.62267	17.58	2.12273	17.58	1.62298	17.58	1.13096	17.58	0.67174	17.58	0.19527	17.58	0.96434
17.6	3.41679	17.6	3.04833	17.6	2.62272	17.6	2.12081	17.6	1.6222	17.6	1.13096	17.6	0.67391	17.6	0.19541	17.6	0.88359
17.62	3.41688	17.62	3.04895	17.62	2.62501	17.62	2.12002	17.62	1.62197	17.62	1.13103	17.62	0.67503	17.62	0.19738	17.62	0.76394
17.64	3.41638	17.64	3.04966	17.64	2.62553	17.64	2.1204	17.64	1.62204	17.64	1.13178	17.64	0.67646	17.64	0.19896	17.64	0.63193
17.66	3.41586	17.66	3.05002	17.66	2.62506	17.66	2.12122	17.66	1.6223	17.66	1.13214	17.66	0.67658	17.66	0.19939	17.66	0.51042
17.68	3.41575	17.68	3.05043	17.68	2.62548	17.68	2.12165	17.68	1.62298	17.68	1.13274	17.68	0.67453	17.68	0.19855	17.68	0.40034
17.7	3.4155	17.7	3.05067	17.7	2.62543	17.7	2.12139	17.7	1.62454	17.7	1.13294	17.7	0.67351	17.7	0.19671	17.7	0.31013
17.72	3.41513	17.72	3.05065	17.72	2.62579	17.72	2.12023	17.72	1.62611	17.72	1.13293	17.72	0.67323	17.72	0.19524	17.72	0.23934
17.74	3.41498	17.74	3.05104	17.74	2.62527	17.74	2.12063	17.74	1.62647	17.74	1.13302	17.74	0.6728	17.74	0.19561	17.74	0.18502
17.76	3.4151	17.76	3.05083	17.76	2.62329	17.76	2.12134	17.76	1.62621	17.76	1.13351	17.76	0.67233	17.76	0.19614	17.76	0.14438
17.78	3.41517	17.78	3.05086	17.78	2.62152	17.78	2.12265	17.78	1.62601	17.78	1.13328	17.78	0.67168	17.78	0.19731	17.78	0.11357
17.8	3.41566	17.8	3.05173	17.8	2.61913	17.8	2.12436	17.8	1.62596	17.8	1.13278	17.8	0.67056	17.8	0.19768	17.8	0.08997
17.82	3.41652	17.82	3.05315	17.82	2.61897	17.82	2.12503	17.82	1.62617	17.82	1.13259	17.82	0.67066	17.82	0.19644	17.82	0.07241
17.84	3.41694	17.84	3.05409	17.84	2.61845	17.84	2.1248	17.84	1.62683	17.84	1.1327	17.84	0.67171	17.84	0.19614	17.84	0.05921
17.86	3.4171	17.86	3.05536	17.86	2.61741	17.86	2.12392	17.86	1.62673	17.86	1.13351	17.86	0.67351	17.86	0.19671	17.86	0.04939
17.88	3.41692	17.88	3.05644	17.88	2.6185	17.88	2.12239	17.88	1.62654	17.88	1.13493	17.88	0.67444	17.88	0.19788	17.88	0.04199
17.9	3.41665	17.9	3.05599	17.9	2.61996	17.9	2.12087	17.9	1.62617	17.9	1.13576	17.9	0.67453	17.9	0.19832	17.9	0.03638
17.92	3.41689	17.92	3.05562	17.92	2.62282	17.92	2.12022	17.92	1.62448	17.92	1.13614	17.92	0.67512	17.92	0.19865	17.92	0.03229
17.94	3.41734	17.94	3.05529	17.94	2.62485	17.94	2.12051	17.94	1.62278	17.94	1.13674	17.94	0.67692	17.94	0.19973	17.94	0.02909
17.96	3.41765	17.96	3.05502	17.96	2.62449	17.96	2.12062	17.96	1.62154	17.96	1.13705	17.96	0.67751	17.96	0.19919	17.96	0.0265
17.98	3.41765	17.98	3.05451	17.98	2.62465	17.98	2.12013	17.98	1.62161	17.98	1.13743	17.98	0.67742	17.98	0.19812	17.98	0.02465
18	3.41792	18	3.05319	18	2.62371	18	2.11891	18	1.62283	18	1.13755	18	0.6772	18	0.19822	18	0.02311
18.02	3.41826	18.02	3.05107	18.02	2.6235	18.02	2.11811	18.02	1.62308	18.02	1.13649	18.02	0.67695	18.02	0.19845	18.02	0.02185
18.04	3.41817	18.04	3.04992	18.04	2.62355	18.04	2.1184	18.04	1.62356	18.04	1.13559	18.04	0.67612	18.04	0.19832	18.04	0.02089
18.06	3.41806	18.06	3.04892	18.06	2.62241	18.06	2.11977	18.06	1.62415	18.06	1.13489	18.06	0.6759	18.06	0.19795	18.06	0.0202
18.08	3.41776	18.08	3.0498	18.08	2.61986	18.08	2.12129	18.08	1.62513	18.08	1.13401	18.08	0.67466	18.08	0.19809	18.08	0.01967
18.1	3.41753	18.1	3.05056	18.1	2.61793	18.1	2.12234	18.1	1.62559	18.1	1.13355	18.1	0.67317	18.1	0.19611	18.1	0.01921
18.12	3.41757	18.12	3.05114	18.12	2.61923	18.12	2.12394	18.12	1.62621	18.12	1.13338	18.12	0.67295	18.12	0.19457	18.12	0.0188
18.14	3.41786	18.14	3.05144	18.14	2.62012	18.14	2.12545	18.14	1.62608	18.14	1.1338	18.14	0.67401	18.14	0.1945	18.14	0.01844
18.16	3.41811	18.16	3.05109	18.16	2.62079	18.16	2.12575	18.16	1.62516	18.16	1.13456	18.16	0.67438	18.16	0.1948	18.16	0.01813
18.18	3.41851	18.18	3.05134	18.18	2.62006	18.18	2.12538	18.18	1.62529	18.18	1.13527	18.18	0.67398	18.18	0.19487	18.18	0.0178
18.2	3.41898	18.2	3.05143	18.2	2.61954	18.2	2.12494	18.2	1.62553	18.2	1.13568	18.2	0.67329	18.2	0.19654	18.2	0.01745
18.22	3.41931	18.22	3.05088	18.22	2.62006	18.22	2.12451	18.22	1.62509	18.22	1.13534	18.22	0.67332	18.22	0.19772	18.22	0.01707
18.24	3.41954	18.24	3.05137	18.24	2.62329	18.24	2.12425	18.24	1.62491	18.24	1.13475	18.24	0.67488	18.24	0.19738	18.24	0.01674
18.26	3.41934	18.26	3.05224	18.26	2.62538	18.26	2.12332	18.26	1.62474	18.26	1.13426	18.26	0.67683	18.26	0.19611	18.26	0.01652
18.28	3.41905	18.28	3.05294	18.28	2.62506	18.28	2.12308	18.28	1.62472	18.28	1.13465	18.28	0.67699	18.28	0.19484	18.28	0.01642
18.3	3.41865	18.3	3.05275	18.3	2.62366	18.3	2.12363	18.3	1.62497	18.3	1.13491	18.3	0.67748	18.3	0.1943	18.3	0.01639
18.32	3.41841	18.32	3.05251	18.32	2.62079	18.32	2.12463	18.32	1.62539	18.32	1.13552	18.32	0.67751	18.32	0.1948	18.32	0.01631
18.34	3.4184	18.34	3.05116	18.34	2.61965	18.34	2.12617	18.34	1.62688	18.34	1.13658	18.34	0.67726	18.34	0.19551	18.34	0.01627
18.36	3.41842	18.36	3.05043	18.36	2.62001	18.36	2.1271	18.36	1.62725	18.36	1.138	18.36	0.6777	18.36	0.19678	18.36	0.01624
18.38	3.41852	18.38	3.05188	18.38	2.6198	18.38	2.12644	18.38	1.62689	18.38	1.13925	18.38	0.67708	18.38	0.19825	18.38	0.01621
18.4	3.41875	18.4	3.05132	18.4	2.61944	18.4	2.12507	18.4	1.62659	18.4	1.14013	18.4	0.67689	18.4	0.19892	18.4	0.0163
18.42	3.41905	18.42	3.05089	18.42	2.61892	18.42	2.12441	18.42	1.62667	18.42	1.14028	18.42	0.67751	18.42	0.20003	18.42	0.01655
18.44	3.41902	18.44	3.05161	18.44	2.6184	18.44	2.12359	18.44	1.6278	18.44	1.13939	18.44	0.67866	18.44	0.19949	18.44	0.01686
18.46	3.41924	18.46	3.0512	18.46	2.61767	18.46	2.12221	18.46	1.62927	18.46	1.13805	18.46	0.68009	18.46	0.19822	18.46	0.01719
18.48	3.41922	18.48	3.05132	18.48	2.61835	18.48	2.12175	18.48	1.62899	18.48	1.13775	18.48	0.68049	18.48	0.19822	18.48	0.01767
18.5	3.41941	18.5	3.05103	18.5	2.62079	18.5	2.12176	18.5	1.62802	18.5	1.13746	18.5	0.68043	18.5	0.19882	18.5	0.01817
18.52	3.41966	18.52	3.05019	18.52	2.62267	18.52	2.12244	18.52	1.62661	18.52	1.13749	18.52	0.68102	18.52	0.19956	18.52	0.01888
18.54	3.42075	18.54	3.04925	18.54	2.62397	18.54	2.12401	18.54	1.62499	18.54	1.13768	18.54	0.67993	18.54	0.20113	18.54	0.01978
18.56	3.42149	18.56	3.04925	18.56	2.62345	18.56	2.1248	18.56	1.62516	18.56	1.13838	18.56	0.67863	18.56	0.20318	18.56	0.02083
18.58	3.42141	18.58	3.04895	18.58	2.62137	18.58	2.12459	18.58	1.62571	18.58	1.13897	18.58	0.67779	18.58	0.20545	18.58	0.02213
18.6	3.42155	18.6	3.04966	18.6	2.6198	18.6	2.12425	18.6	1.62619	18.6	1.13923	18.6	0.67742	18.6	0.20622	18.6	0.02369
18.62	3.42155	18.62	3.05106	18.62	2.61986	18.62	2.12422	18.62	1.62675	18.62	1.13994	18.62	0.67733	18.62	0.20462	18.62	0.0256
18.64	3.42167	18.64	3.05277	18.64	2.62074	18.64	2.12421	18.64	1.62725	18.64	1.14025	18.64	0.67823	18.64	0.20251	18.64	0.02796
18.66	3.42161	18.66	3.0542	18.66	2.62189	18.66	2.12377	18.66	1.6278	18.66	1.14007	18.66	0.67885	18.66	0.20097	18.66	0.0308
18.68	3.42139	18.68	3.05494	18.68	2.62267	18.68	2.12244	18.68	1.62947	18.68	1.14048	18.68	0.67872	18.68	0.20056	18.68	0.0342
18.7	3.42123	18.7	3.05487	18.7	2.62006	18.7	2.12059	18.7	1.63045	18.7	1.14034	18.7	0.67844	18.7	0.20076	18.7	0.0379
18.72	3.42116	18.72	3.05452	18.72	2.61663	18.72	2.11975	18.72	1.63066	18.72	1.14015	18.72	0.67931	18.72	0.20117	18.72	0.04201
18.74	3.4213	18.74	3.05357	18.74	2.61605	18.74	2.11978	18.74	1.62978	18.74	1.13996	18.74	0.68052	18.74	0.20157	18.74	0.04625
18.76	3.42139	18.76	3.0523	18.76	2.61741	18.76	2.12018	18.76	1.62907	18.76	1.13918	18.76	0.68071	18.76	0.20093	18.76	0.05083
18.78	3.42155	18.78	3.05134	18.78	2.61783	18.78	2.12023	18.78	1.62908	18.78	1.13834	18.78	0.67968	18.78	0.19932	18.78	0.05547
18.8	3.42167	18.8	3.04995	18.8	2.61741	18.8	2.12032	18.8	1.62949	18.8	1.13825	18.8	0.67919	18.8	0.19922	18.8	0.0598
18.82	3.42135	18.82	3.04919	18.82	2.61736	18.82	2.12034	18.82	1.62994	18.82	1.13857	18.82	0.6781	18.82	0.19922	18.82	0.06355
18.84	3.42114	18.84	3.04845	18.84	2.61777	18.84	2.12136	18.84	1.62959	18.84	1.13893	18.84	0.67754	18.84	0.19969	18.84	0.06661
18.86	3.42072	18.86	3.04754	18.86	2.62006	18.86	2.12285	18.86	1.6288	18.86	1.13981	18.86	0.67851	18.86	0.20194	18.86	0.06884
18.88	3.42037	18.88	3.04753	18.88	2.62225	18.88	2.12385	18.88	1.62801	18.88	1.14106	18.88	0.68003	18.88	0.20271	18.88	0.07034
18.9	3.42034	18.9	3.04878	18.9	2.62236	18.9	2.12364	18.9	1.62803	18.9	1.1416	18.9	0.68058	18.9	0.20247	18.9	0.071
18.92	3.42045	18.92	3.04962	18.92	2.62204	18.92	2.12329	18.92	1.62788	18.92	1.14226	18.92	0.68173	18.92	0.20217	18.92	0.07096
18.94	3.42043	18.94	3.05047	18.94	2.62022	18.94	2.12336	18.94	1.62829	18.94	1.1428	18.94	0.68335	18.94	0.20197	18.94	0.07043
18.96	3.42041	18.96	3.05106	18.96	2.62074	18.96	2.12342	18.96	1.62746	18.96	1.1427	18.96	0.68477	18.96	0.20301	18.96	0.06932
18.98	3.4205	18.98	3.05076	18.98	2.6236	18.98	2.12352	18.98	1.62654	18.98	1.14243	18.98	0.68561	18.98	0.20351	18.98	0.06821
19	3.42021	19	3.05022	19	2.62501	19	2.12314	19	1.62607	19	1.14333	19	0.68524	19	0.20361	19	0.06729
19.02	3.42074	19.02	3.05058	19.02	2.62433	19.02	2.12224	19.02	1.62486	19.02	1.14405	19.02	0.68372	19.02	0.20318	19.02	0.06639
19.04	3.42138	19.04	3.05183	19.04	2.62413	19.04	2.12245	19.04	1.62209	19.04	1.14418	19.04	0.68217	19.04	0.20281	19.04	0.06569
19.06	3.42164	19.06	3.05279	19.06	2.62236	19.06	2.12257	19.06	1.62039	19.06	1.14398	19.06	0.68183	19.06	0.20291	19.06	0.06516
19.08	3.4219	19.08	3.05334	19.08	2.62329	19.08	2.12306	19.08	1.62068	19.08	1.14349	19.08	0.68297	19.08	0.20381	19.08	0.06453
19.1	3.42209	19.1	3.05454	19.1	2.62308	19.1	2.12309	19.1	1.62102	19.1	1.14246	19.1	0.68313	19.1	0.20475	19.1	0.06373
19.12	3.422	19.12	3.05438	19.12	2.62137	19.12	2.12331	19.12	1.62294	19.12	1.14185	19.12	0.68276	19.12	0.20552	19.12	0.06238
19.14	3.4219	19.14	3.05399	19.14	2.62043	19.14	2.12257	19.14	1.62509	19.14	1.14205	19.14	0.68232	19.14	0.20529	19.14	0.06032
19.16	3.42194	19.16	3.05303	19.16	2.62095	19.16	2.12131	19.16	1.6269	19.16	1.14303	19.16	0.68276	19.16	0.20545	19.16	0.05748
19.18	3.42205	19.18	3.0518	19.18	2.62241	19.18	2.12	19.18	1.62826	19.18	1.14447	19.18	0.6835	19.18	0.20485	19.18	0.05436
19.2	3.42223	19.2	3.05165	19.2	2.62538	19.2	2.11952	19.2	1.62836	19.2	1.14554	19.2	0.68356	19.2	0.20361	19.2	0.05104
19.22	3.42265	19.22	3.05131	19.22	2.62662	19.22	2.11948	19.22	1.62672	19.22	1.14637	19.22	0.68341	19.22	0.20341	19.22	0.04761
19.24	3.42301	19.24	3.051	19.24	2.6272	19.24	2.12002	19.24	1.62422	19.24	1.14582	19.24	0.68375	19.24	0.20401	19.24	0.04455
19.26	3.42338	19.26	3.0504	19.26	2.62662	19.26	2.11918	19.26	1.62181	19.26	1.14458	19.26	0.68403	19.26	0.20532	19.26	0.04207
19.28	3.4236	19.28	3.04966	19.28	2.62423	19.28	2.1186	19.28	1.6223	19.28	1.14342	19.28	0.68527	19.28	0.20709	19.28	0.04027
19.3	3.42382	19.3	3.04953	19.3	2.62282	19.3	2.11884	19.3	1.62367	19.3	1.14256	19.3	0.68589	19.3	0.20726	19.3	0.03896
19.32	3.42409	19.32	3.05022	19.32	2.62157	19.32	2.11941	19.32	1.62378	19.32	1.14203	19.32	0.68456	19.32	0.20673	19.32	0.03814
19.34	3.42418	19.34	3.05008	19.34	2.61892	19.34	2.12076	19.34	1.62306	19.34	1.14198	19.34	0.68375	19.34	0.20626	19.34	0.03779
19.36	3.42385	19.36	3.04978	19.36	2.61626	19.36	2.12107	19.36	1.62239	19.36	1.14218	19.36	0.68316	19.36	0.20569	19.36	0.038
19.38	3.42351	19.38	3.04806	19.38	2.61475	19.38	2.12125	19.38	1.62211	19.38	1.14189	19.38	0.68257	19.38	0.20505	19.38	0.03877
19.4	3.42347	19.4	3.04738	19.4	2.61564	19.4	2.12179	19.4	1.62257	19.4	1.14132	19.4	0.68217	19.4	0.20559	19.4	0.03989
19.42	3.42344	19.42	3.04724	19.42	2.61746	19.42	2.12184	19.42	1.6241	19.42	1.1417	19.42	0.68142	19.42	0.20709	19.42	0.04125
19.44	3.42335	19.44	3.04705	19.44	2.61897	19.44	2.12032	19.44	1.62528	19.44	1.142	19.44	0.68161	19.44	0.20843	19.44	0.04258
19.46	3.42374	19.46	3.04732	19.46	2.61934	19.46	2.11867	19.46	1.62537	19.46	1.14158	19.46	0.68214	19.46	0.20867	19.46	0.04389
19.48	3.42391	19.48	3.04706	19.48	2.62079	19.48	2.11806	19.48	1.62505	19.48	1.14127	19.48	0.68276	19.48	0.20823	19.48	0.04518
19.5	3.42386	19.5	3.04733	19.5	2.62303	19.5	2.11857	19.5	1.62537	19.5	1.14213	19.5	0.68384	19.5	0.20676	19.5	0.04646
19.52	3.42394	19.52	3.04642	19.52	2.62543	19.52	2.11987	19.52	1.62575	19.52	1.14309	19.52	0.684	19.52	0.20572	19.52	0.04769
19.54	3.42415	19.54	3.04602	19.54	2.62616	19.54	2.12072	19.54	1.62553	19.54	1.1437	19.54	0.68359	19.54	0.20596	19.54	0.04895
19.56	3.42449	19.56	3.04612	19.56	2.62626	19.56	2.12074	19.56	1.6251	19.56	1.14398	19.56	0.6835	19.56	0.20659	19.56	0.05023
19.58	3.42493	19.58	3.04626	19.58	2.62522	19.58	2.12092	19.58	1.62538	19.58	1.14378	19.58	0.68297	19.58	0.20642	19.58	0.05169
19.6	3.42525	19.6	3.04778	19.6	2.62256	19.6	2.12074	19.6	1.62548	19.6	1.14341	19.6	0.68179	19.6	0.20629	19.6	0.05335
19.62	3.42526	19.62	3.04954	19.62	2.61934	19.62	2.12077	19.62	1.62629	19.62	1.14318	19.62	0.68043	19.62	0.20666	19.62	0.05523
19.64	3.42516	19.64	3.0494	19.64	2.61564	19.64	2.12071	19.64	1.62826	19.64	1.1436	19.64	0.68031	19.64	0.20626	19.64	0.05738
19.66	3.42501	19.66	3.04892	19.66	2.61319	19.66	2.1205	19.66	1.63009	19.66	1.14364	19.66	0.68021	19.66	0.20626	19.66	0.05977
19.68	3.42513	19.68	3.04789	19.68	2.61309	19.68	2.1198	19.68	1.63099	19.68	1.14343	19.68	0.68158	19.68	0.20663	19.68	0.06261
19.7	3.42505	19.7	3.04741	19.7	2.6134	19.7	2.11895	19.7	1.63185	19.7	1.14392	19.7	0.68322	19.7	0.20666	19.7	0.06622
19.72	3.42473	19.72	3.04791	19.72	2.61241	19.72	2.11951	19.72	1.63209	19.72	1.14488	19.72	0.68341	19.72	0.20709	19.72	0.07089
19.74	3.42482	19.74	3.04949	19.74	2.61277	19.74	2.12091	19.74	1.63195	19.74	1.14593	19.74	0.68369	19.74	0.2081	19.74	0.07703
19.76	3.42485	19.76	3.0504	19.76	2.61309	19.76	2.12261	19.76	1.63217	19.76	1.14635	19.76	0.683	19.76	0.209	19.76	0.08481
19.78	3.42487	19.78	3.05037	19.78	2.61454	19.78	2.12436	19.78	1.63199	19.78	1.1466	19.78	0.68248	19.78	0.20937	19.78	0.09442
19.8	3.42499	19.8	3.04947	19.8	2.61579	19.8	2.12518	19.8	1.63155	19.8	1.14677	19.8	0.68089	19.8	0.2092	19.8	0.10659
19.82	3.42504	19.82	3.04838	19.82	2.61647	19.82	2.12507	19.82	1.63081	19.82	1.14732	19.82	0.6799	19.82	0.2086	19.82	0.12133
19.84	3.42537	19.84	3.04777	19.84	2.61736	19.84	2.12478	19.84	1.63035	19.84	1.14773	19.84	0.67953	19.84	0.20894	19.84	0.13827
19.86	3.42575	19.86	3.04896	19.86	2.61809	19.86	2.12398	19.86	1.62948	19.86	1.14741	19.86	0.6799	19.86	0.21074	19.86	0.15674
19.88	3.42622	19.88	3.05028	19.88	2.61756	19.88	2.12288	19.88	1.62944	19.88	1.14639	19.88	0.68043	19.88	0.21141	19.88	0.17604
19.9	3.42642	19.9	3.05004	19.9	2.61684	19.9	2.12317	19.9	1.62917	19.9	1.14601	19.9	0.68083	19.9	0.21064	19.9	0.19476
19.92	3.42611	19.92	3.04954	19.92	2.61621	19.92	2.12486	19.92	1.6294	19.92	1.14653	19.92	0.68136	19.92	0.2089	19.92	0.21083
19.94	3.42562	19.94	3.04893	19.94	2.61658	19.94	2.12545	19.94	1.62982	19.94	1.14737	19.94	0.68273	19.94	0.2075	19.94	0.22307
19.96	3.4255	19.96	3.04759	19.96	2.61798	19.96	2.12467	19.96	1.62997	19.96	1.14831	19.96	0.68387	19.96	0.20652	19.96	0.23047
19.98	3.42569	19.98	3.04711	19.98	2.61783	19.98	2.12238	19.98	1.62954	19.98	1.14937	19.98	0.68518	19.98	0.20646	19.98	0.23198
20	3.42593	20	3.04697	20	2.61772	20	2.12193	20	1.62849	20	1.14965	20	0.68698	20	0.20626	20	0.22662
20.02	3.42573	20.02	3.04708	20.02	2.61767	20.02	2.12164	20.02	1.62811	20.02	1.14964	20.02	0.6862	20.02	0.20569	20.02	0.21626
20.04	3.42556	20.04	3.04605	20.04	2.61585	20.04	2.12105	20.04	1.62849	20.04	1.14985	20.04	0.68592	20.04	0.20579	20.04	0.20155
20.06	3.42566	20.06	3.04512	20.06	2.61491	20.06	2.12038	20.06	1.62913	20.06	1.14944	20.06	0.68667	20.06	0.20666	20.06	0.18434
20.08	3.42609	20.08	3.04578	20.08	2.61345	20.08	2.11955	20.08	1.6301	20.08	1.14983	20.08	0.68676	20.08	0.2077	20.08	0.16665
20.1	3.42623	20.1	3.04687	20.1	2.61225	20.1	2.11944	20.1	1.63013	20.1	1.15012	20.1	0.68657	20.1	0.2091	20.1	0.1492
20.12	3.42624	20.12	3.0467	20.12	2.61173	20.12	2.11984	20.12	1.6303	20.12	1.14975	20.12	0.68561	20.12	0.20971	20.12	0.13181
20.14	3.42604	20.14	3.04626	20.14	2.61231	20.14	2.12006	20.14	1.63052	20.14	1.15008	20.14	0.68477	20.14	0.21044	20.14	0.11642
20.16	3.42589	20.16	3.04602	20.16	2.61361	20.16	2.12038	20.16	1.63023	20.16	1.15109	20.16	0.68484	20.16	0.21105	20.16	0.10328
20.18	3.42623	20.18	3.04602	20.18	2.61465	20.18	2.12063	20.18	1.62954	20.18	1.15114	20.18	0.68511	20.18	0.21188	20.18	0.09222
20.2	3.42674	20.2	3.04699	20.2	2.61642	20.2	2.12128	20.2	1.62765	20.2	1.15055	20.2	0.68589	20.2	0.21172	20.2	0.08307
20.22	3.42693	20.22	3.04878	20.22	2.6185	20.22	2.12104	20.22	1.62713	20.22	1.15049	20.22	0.68608	20.22	0.21064	20.22	0.07622
20.24	3.42695	20.24	3.0496	20.24	2.61923	20.24	2.12074	20.24	1.62788	20.24	1.1507	20.24	0.68688	20.24	0.20974	20.24	0.07101
20.26	3.42694	20.26	3.05023	20.26	2.61986	20.26	2.12181	20.26	1.6288	20.26	1.15145	20.26	0.68862	20.26	0.20914	20.26	0.06756
20.28	3.42682	20.28	3.0518	20.28	2.61861	20.28	2.12279	20.28	1.6296	20.28	1.15229	20.28	0.68968	20.28	0.20863	20.28	0.06584
20.3	3.4271	20.3	3.05171	20.3	2.61887	20.3	2.12391	20.3	1.63067	20.3	1.15238	20.3	0.68964	20.3	0.20863	20.3	0.06563
20.32	3.42751	20.32	3.05083	20.32	2.61803	20.32	2.12472	20.32	1.63145	20.32	1.15277	20.32	0.68986	20.32	0.20833	20.32	0.06667
20.34	3.42813	20.34	3.04892	20.34	2.61923	20.34	2.12454	20.34	1.63108	20.34	1.1528	20.34	0.68893	20.34	0.2088	20.34	0.06938
20.36	3.42874	20.36	3.04797	20.36	2.62058	20.36	2.12424	20.36	1.63005	20.36	1.1526	20.36	0.68806	20.36	0.20984	20.36	0.07368
20.38	3.4294	20.38	3.04738	20.38	2.621	20.38	2.12402	20.38	1.62943	20.38	1.15255	20.38	0.688	20.38	0.21088	20.38	0.07864
20.4	3.4296	20.4	3.04744	20.4	2.62194	20.4	2.12386	20.4	1.62947	20.4	1.15208	20.4	0.68871	20.4	0.21282	20.4	0.08415
20.42	3.42969	20.42	3.04759	20.42	2.62079	20.42	2.12396	20.42	1.62969	20.42	1.15167	20.42	0.68909	20.42	0.21433	20.42	0.08957
20.44	3.42979	20.44	3.04669	20.44	2.62038	20.44	2.12499	20.44	1.62958	20.44	1.15147	20.44	0.6885	20.44	0.21516	20.44	0.09431
20.46	3.42938	20.46	3.04654	20.46	2.62131	20.46	2.12569	20.46	1.62886	20.46	1.15082	20.46	0.68862	20.46	0.2154	20.46	0.09809
20.48	3.42923	20.48	3.04721	20.48	2.6223	20.48	2.12593	20.48	1.62724	20.48	1.15113	20.48	0.68896	20.48	0.2147	20.48	0.10071
20.5	3.42901	20.5	3.04808	20.5	2.62334	20.5	2.1252	20.5	1.62656	20.5	1.15177	20.5	0.6884	20.5	0.21423	20.5	0.10209
20.52	3.42883	20.52	3.04847	20.52	2.62038	20.52	2.1234	20.52	1.62638	20.52	1.15249	20.52	0.68933	20.52	0.21406	20.52	0.10197
20.54	3.42845	20.54	3.0486	20.54	2.61579	20.54	2.12264	20.54	1.62688	20.54	1.15271	20.54	0.68958	20.54	0.21466	20.54	0.09971
20.56	3.42846	20.56	3.04769	20.56	2.61272	20.56	2.12255	20.56	1.62759	20.56	1.15218	20.56	0.68983	20.56	0.2157	20.56	0.09657
20.58	3.42879	20.58	3.04694	20.58	2.61074	20.58	2.1226	20.58	1.62795	20.58	1.15128	20.58	0.69014	20.58	0.21439	20.58	0.09239
20.6	3.42933	20.6	3.04633	20.6	2.61179	20.6	2.12236	20.6	1.62725	20.6	1.15032	20.6	0.6898	20.6	0.21379	20.6	0.08662
20.62	3.42951	20.62	3.04555	20.62	2.61392	20.62	2.12147	20.62	1.62751	20.62	1.1497	20.62	0.68964	20.62	0.21285	20.62	0.07997
20.64	3.42954	20.64	3.045	20.64	2.61621	20.64	2.12091	20.64	1.62788	20.64	1.14906	20.64	0.68794	20.64	0.21188	20.64	0.07308
20.66	3.42934	20.66	3.0443	20.66	2.61871	20.66	2.12171	20.66	1.62729	20.66	1.14852	20.66	0.68546	20.66	0.21252	20.66	0.06603
20.68	3.42902	20.68	3.04489	20.68	2.62012	20.68	2.12345	20.68	1.62707	20.68	1.14847	20.68	0.68369	20.68	0.21262	20.68	0.05948
20.7	3.42906	20.7	3.04567	20.7	2.62105	20.7	2.1249	20.7	1.62696	20.7	1.14845	20.7	0.68242	20.7	0.21255	20.7	0.05341
20.72	3.42873	20.72	3.04666	20.72	2.621	20.72	2.12585	20.72	1.62747	20.72	1.14863	20.72	0.68332	20.72	0.21316	20.72	0.04772
20.74	3.42889	20.74	3.04751	20.74	2.62012	20.74	2.12555	20.74	1.62874	20.74	1.14909	20.74	0.68496	20.74	0.2147	20.74	0.04262
20.76	3.42941	20.76	3.04682	20.76	2.6197	20.76	2.12435	20.76	1.63013	20.76	1.14919	20.76	0.6867	20.76	0.21506	20.76	0.03829
20.78	3.42979	20.78	3.04678	20.78	2.61746	20.78	2.12479	20.78	1.63015	20.78	1.14883	20.78	0.68775	20.78	0.21627	20.78	0.03473
20.8	3.43011	20.8	3.04697	20.8	2.61689	20.8	2.12589	20.8	1.62909	20.8	1.14828	20.8	0.6884	20.8	0.2157	20.8	0.03182
20.82	3.42986	20.82	3.04667	20.82	2.61481	20.82	2.12662	20.82	1.62812	20.82	1.14777	20.82	0.68837	20.82	0.21399	20.82	0.02964
20.84	3.42918	20.84	3.04633	20.84	2.6135	20.84	2.12728	20.84	1.62808	20.84	1.14788	20.84	0.68828	20.84	0.21396	20.84	0.02808
20.86	3.42911	20.86	3.04597	20.86	2.61387	20.86	2.12725	20.86	1.63063	20.86	1.149	20.86	0.68781	20.86	0.21406	20.86	0.02692
20.88	3.42935	20.88	3.04585	20.88	2.6146	20.88	2.12766	20.88	1.63341	20.88	1.15056	20.88	0.68769	20.88	0.21443	20.88	0.02597
20.9	3.42978	20.9	3.04474	20.9	2.61434	20.9	2.12764	20.9	1.63508	20.9	1.15268	20.9	0.68707	20.9	0.21423	20.9	0.02535
20.92	3.43056	20.92	3.04404	20.92	2.61345	20.92	2.12617	20.92	1.63575	20.92	1.15388	20.92	0.68629	20.92	0.2149	20.92	0.0249
20.94	3.43113	20.94	3.04314	20.94	2.61361	20.94	2.12481	20.94	1.63621	20.94	1.15428	20.94	0.68732	20.94	0.2162	20.94	0.02469
20.96	3.43129	20.96	3.04259	20.96	2.61356	20.96	2.12362	20.96	1.63595	20.96	1.15465	20.96	0.68884	20.96	0.21573	20.96	0.0248
20.98	3.43159	20.98	3.04391	20.98	2.61408	20.98	2.12345	20.98	1.63454	20.98	1.15556	20.98	0.69067	20.98	0.2156	20.98	0.02514
21	3.43156	21	3.04434	21	2.61408	21	2.1237	21	1.63304	21	1.15634	21	0.69157	21	0.21503	21	0.02582
21.02	3.43145	21.02	3.04522	21.02	2.61423	21.02	2.12345	21.02	1.63161	21.02	1.15657	21.02	0.69129	21.02	0.21496	21.02	0.02696
21.04	3.4315	21.04	3.04614	21.04	2.61543	21.04	2.1237	21.04	1.63003	21.04	1.15606	21.04	0.69079	21.04	0.2152	21.04	0.02848
21.06	3.43193	21.06	3.04588	21.06	2.61574	21.06	2.12396	21.06	1.62968	21.06	1.156	21.06	0.68974	21.06	0.2162	21.06	0.03067
21.08	3.43251	21.08	3.04664	21.08	2.61699	21.08	2.12463	21.08	1.62892	21.08	1.15718	21.08	0.68853	21.08	0.21748	21.08	0.03339
21.1	3.43297	21.1	3.04694	21.1	2.61798	21.1	2.1252	21.1	1.62756	21.1	1.15936	21.1	0.68797	21.1	0.21754	21.1	0.0364
21.12	3.43307	21.12	3.04751	21.12	2.61684	21.12	2.12538	21.12	1.62654	21.12	1.16161	21.12	0.68691	21.12	0.21875	21.12	0.03963
21.14	3.43317	21.14	3.04751	21.14	2.61616	21.14	2.12516	21.14	1.62586	21.14	1.16179	21.14	0.68785	21.14	0.21952	21.14	0.04303
21.16	3.43327	21.16	3.04744	21.16	2.61486	21.16	2.12439	21.16	1.62597	21.16	1.16108	21.16	0.68828	21.16	0.21975	21.16	0.04665
21.18	3.43337	21.18	3.04702	21.18	2.61434	21.18	2.12359	21.18	1.6267	21.18	1.16	21.18	0.68794	21.18	0.21925	21.18	0.05005
21.2	3.43347	21.2	3.04596	21.2	2.61413	21.2	2.12276	21.2	1.62691	21.2	1.15927	21.2	0.68753	21.2	0.21838	21.2	0.05295
21.22	3.43357	21.22	3.0456	21.22	2.6135	21.22	2.1224	21.22	1.62686	21.22	1.15856	21.22	0.68716	21.22	0.21774	21.22	0.05515
21.24	3.43367	21.24	3.04561	21.24	2.61288	21.24	2.12356	21.24	1.6272	21.24	1.15724	21.24	0.68785	21.24	0.21805	21.24	0.05655
21.26	3.43377	21.26	3.04539	21.26	2.61215	21.26	2.12379	21.26	1.62771	21.26	1.15614	21.26	0.68788	21.26	0.21828	21.26	0.05667
21.28	3.43387	21.28	3.04506	21.28	2.61054	21.28	2.1228	21.28	1.62786	21.28	1.15596	21.28	0.68753	21.28	0.21868	21.28	0.05574
21.3	3.43397	21.3	3.04509	21.3	2.61028	21.3	2.12197	21.3	1.62848	21.3	1.15586	21.3	0.68726	21.3	0.21794	21.3	0.05385
21.32	3.43407	21.32	3.04471	21.32	2.61054	21.32	2.12035	21.32	1.62845	21.32	1.15539	21.32	0.68781	21.32	0.21754	21.32	0.05077
21.34	3.43417	21.34	3.045	21.34	2.61205	21.34	2.11944	21.34	1.62987	21.34	1.15539	21.34	0.68868	21.34	0.21758	21.34	0.04718
21.36	3.43427	21.36	3.04561	21.36	2.6133	21.36	2.11957	21.36	1.63186	21.36	1.15513	21.36	0.6894	21.36	0.21794	21.36	0.04306
21.38	3.43437	21.38	3.04533	21.38	2.61251	21.38	2.12048	21.38	1.63331	21.38	1.1548	21.38	0.68999	21.38	0.21771	21.38	0.03848
21.4	3.43447	21.4	3.0456	21.4	2.61179	21.4	2.12131	21.4	1.63411	21.4	1.15554	21.4	0.68955	21.4	0.21681	21.4	0.03401
21.42	3.43457	21.42	3.04533	21.42	2.61059	21.42	2.12242	21.42	1.63454	21.42	1.15659	21.42	0.68865	21.42	0.21647	21.42	0.0294
21.44	3.43467	21.44	3.04476	21.44	2.61022	21.44	2.12351	21.44	1.63484	21.44	1.15689	21.44	0.6885	21.44	0.2151	21.44	0.02495
21.46	3.43477	21.46	3.04433	21.46	2.61033	21.46	2.12365	21.46	1.63356	21.46	1.1569	21.46	0.68906	21.46	0.2153	21.46	0.02105
21.48	3.43487	21.48	3.04404	21.48	2.6097	21.48	2.12351	21.48	1.63182	21.48	1.15632	21.48	0.69008	21.48	0.21503	21.48	0.0177
21.5	3.43497	21.5	3.04394	21.5	2.61147	21.5	2.12361	21.5	1.63089	21.5	1.15547	21.5	0.69073	21.5	0.21453	21.5	0.01492
21.52	3.43507	21.52	3.0444	21.52	2.61465	21.52	2.12499	21.52	1.6308	21.52	1.15548	21.52	0.69107	21.52	0.21583	21.52	0.0123
21.54	3.43517	21.54	3.04552	21.54	2.61689	21.54	2.12661	21.54	1.63142	21.54	1.15587	21.54	0.69085	21.54	0.21573	21.54	0.01037
21.56	3.43527	21.56	3.0454	21.56	2.61746	21.56	2.12751	21.56	1.63117	21.56	1.15684	21.56	0.69045	21.56	0.2155	21.56	0.00896
21.58	3.43537	21.58	3.04442	21.58	2.61574	21.58	2.12693	21.58	1.6313	21.58	1.15748	21.58	0.69023	21.58	0.2155	21.58	0.00797
21.6	3.43547	21.6	3.04346	21.6	2.61345	21.6	2.12515	21.6	1.63159	21.6	1.15773	21.6	0.69023	21.6	0.2147	21.6	0.0072
21.62	3.43557	21.62	3.04246	21.62	2.61277	21.62	2.12383	21.62	1.63203	21.62	1.15765	21.62	0.69064	21.62	0.2151	21.62	0.00658
21.64	3.43567	21.64	3.04178	21.64	2.61309	21.64	2.12339	21.64	1.63192	21.64	1.15773	21.64	0.69148	21.64	0.2146	21.64	0.00607
21.66	3.43577	21.66	3.04174	21.66	2.61585	21.66	2.12323	21.66	1.63099	21.66	1.15798	21.66	0.69138	21.66	0.2145	21.66	0.00566
21.68	3.43586	21.68	3.04229	21.68	2.61574	21.68	2.12277	21.68	1.63041	21.68	1.1583	21.68	0.69157	21.68	0.21486	21.68	0.00529
21.7	3.43596	21.7	3.04323	21.7	2.61449	21.7	2.1221	21.7	1.6307	21.7	1.15853	21.7	0.69172	21.7	0.21506	21.7	0.00499
21.72	3.43606	21.72	3.04427	21.72	2.61408	21.72	2.12159	21.72	1.63182	21.72	1.15909	21.72	0.6921	21.72	0.21513	21.72	0.00475
21.74	3.43616	21.74	3.04474	21.74	2.61309	21.74	2.12243	21.74	1.63285	21.74	1.16016	21.74	0.69244	21.74	0.2155	21.74	0.00458
21.76	3.43626	21.76	3.04488	21.76	2.61309	21.76	2.12339	21.76	1.63252	21.76	1.16054	21.76	0.69296	21.76	0.21654	21.76	0.00447
21.78	3.43636	21.78	3.0453	21.78	2.61309	21.78	2.12306	21.78	1.63147	21.78	1.1608	21.78	0.69331	21.78	0.21771	21.78	0.00439
21.8	3.43646	21.8	3.04558	21.8	2.61189	21.8	2.123	21.8	1.62992	21.8	1.16128	21.8	0.69405	21.8	0.21845	21.8	0.00435
21.82	3.43528	21.82	3.04522	21.82	2.61028	21.82	2.12215	21.82	1.62953	21.82	1.16132	21.82	0.69312	21.82	0.21972	21.82	0.00423
21.84	3.43508	21.84	3.04489	21.84	2.61038	21.84	2.12122	21.84	1.6292	21.84	1.16124	21.84	0.69262	21.84	0.22052	21.84	0.00409
21.86	3.43459	21.86	3.04418	21.86	2.61142	21.86	2.12116	21.86	1.62861	21.86	1.1614	21.86	0.6929	21.86	0.22176	21.86	0.00396
21.88	3.4343	21.88	3.04338	21.88	2.61335	21.88	2.1207	21.88	1.62866	21.88	1.16137	21.88	0.69359	21.88	0.22109	21.88	0.00382
21.9	3.43427	21.9	3.04347	21.9	2.61413	21.9	2.11997	21.9	1.62914	21.9	1.16227	21.9	0.6938	21.9	0.22042	21.9	0.0037
21.92	3.43459	21.92	3.04313	21.92	2.61538	21.92	2.11903	21.92	1.62929	21.92	1.16335	21.92	0.69483	21.92	0.21942	21.92	0.00364
21.94	3.43474	21.94	3.04308	21.94	2.616	21.94	2.11901	21.94	1.62913	21.94	1.16293	21.94	0.69467	21.94	0.21741	21.94	0.00353
21.96	3.43481	21.96	3.04323	21.96	2.61486	21.96	2.11967	21.96	1.62874	21.96	1.16155	21.96	0.6938	21.96	0.21624	21.96	0.00347
21.98	3.43451	21.98	3.04353	21.98	2.61413	21.98	2.12122	21.98	1.62865	21.98	1.16053	21.98	0.6939	21.98	0.2159	21.98	0.00348
22	3.43419	22	3.04409	22	2.61324	22	2.12395	22	1.629	22	1.16025	22	0.69343	22	0.21567	22	0.00351
22.02	3.43397	22.02	3.04445	22.02	2.61257	22.02	2.12648	22.02	1.62923	22.02	1.16061	22.02	0.692	22.02	0.21567	22.02	0.00352
22.04	3.43393	22.04	3.04473	22.04	2.61106	22.04	2.1274	22.04	1.63002	22.04	1.16063	22.04	0.69182	22.04	0.21614	22.04	0.00347
22.06	3.4342	22.06	3.04442	22.06	2.61126	22.06	2.12737	22.06	1.63085	22.06	1.15973	22.06	0.69138	22.06	0.21704	22.06	0.00346
22.08	3.43417	22.08	3.04386	22.08	2.61132	22.08	2.12749	22.08	1.63048	22.08	1.15945	22.08	0.69182	22.08	0.21697	22.08	0.00347
22.1	3.43428	22.1	3.04347	22.1	2.61054	22.1	2.12713	22.1	1.63021	22.1	1.15951	22.1	0.693	22.1	0.2158	22.1	0.00346
22.12	3.43482	22.12	3.04308	22.12	2.61048	22.12	2.12615	22.12	1.63021	22.12	1.16008	22.12	0.69321	22.12	0.21533	22.12	0.00346
22.14	3.43501	22.14	3.04217	22.14	2.61059	22.14	2.12506	22.14	1.62998	22.14	1.16019	22.14	0.69296	22.14	0.21493	22.14	0.00349
22.16	3.43526	22.16	3.04153	22.16	2.60892	22.16	2.12466	22.16	1.62951	22.16	1.16015	22.16	0.69203	22.16	0.21473	22.16	0.00351
22.18	3.43504	22.18	3.04163	22.18	2.60632	22.18	2.12405	22.18	1.62917	22.18	1.15981	22.18	0.69138	22.18	0.21423	22.18	0.00345
22.2	3.43474	22.2	3.04166	22.2	2.60569	22.2	2.12376	22.2	1.6287	22.2	1.15991	22.2	0.69259	22.2	0.21396	22.2	0.00338
22.22	3.43483	22.22	3.04205	22.22	2.60564	22.22	2.12376	22.22	1.62778	22.22	1.16047	22.22	0.69309	22.22	0.2148	22.22	0.00333
22.24	3.43478	22.24	3.04322	22.24	2.60637	22.24	2.12379	22.24	1.62693	22.24	1.16117	22.24	0.69346	22.24	0.21604	22.24	0.00339
22.26	3.43485	22.26	3.0425	22.26	2.60845	22.26	2.12314	22.26	1.62649	22.26	1.16227	22.26	0.69321	22.26	0.21835	22.26	0.00352
22.28	3.43476	22.28	3.04101	22.28	2.60871	22.28	2.12257	22.28	1.62724	22.28	1.16373	22.28	0.69222	22.28	0.21925	22.28	0.00357
22.3	3.43471	22.3	3.03933	22.3	2.60996	22.3	2.12326	22.3	1.62876	22.3	1.16512	22.3	0.69213	22.3	0.21969	22.3	0.00354
22.32	3.43466	22.32	3.03845	22.32	2.61028	22.32	2.12477	22.32	1.63107	22.32	1.1662	22.32	0.69188	22.32	0.21938	22.32	0.00344
22.34	3.43428	22.34	3.03891	22.34	2.60887	22.34	2.12586	22.34	1.63279	22.34	1.16568	22.34	0.69241	22.34	0.21825	22.34	0.00335
22.36	3.43414	22.36	3.03906	22.36	2.60788	22.36	2.12619	22.36	1.63356	22.36	1.16515	22.36	0.69275	22.36	0.21805	22.36	0.00329
22.38	3.43427	22.38	3.04018	22.38	2.60752	22.38	2.12617	22.38	1.6337	22.38	1.16496	22.38	0.69247	22.38	0.21738	22.38	0.00326
22.4	3.43485	22.4	3.04137	22.4	2.60632	22.4	2.12508	22.4	1.63288	22.4	1.16464	22.4	0.69315	22.4	0.21711	22.4	0.00318
22.42	3.4355	22.42	3.04201	22.42	2.60632	22.42	2.12398	22.42	1.63108	22.42	1.16376	22.42	0.69352	22.42	0.21741	22.42	0.00307
22.44	3.43562	22.44	3.04172	22.44	2.6071	22.44	2.12403	22.44	1.63036	22.44	1.16286	22.44	0.69334	22.44	0.21821	22.44	0.00298
22.46	3.43556	22.46	3.04105	22.46	2.60538	22.46	2.12452	22.46	1.62952	22.46	1.16283	22.46	0.69399	22.46	0.21885	22.46	0.00289
22.48	3.43535	22.48	3.04126	22.48	2.6045	22.48	2.12483	22.48	1.62881	22.48	1.16312	22.48	0.69349	22.48	0.21928	22.48	0.00283
22.5	3.43494	22.5	3.04204	22.5	2.60257	22.5	2.12495	22.5	1.62856	22.5	1.16334	22.5	0.69287	22.5	0.21912	22.5	0.00285
22.52	3.43474	22.52	3.04298	22.52	2.60283	22.52	2.12576	22.52	1.62858	22.52	1.16396	22.52	0.69213	22.52	0.21835	22.52	0.00285
22.54	3.43455	22.54	3.04454	22.54	2.60434	22.54	2.12619	22.54	1.62832	22.54	1.16532	22.54	0.6921	22.54	0.21781	22.54	0.00282
22.56	3.43431	22.56	3.0444	22.56	2.60491	22.56	2.12545	22.56	1.62737	22.56	1.16605	22.56	0.69206	22.56	0.21798	22.56	0.00276
22.58	3.43419	22.58	3.04419	22.58	2.60705	22.58	2.12454	22.58	1.62779	22.58	1.16616	22.58	0.69141	22.58	0.21868	22.58	0.00268
22.6	3.43478	22.6	3.04279	22.6	2.6085	22.6	2.12336	22.6	1.62841	22.6	1.16568	22.6	0.69197	22.6	0.21949	22.6	0.00256
22.62	3.43545	22.62	3.04229	22.62	2.61001	22.62	2.12157	22.62	1.62981	22.62	1.16535	22.62	0.69203	22.62	0.21972	22.62	0.0025
22.64	3.43579	22.64	3.04153	22.64	2.61017	22.64	2.12019	22.64	1.63118	22.64	1.16527	22.64	0.692	22.64	0.22026	22.64	0.00242
22.66	3.43593	22.66	3.03982	22.66	2.61022	22.66	2.11972	22.66	1.63188	22.66	1.16505	22.66	0.69293	22.66	0.22086	22.66	0.00232
22.68	3.43593	22.68	3.03891	22.68	2.61069	22.68	2.12029	22.68	1.63144	22.68	1.16455	22.68	0.69362	22.68	0.22079	22.68	0.00225
22.7	3.43592	22.7	3.03899	22.7	2.61059	22.7	2.12112	22.7	1.63013	22.7	1.16379	22.7	0.69386	22.7	0.22109	22.7	0.00221
22.72	3.43579	22.72	3.03929	22.72	2.61111	22.72	2.12125	22.72	1.62829	22.72	1.16248	22.72	0.69414	22.72	0.22049	22.72	0.00222
22.74	3.43584	22.74	3.04039	22.74	2.61017	22.74	2.12174	22.74	1.62699	22.74	1.16146	22.74	0.69414	22.74	0.22126	22.74	0.00224
22.76	3.43574	22.76	3.04077	22.76	2.60824	22.76	2.12099	22.76	1.62675	22.76	1.16118	22.76	0.69393	22.76	0.2224	22.76	0.00222
22.78	3.43576	22.78	3.04089	22.78	2.60679	22.78	2.1196	22.78	1.62724	22.78	1.16092	22.78	0.69417	22.78	0.22283	22.78	0.00215
22.8	3.43605	22.8	3.04162	22.8	2.60491	22.8	2.11898	22.8	1.62814	22.8	1.16118	22.8	0.69495	22.8	0.22283	22.8	0.00204
22.82	3.43607	22.82	3.0411	22.82	2.60507	22.82	2.12008	22.82	1.62928	22.82	1.16227	22.82	0.69514	22.82	0.2219	22.82	0.00195
22.84	3.43565	22.84	3.04117	22.84	2.60559	22.84	2.12122	22.84	1.63041	22.84	1.16215	22.84	0.69458	22.84	0.22039	22.84	0.0019
22.86	3.43544	22.86	3.04113	22.86	2.60601	22.86	2.12163	22.86	1.63213	22.86	1.16197	22.86	0.69331	22.86	0.22076	22.86	0.00192
22.88	3.4353	22.88	3.03897	22.88	2.60481	22.88	2.12241	22.88	1.63303	22.88	1.16219	22.88	0.69179	22.88	0.22019	22.88	0.00193
22.9	3.43542	22.9	3.03713	22.9	2.60382	22.9	2.12321	22.9	1.63345	22.9	1.16196	22.9	0.69117	22.9	0.21982	22.9	0.00195
22.92	3.43575	22.92	3.03594	22.92	2.60444	22.92	2.12399	22.92	1.63317	22.92	1.16212	22.92	0.69185	22.92	0.21969	22.92	0.00203
22.94	3.43586	22.94	3.03586	22.94	2.60533	22.94	2.12476	22.94	1.63213	22.94	1.16229	22.94	0.69278	22.94	0.21915	22.94	0.00208
22.96	3.43617	22.96	3.03559	22.96	2.60705	22.96	2.12509	22.96	1.63049	22.96	1.1619	22.96	0.69365	22.96	0.21808	22.96	0.00211
22.98	3.43643	22.98	3.03561	22.98	2.60788	22.98	2.12451	22.98	1.6291	22.98	1.16198	22.98	0.69377	22.98	0.21717	22.98	0.00208
23	3.43674	23	3.03616	23	2.60752	23	2.1236	23	1.62781	23	1.16289	23	0.69331	23	0.2163	23	0.00196
23.02	3.43678	23.02	3.03733	23.02	2.60616	23.02	2.12382	23.02	1.62738	23.02	1.16329	23.02	0.69284	23.02	0.21677	23.02	0.00181
23.04	3.43697	23.04	3.0386	23.04	2.60637	23.04	2.12381	23.04	1.62913	23.04	1.16352	23.04	0.69222	23.04	0.21748	23.04	0.00176
23.06	3.43668	23.06	3.03899	23.06	2.60699	23.06	2.12406	23.06	1.63072	23.06	1.16417	23.06	0.69275	23.06	0.21841	23.06	0.00183
23.08	3.43651	23.08	3.03854	23.08	2.60611	23.08	2.12398	23.08	1.63119	23.08	1.16481	23.08	0.69287	23.08	0.21878	23.08	0.00189
23.1	3.43653	23.1	3.03761	23.1	2.60632	23.1	2.123	23.1	1.63104	23.1	1.16542	23.1	0.69328	23.1	0.21898	23.1	0.00182
23.12	3.43677	23.12	3.0373	23.12	2.60621	23.12	2.12077	23.12	1.63028	23.12	1.16678	23.12	0.69334	23.12	0.21905	23.12	0.00174
23.14	3.43674	23.14	3.0374	23.14	2.60543	23.14	2.11858	23.14	1.63021	23.14	1.16863	23.14	0.69244	23.14	0.21932	23.14	0.00172
23.16	3.43672	23.16	3.0383	23.16	2.60476	23.16	2.11773	23.16	1.63103	23.16	1.16965	23.16	0.69141	23.16	0.21878	23.16	0.00173
23.18	3.43679	23.18	3.03912	23.18	2.60502	23.18	2.11816	23.18	1.63079	23.18	1.16925	23.18	0.69126	23.18	0.21918	23.18	0.00182
23.2	3.43657	23.2	3.03888	23.2	2.60699	23.2	2.11834	23.2	1.63082	23.2	1.16804	23.2	0.6921	23.2	0.21949	23.2	0.00191
23.22	3.43657	23.22	3.03917	23.22	2.60824	23.22	2.11866	23.22	1.63105	23.22	1.16632	23.22	0.69318	23.22	0.22059	23.22	0.00196
23.24	3.43666	23.24	3.03906	23.24	2.60783	23.24	2.12017	23.24	1.63106	23.24	1.16497	23.24	0.69293	23.24	0.22079	23.24	0.00202
23.26	3.43702	23.26	3.03855	23.26	2.60621	23.26	2.12222	23.26	1.63106	23.26	1.16476	23.26	0.69278	23.26	0.22019	23.26	0.00211
23.28	3.43732	23.28	3.03858	23.28	2.60366	23.28	2.12418	23.28	1.631	23.28	1.16494	23.28	0.6934	23.28	0.22079	23.28	0.00212
23.3	3.43698	23.3	3.0386	23.3	2.60215	23.3	2.12674	23.3	1.63141	23.3	1.16513	23.3	0.69321	23.3	0.22176	23.3	0.00202
23.32	3.43665	23.32	3.03872	23.32	2.60127	23.32	2.1281	23.32	1.63203	23.32	1.16478	23.32	0.6938	23.32	0.2234	23.32	0.00194
23.34	3.43666	23.34	3.03942	23.34	2.6033	23.34	2.12839	23.34	1.63206	23.34	1.16422	23.34	0.69442	23.34	0.22404	23.34	0.00193
23.36	3.43694	23.36	3.03932	23.36	2.60559	23.36	2.12805	23.36	1.63237	23.36	1.16396	23.36	0.69449	23.36	0.22327	23.36	0.00198
23.38	3.43755	23.38	3.03978	23.38	2.6083	23.38	2.12717	23.38	1.63268	23.38	1.16479	23.38	0.69393	23.38	0.22303	23.38	0.00202
23.4	3.43789	23.4	3.03956	23.4	2.61074	23.4	2.12512	23.4	1.63268	23.4	1.16618	23.4	0.69306	23.4	0.22303	23.4	0.00204
23.42	3.43781	23.42	3.03935	23.42	2.61126	23.42	2.1233	23.42	1.63248	23.42	1.16715	23.42	0.69222	23.42	0.22337	23.42	0.00206
23.44	3.43795	23.44	3.03963	23.44	2.61038	23.44	2.12357	23.44	1.63173	23.44	1.16825	23.44	0.69169	23.44	0.2234	23.44	0.0021
23.46	3.43809	23.46	3.03927	23.46	2.60887	23.46	2.12364	23.46	1.63064	23.46	1.1683	23.46	0.69194	23.46	0.22277	23.46	0.00206
23.48	3.43823	23.48	3.03867	23.48	2.60736	23.48	2.12291	23.48	1.63032	23.48	1.16837	23.48	0.69188	23.48	0.2233	23.48	0.00201
23.5	3.43837	23.5	3.03854	23.5	2.60673	23.5	2.12237	23.5	1.63077	23.5	1.16852	23.5	0.6916	23.5	0.22374	23.5	0.002
23.52	3.43851	23.52	3.03891	23.52	2.60543	23.52	2.12224	23.52	1.63068	23.52	1.16869	23.52	0.69191	23.52	0.22431	23.52	0.00197
23.54	3.43865	23.54	3.03888	23.54	2.60361	23.54	2.12232	23.54	1.62999	23.54	1.16901	23.54	0.6911	23.54	0.22488	23.54	0.00189
23.56	3.43879	23.56	3.03896	23.56	2.60168	23.56	2.12263	23.56	1.62943	23.56	1.16903	23.56	0.6916	23.56	0.22488	23.56	0.00182
23.58	3.43893	23.58	3.03858	23.58	2.60252	23.58	2.12155	23.58	1.62834	23.58	1.16952	23.58	0.69349	23.58	0.22337	23.58	0.00178
23.6	3.43907	23.6	3.03761	23.6	2.60377	23.6	2.12089	23.6	1.62859	23.6	1.16897	23.6	0.69498	23.6	0.22257	23.6	0.00177
23.62	3.43921	23.62	3.03715	23.62	2.6046	23.62	2.1216	23.62	1.62843	23.62	1.16834	23.62	0.69529	23.62	0.22186	23.62	0.0018
23.64	3.43935	23.64	3.03698	23.64	2.60528	23.64	2.12243	23.64	1.62801	23.64	1.16763	23.64	0.6947	23.64	0.2226	23.64	0.00188
23.66	3.43949	23.66	3.03658	23.66	2.60512	23.66	2.12282	23.66	1.62845	23.66	1.16663	23.66	0.69386	23.66	0.2236	23.66	0.00192
23.68	3.43963	23.68	3.03615	23.68	2.60403	23.68	2.12314	23.68	1.62921	23.68	1.16556	23.68	0.69414	23.68	0.22488	23.68	0.00199
23.7	3.43977	23.7	3.03664	23.7	2.6021	23.7	2.12316	23.7	1.63011	23.7	1.165	23.7	0.69452	23.7	0.22474	23.7	0.00208
23.72	3.43991	23.72	3.03659	23.72	2.60116	23.72	2.12329	23.72	1.63133	23.72	1.16528	23.72	0.69545	23.72	0.2234	23.72	0.00226
23.74	3.44005	23.74	3.0358	23.74	2.60054	23.74	2.12275	23.74	1.63213	23.74	1.1661	23.74	0.6966	23.74	0.22277	23.74	0.00242
23.76	3.44019	23.76	3.03526	23.76	2.6008	23.76	2.12122	23.76	1.6315	23.76	1.1666	23.76	0.69796	23.76	0.22303	23.76	0.00253
23.78	3.44033	23.78	3.03477	23.78	2.60168	23.78	2.11991	23.78	1.63132	23.78	1.16677	23.78	0.69908	23.78	0.22427	23.78	0.00262
23.8	3.44047	23.8	3.03458	23.8	2.60231	23.8	2.11921	23.8	1.63083	23.8	1.16684	23.8	0.69929	23.8	0.22592	23.8	0.00271
23.82	3.44061	23.82	3.03455	23.82	2.60314	23.82	2.11849	23.82	1.6308	23.82	1.16631	23.82	0.69998	23.82	0.22669	23.82	0.0028
23.84	3.44075	23.84	3.03461	23.84	2.60215	23.84	2.11824	23.84	1.6314	23.84	1.16613	23.84	0.69914	23.84	0.22645	23.84	0.00291
23.86	3.44089	23.86	3.03544	23.86	2.60142	23.86	2.1185	23.86	1.63174	23.86	1.16621	23.86	0.69802	23.86	0.22555	23.86	0.00303
23.88	3.44103	23.88	3.03646	23.88	2.60116	23.88	2.11848	23.88	1.63187	23.88	1.16645	23.88	0.69743	23.88	0.22471	23.88	0.00309
23.9	3.44117	23.9	3.03731	23.9	2.60069	23.9	2.1186	23.9	1.6324	23.9	1.16653	23.9	0.69728	23.9	0.22471	23.9	0.00313
23.92	3.44131	23.92	3.03825	23.92	2.60007	23.92	2.11857	23.92	1.63242	23.92	1.16729	23.92	0.69774	23.92	0.22478	23.92	0.00314
23.94	3.44145	23.94	3.03812	23.94	2.60054	23.94	2.11842	23.94	1.63144	23.94	1.16788	23.94	0.69678	23.94	0.22434	23.94	0.00318
23.96	3.44159	23.96	3.03803	23.96	2.60095	23.96	2.11859	23.96	1.63052	23.96	1.16849	23.96	0.69588	23.96	0.22417	23.96	0.00324
23.98	3.44173	23.98	3.03769	23.98	2.60194	23.98	2.11964	23.98	1.63033	23.98	1.16962	23.98	0.69489	23.98	0.22407	23.98	0.00335
24	3.44187	24	3.03733	24	2.60309	24	2.12052	24	1.62977	24	1.17014	24	0.69402	24	0.22354	24	0.00344
24.02	3.44201	24.02	3.03778	24.02	2.60257	24.02	2.12096	24.02	1.62919	24.02	1.17074	24.02	0.69476	24.02	0.22327	24.02	0.00347
24.04	3.44215	24.04	3.03683	24.04	2.602	24.04	2.12162	24.04	1.62947	24.04	1.17136	24.04	0.69511	24.04	0.22377	24.04	0.00354
24.06	3.44229	24.06	3.03625	24.06	2.60132	24.06	2.12163	24.06	1.63106	24.06	1.17209	24.06	0.69548	24.06	0.2231	24.06	0.00363
24.08	3.44243	24.08	3.03649	24.08	2.60137	24.08	2.12302	24.08	1.63283	24.08	1.17254	24.08	0.69576	24.08	0.22381	24.08	0.00373
24.1	3.44257	24.1	3.03582	24.1	2.60075	24.1	2.12443	24.1	1.635	24.1	1.17162	24.1	0.69579	24.1	0.2232	24.1	0.00383
24.12	3.44271	24.12	3.0347	24.12	2.59918	24.12	2.12371	24.12	1.63568	24.12	1.1702	24.12	0.69538	24.12	0.22273	24.12	0.00391
24.14	3.44229	24.14	3.03461	24.14	2.59825	24.14	2.12269	24.14	1.63484	24.14	1.16832	24.14	0.69625	24.14	0.2236	24.14	0.00401
24.16	3.44206	24.16	3.03511	24.16	2.59825	24.16	2.12187	24.16	1.63403	24.16	1.16769	24.16	0.69734	24.16	0.22481	24.16	0.00416
24.18	3.44186	24.18	3.03601	24.18	2.59892	24.18	2.12201	24.18	1.63326	24.18	1.16854	24.18	0.69821	24.18	0.22635	24.18	0.00439
24.2	3.44161	24.2	3.03661	24.2	2.60085	24.2	2.12206	24.2	1.63307	24.2	1.16921	24.2	0.69796	24.2	0.22876	24.2	0.00465
24.22	3.44146	24.22	3.03616	24.22	2.60288	24.22	2.12273	24.22	1.63337	24.22	1.16899	24.22	0.6974	24.22	0.2295	24.22	0.00489
24.24	3.44144	24.24	3.03589	24.24	2.60377	24.24	2.12329	24.24	1.6333	24.24	1.16885	24.24	0.69687	24.24	0.23	24.24	0.00515
24.26	3.44171	24.26	3.03612	24.26	2.60564	24.26	2.12367	24.26	1.63241	24.26	1.16894	24.26	0.69607	24.26	0.2308	24.26	0.00546
24.28	3.44193	24.28	3.03612	24.28	2.6058	24.28	2.12391	24.28	1.63187	24.28	1.16879	24.28	0.69666	24.28	0.23201	24.28	0.00597
24.3	3.44183	24.3	3.03598	24.3	2.60538	24.3	2.12376	24.3	1.63308	24.3	1.16882	24.3	0.69753	24.3	0.23312	24.3	0.00674
24.32	3.44168	24.32	3.03507	24.32	2.60325	24.32	2.12288	24.32	1.63473	24.32	1.16891	24.32	0.69784	24.32	0.23248	24.32	0.00773
24.34	3.44139	24.34	3.03455	24.34	2.60028	24.34	2.12201	24.34	1.63551	24.34	1.16868	24.34	0.69753	24.34	0.23117	24.34	0.00887
24.36	3.44156	24.36	3.03441	24.36	2.59908	24.36	2.12153	24.36	1.63512	24.36	1.16906	24.36	0.69666	24.36	0.2303	24.36	0.01018
24.38	3.44167	24.38	3.03462	24.38	2.59731	24.38	2.12191	24.38	1.63458	24.38	1.16984	24.38	0.69594	24.38	0.22957	24.38	0.01161
24.4	3.44179	24.4	3.03414	24.4	2.59721	24.4	2.12261	24.4	1.63335	24.4	1.17009	24.4	0.69501	24.4	0.22846	24.4	0.01322
24.42	3.44196	24.42	3.03446	24.42	2.59892	24.42	2.12364	24.42	1.63216	24.42	1.17012	24.42	0.6952	24.42	0.22732	24.42	0.01509
24.44	3.44168	24.44	3.03449	24.44	2.60017	24.44	2.12422	24.44	1.63167	24.44	1.17033	24.44	0.69433	24.44	0.22648	24.44	0.01706
24.46	3.44136	24.46	3.03419	24.46	2.60127	24.46	2.12478	24.46	1.63095	24.46	1.17025	24.46	0.69359	24.46	0.22618	24.46	0.01895
24.48	3.44118	24.48	3.0342	24.48	2.60163	24.48	2.12521	24.48	1.63064	24.48	1.17075	24.48	0.69352	24.48	0.22605	24.48	0.02071
24.5	3.44129	24.5	3.0339	24.5	2.60075	24.5	2.12535	24.5	1.63089	24.5	1.17121	24.5	0.69272	24.5	0.22628	24.5	0.02215
24.52	3.44177	24.52	3.03299	24.52	2.59986	24.52	2.12473	24.52	1.63172	24.52	1.17133	24.52	0.69284	24.52	0.22739	24.52	0.02312
24.54	3.44184	24.54	3.03277	24.54	2.59788	24.54	2.12416	24.54	1.63176	24.54	1.17155	24.54	0.69359	24.54	0.22829	24.54	0.02356
24.56	3.44197	24.56	3.03254	24.56	2.5946	24.56	2.12303	24.56	1.63213	24.56	1.17185	24.56	0.69526	24.56	0.22896	24.56	0.02347
24.58	3.44203	24.58	3.03287	24.58	2.59455	24.58	2.12227	24.58	1.63215	24.58	1.17214	24.58	0.69647	24.58	0.22936	24.58	0.02284
24.6	3.44208	24.6	3.0326	24.6	2.59606	24.6	2.12173	24.6	1.63092	24.6	1.17236	24.6	0.69669	24.6	0.22967	24.6	0.02178
24.62	3.4423	24.62	3.03209	24.62	2.59788	24.62	2.12179	24.62	1.63072	24.62	1.1734	24.62	0.69694	24.62	0.2295	24.62	0.02038
24.64	3.44251	24.64	3.03227	24.64	2.59939	24.64	2.12184	24.64	1.63083	24.64	1.17427	24.64	0.69554	24.64	0.23024	24.64	0.0188
24.66	3.44261	24.66	3.03185	24.66	2.60002	24.66	2.12176	24.66	1.6313	24.66	1.17464	24.66	0.69532	24.66	0.23017	24.66	0.01709
24.68	3.44293	24.68	3.03169	24.68	2.60064	24.68	2.1224	24.68	1.63197	24.68	1.17503	24.68	0.69644	24.68	0.22993	24.68	0.01536
24.7	3.44304	24.7	3.03166	24.7	2.60028	24.7	2.12246	24.7	1.63249	24.7	1.17516	24.7	0.69697	24.7	0.2293	24.7	0.01369
24.72	3.4427	24.72	3.03124	24.72	2.59986	24.72	2.12184	24.72	1.63318	24.72	1.17531	24.72	0.69839	24.72	0.22786	24.72	0.01215
24.74	3.4427	24.74	3.03108	24.74	2.5996	24.74	2.12062	24.74	1.63401	24.74	1.17527	24.74	0.69945	24.74	0.22675	24.74	0.01087
24.76	3.44296	24.76	3.03088	24.76	2.59892	24.76	2.11926	24.76	1.63456	24.76	1.17462	24.76	0.69839	24.76	0.22679	24.76	0.00982
24.78	3.44319	24.78	3.03061	24.78	2.59887	24.78	2.11773	24.78	1.63492	24.78	1.17399	24.78	0.69725	24.78	0.22736	24.78	0.00893
24.8	3.44362	24.8	3.03069	24.8	2.59903	24.8	2.11711	24.8	1.63465	24.8	1.17388	24.8	0.69722	24.8	0.22869	24.8	0.00819
24.82	3.44385	24.82	3.03105	24.82	2.59872	24.82	2.11762	24.82	1.63487	24.82	1.17351	24.82	0.69675	24.82	0.2295	24.82	0.00759
24.84	3.44392	24.84	3.03157	24.84	2.59799	24.84	2.11732	24.84	1.63535	24.84	1.17342	24.84	0.69681	24.84	0.23064	24.84	0.0072
24.86	3.44392	24.86	3.03147	24.86	2.59934	24.86	2.11722	24.86	1.63523	24.86	1.17368	24.86	0.69681	24.86	0.23201	24.86	0.00691
24.88	3.44381	24.88	3.03117	24.88	2.6009	24.88	2.11768	24.88	1.63442	24.88	1.17351	24.88	0.6952	24.88	0.23121	24.88	0.00664
24.9	3.44372	24.9	3.03048	24.9	2.60288	24.9	2.11868	24.9	1.63384	24.9	1.17314	24.9	0.69504	24.9	0.23074	24.9	0.00634
24.92	3.44363	24.92	3.03039	24.92	2.60413	24.92	2.12037	24.92	1.63282	24.92	1.17222	24.92	0.69551	24.92	0.23087	24.92	0.00609
24.94	3.44355	24.94	3.02996	24.94	2.60304	24.94	2.12198	24.94	1.63168	24.94	1.17118	24.94	0.69436	24.94	0.2306	24.94	0.00592
24.96	3.44371	24.96	3.03025	24.96	2.60257	24.96	2.12311	24.96	1.63088	24.96	1.1709	24.96	0.69405	24.96	0.23131	24.96	0.00581
24.98	3.44365	24.98	3.03054	24.98	2.60101	24.98	2.12451	24.98	1.63086	24.98	1.17137	24.98	0.6957	24.98	0.23171	24.98	0.0058
25	3.4437	25	3.03064	25	2.60007	25	2.12517	25	1.63108	25	1.17188	25	0.69743	25	0.23315	25	0.00585
25.02	3.44379	25.02	3.0303	25.02	2.59846	25.02	2.12534	25.02	1.63078	25.02	1.17157	25.02	0.6988	25.02	0.23415	25.02	0.00585
25.04	3.44394	25.04	3.02961	25.04	2.59752	25.04	2.12573	25.04	1.63064	25.04	1.17098	25.04	0.69902	25.04	0.23502	25.04	0.00582
25.06	3.44433	25.06	3.02963	25.06	2.59616	25.06	2.12616	25.06	1.63065	25.06	1.17119	25.06	0.69827	25.06	0.2361	25.06	0.00572
25.08	3.44488	25.08	3.02967	25.08	2.59533	25.08	2.12588	25.08	1.63102	25.08	1.17173	25.08	0.69905	25.08	0.236	25.08	0.00562
25.1	3.44518	25.1	3.03082	25.1	2.59528	25.1	2.12461	25.1	1.63202	25.1	1.17229	25.1	0.7005	25.1	0.2366	25.1	0.00554
25.12	3.4454	25.12	3.03105	25.12	2.59596	25.12	2.12303	25.12	1.63342	25.12	1.17283	25.12	0.70035	25.12	0.23569	25.12	0.00552
25.14	3.44554	25.14	3.03106	25.14	2.59465	25.14	2.12128	25.14	1.63453	25.14	1.17321	25.14	0.69926	25.14	0.23432	25.14	0.00554
25.16	3.4458	25.16	3.0319	25.16	2.59268	25.16	2.12022	25.16	1.63482	25.16	1.17355	25.16	0.69749	25.16	0.23345	25.16	0.00557
25.18	3.44609	25.18	3.03202	25.18	2.59137	25.18	2.11981	25.18	1.6344	25.18	1.17415	25.18	0.69563	25.18	0.23235	25.18	0.00569
25.2	3.44631	25.2	3.03245	25.2	2.59023	25.2	2.11945	25.2	1.63386	25.2	1.17443	25.2	0.69557	25.2	0.23238	25.2	0.00573
25.22	3.44607	25.22	3.03238	25.22	2.58992	25.22	2.11918	25.22	1.63353	25.22	1.1748	25.22	0.6961	25.22	0.23248	25.22	0.00575
25.24	3.4458	25.24	3.03226	25.24	2.58966	25.24	2.11985	25.24	1.63329	25.24	1.1752	25.24	0.69619	25.24	0.23281	25.24	0.0058
25.26	3.44604	25.26	3.03208	25.26	2.58804	25.26	2.11907	25.26	1.63278	25.26	1.1753	25.26	0.69672	25.26	0.23255	25.26	0.00587
25.28	3.44623	25.28	3.03153	25.28	2.58903	25.28	2.11826	25.28	1.63237	25.28	1.17591	25.28	0.69694	25.28	0.23228	25.28	0.006
25.3	3.44643	25.3	3.0317	25.3	2.59049	25.3	2.1186	25.3	1.6328	25.3	1.17716	25.3	0.69619	25.3	0.23301	25.3	0.00615
25.32	3.44677	25.32	3.03223	25.32	2.5921	25.32	2.11879	25.32	1.63389	25.32	1.17853	25.32	0.69647	25.32	0.23345	25.32	0.00633
25.34	3.44687	25.34	3.03133	25.34	2.59559	25.34	2.12004	25.34	1.63497	25.34	1.17864	25.34	0.69672	25.34	0.23402	25.34	0.00648
25.36	3.44701	25.36	3.03148	25.36	2.59783	25.36	2.12197	25.36	1.63608	25.36	1.17879	25.36	0.69774	25.36	0.23486	25.36	0.00666
25.38	3.447	25.38	3.03162	25.38	2.60023	25.38	2.12336	25.38	1.63689	25.38	1.17868	25.38	0.69923	25.38	0.23576	25.38	0.00691
25.4	3.4466	25.4	3.03196	25.4	2.60194	25.4	2.12379	25.4	1.63674	25.4	1.17755	25.4	0.70038	25.4	0.23489	25.4	0.00724
25.42	3.44654	25.42	3.03241	25.42	2.60215	25.42	2.12395	25.42	1.63565	25.42	1.17711	25.42	0.70078	25.42	0.23546	25.42	0.00762
25.44	3.44709	25.44	3.03263	25.44	2.6033	25.44	2.12446	25.44	1.63397	25.44	1.17698	25.44	0.70007	25.44	0.23549	25.44	0.00797
25.46	3.44727	25.46	3.03217	25.46	2.60418	25.46	2.12476	25.46	1.63261	25.46	1.17696	25.46	0.69929	25.46	0.23529	25.46	0.00831
25.48	3.44763	25.48	3.03196	25.48	2.6021	25.48	2.12456	25.48	1.63207	25.48	1.17688	25.48	0.69864	25.48	0.23442	25.48	0.00866
25.5	3.44779	25.5	3.03139	25.5	2.59898	25.5	2.12361	25.5	1.63153	25.5	1.17697	25.5	0.69802	25.5	0.23425	25.5	0.00898
25.52	3.44779	25.52	3.03175	25.52	2.59564	25.52	2.12308	25.52	1.63171	25.52	1.17631	25.52	0.69824	25.52	0.23409	25.52	0.00933
25.54	3.44803	25.54	3.03181	25.54	2.59242	25.54	2.12336	25.54	1.63274	25.54	1.1761	25.54	0.69827	25.54	0.23352	25.54	0.00984
25.56	3.44792	25.56	3.03106	25.56	2.59122	25.56	2.12409	25.56	1.63356	25.56	1.17599	25.56	0.69781	25.56	0.23231	25.56	0.01053
25.58	3.44773	25.58	3.03016	25.58	2.59101	25.58	2.1249	25.58	1.63454	25.58	1.17618	25.58	0.69846	25.58	0.23174	25.58	0.01141
25.6	3.44789	25.6	3.02933	25.6	2.59236	25.6	2.12531	25.6	1.63527	25.6	1.17643	25.6	0.69895	25.6	0.23204	25.6	0.01246
25.62	3.44793	25.62	3.02964	25.62	2.59481	25.62	2.12379	25.62	1.63473	25.62	1.17632	25.62	0.6997	25.62	0.23238	25.62	0.01356
25.64	3.44794	25.64	3.03021	25.64	2.59549	25.64	2.12278	25.64	1.63372	25.64	1.17609	25.64	0.70196	25.64	0.23238	25.64	0.01483
25.66	3.44804	25.66	3.03021	25.66	2.59648	25.66	2.12252	25.66	1.63233	25.66	1.17531	25.66	0.70327	25.66	0.23335	25.66	0.01651
25.68	3.44779	25.68	3.0303	25.68	2.59747	25.68	2.123	25.68	1.63124	25.68	1.17547	25.68	0.70373	25.68	0.23405	25.68	0.01852
25.7	3.44751	25.7	3.03012	25.7	2.59668	25.7	2.12399	25.7	1.63202	25.7	1.17589	25.7	0.70395	25.7	0.23663	25.7	0.02088
25.72	3.44751	25.72	3.0301	25.72	2.5959	25.72	2.12444	25.72	1.63293	25.72	1.17582	25.72	0.70311	25.72	0.2378	25.72	0.02354
25.74	3.44751	25.74	3.03064	25.74	2.59455	25.74	2.12342	25.74	1.63331	25.74	1.17684	25.74	0.70308	25.74	0.23837	25.74	0.02658
25.76	3.44769	25.76	3.03097	25.76	2.59424	25.76	2.12285	25.76	1.63299	25.76	1.17822	25.76	0.70386	25.76	0.23951	25.76	0.02997
25.78	3.44808	25.78	3.03057	25.78	2.59434	25.78	2.12342	25.78	1.63245	25.78	1.17933	25.78	0.70355	25.78	0.23965	25.78	0.03375
25.8	3.44812	25.8	3.03063	25.8	2.59205	25.8	2.1237	25.8	1.6315	25.8	1.17995	25.8	0.7028	25.8	0.24005	25.8	0.03776
25.82	3.44816	25.82	3.02984	25.82	2.59111	25.82	2.12357	25.82	1.63024	25.82	1.17926	25.82	0.70168	25.82	0.24075	25.82	0.04191
25.84	3.44831	25.84	3.02903	25.84	2.59023	25.84	2.12265	25.84	1.63029	25.84	1.17892	25.84	0.70106	25.84	0.24132	25.84	0.04619
25.86	3.44834	25.86	3.02949	25.86	2.59106	25.86	2.12256	25.86	1.63058	25.86	1.17924	25.86	0.70091	25.86	0.24072	25.86	0.05045
25.88	3.44855	25.88	3.02943	25.88	2.59278	25.88	2.12286	25.88	1.63037	25.88	1.18045	25.88	0.70144	25.88	0.24022	25.88	0.05469
25.9	3.44904	25.9	3.02867	25.9	2.59346	25.9	2.12365	25.9	1.63064	25.9	1.18225	25.9	0.70144	25.9	0.23881	25.9	0.05903
25.92	3.44977	25.92	3.02818	25.92	2.5946	25.92	2.12456	25.92	1.63092	25.92	1.18341	25.92	0.70156	25.92	0.23827	25.92	0.06315
25.94	3.45015	25.94	3.02841	25.94	2.59523	25.94	2.12508	25.94	1.63157	25.94	1.1831	25.94	0.70103	25.94	0.23931	25.94	0.0668
25.96	3.45039	25.96	3.02859	25.96	2.59533	25.96	2.12543	25.96	1.63285	25.96	1.18245	25.96	0.70041	25.96	0.23928	25.96	0.06982
25.98	3.45077	25.98	3.02827	25.98	2.59544	25.98	2.12486	25.98	1.63376	25.98	1.18194	25.98	0.70057	25.98	0.23884	25.98	0.07201
26	3.45077	26	3.02794	26	2.59549	26	2.12405	26	1.63371	26	1.18122	26	0.70078	26	0.23881	26	0.07302
26.02	3.45069	26.02	3.02677	26.02	2.59575	26.02	2.12343	26.02	1.63365	26.02	1.18023	26.02	0.70122	26.02	0.23888	26.02	0.07313
26.04	3.45057	26.04	3.02676	26.04	2.59679	26.04	2.12316	26.04	1.63376	26.04	1.18005	26.04	0.70193	26.04	0.23784	26.04	0.072
26.06	3.45067	26.06	3.02747	26.06	2.59773	26.06	2.12404	26.06	1.63372	26.06	1.17988	26.06	0.7019	26.06	0.23797	26.06	0.06954
26.08	3.4508	26.08	3.0287	26.08	2.59721	26.08	2.12492	26.08	1.6334	26.08	1.17941	26.08	0.70265	26.08	0.23757	26.08	0.06603
26.1	3.45112	26.1	3.02939	26.1	2.59814	26.1	2.12622	26.1	1.63296	26.1	1.17894	26.1	0.70345	26.1	0.23847	26.1	0.06142
26.12	3.45141	26.12	3.0296	26.12	2.59835	26.12	2.12806	26.12	1.63242	26.12	1.17892	26.12	0.70386	26.12	0.23965	26.12	0.05617
26.14	3.45182	26.14	3.02946	26.14	2.59804	26.14	2.12818	26.14	1.63273	26.14	1.17937	26.14	0.70401	26.14	0.24109	26.14	0.05085
26.16	3.45197	26.16	3.02924	26.16	2.59757	26.16	2.12722	26.16	1.63343	26.16	1.18092	26.16	0.7059	26.16	0.24072	26.16	0.04553
26.18	3.45219	26.18	3.02907	26.18	2.59793	26.18	2.12619	26.18	1.63363	26.18	1.18234	26.18	0.70727	26.18	0.23901	26.18	0.04033
26.2	3.45233	26.2	3.02855	26.2	2.59934	26.2	2.12514	26.2	1.6336	26.2	1.18315	26.2	0.70938	26.2	0.23824	26.2	0.0354
26.22	3.45234	26.22	3.0281	26.22	2.59955	26.22	2.12478	26.22	1.63364	26.22	1.18347	26.22	0.71034	26.22	0.23717	26.22	0.03113
26.24	3.45244	26.24	3.02786	26.24	2.59877	26.24	2.12465	26.24	1.63501	26.24	1.18413	26.24	0.70978	26.24	0.2367	26.24	0.02757
26.26	3.45232	26.26	3.02789	26.26	2.59892	26.26	2.12421	26.26	1.6366	26.26	1.18478	26.26	0.70907	26.26	0.23767	26.26	0.02467
26.28	3.45218	26.28	3.02752	26.28	2.60002	26.28	2.12398	26.28	1.63811	26.28	1.18508	26.28	0.70814	26.28	0.23878	26.28	0.02231
26.3	3.45235	26.3	3.02701	26.3	2.60174	26.3	2.12465	26.3	1.63799	26.3	1.18517	26.3	0.70789	26.3	0.24035	26.3	0.02043
26.32	3.45275	26.32	3.02592	26.32	2.60366	26.32	2.1258	26.32	1.63667	26.32	1.18501	26.32	0.70767	26.32	0.24139	26.32	0.01892
26.34	3.45294	26.34	3.02542	26.34	2.60403	26.34	2.12675	26.34	1.63594	26.34	1.18498	26.34	0.70693	26.34	0.24192	26.34	0.01785
26.36	3.45286	26.36	3.02617	26.36	2.60205	26.36	2.12696	26.36	1.63597	26.36	1.18447	26.36	0.70584	26.36	0.24216	26.36	0.017
26.38	3.453	26.38	3.02738	26.38	2.60012	26.38	2.12691	26.38	1.63549	26.38	1.18348	26.38	0.70454	26.38	0.24209	26.38	0.01618
26.4	3.45361	26.4	3.02794	26.4	2.59882	26.4	2.12755	26.4	1.63506	26.4	1.18298	26.4	0.70448	26.4	0.24336	26.4	0.0156
26.42	3.45411	26.42	3.02915	26.42	2.59679	26.42	2.12751	26.42	1.6349	26.42	1.18373	26.42	0.705	26.42	0.24497	26.42	0.0151
26.44	3.45417	26.44	3.03015	26.44	2.59663	26.44	2.1274	26.44	1.63506	26.44	1.18481	26.44	0.70454	26.44	0.24561	26.44	0.01474
26.46	3.45418	26.46	3.03022	26.46	2.59752	26.46	2.12682	26.46	1.63488	26.46	1.18541	26.46	0.70386	26.46	0.24618	26.46	0.0145
26.48	3.45407	26.48	3.03045	26.48	2.59741	26.48	2.12538	26.48	1.6347	26.48	1.18542	26.48	0.70382	26.48	0.24544	26.48	0.01422
26.5	3.45405	26.5	3.03037	26.5	2.59788	26.5	2.12379	26.5	1.6348	26.5	1.18536	26.5	0.70426	26.5	0.2441	26.5	0.01406
26.52	3.45425	26.52	3.03099	26.52	2.59814	26.52	2.12349	26.52	1.63443	26.52	1.18582	26.52	0.7055	26.52	0.2432	26.52	0.01401
26.54	3.45411	26.54	3.0313	26.54	2.59825	26.54	2.12391	26.54	1.63365	26.54	1.18562	26.54	0.70575	26.54	0.24273	26.54	0.01395
26.56	3.45397	26.56	3.03118	26.56	2.59825	26.56	2.1249	26.56	1.63324	26.56	1.18512	26.56	0.70606	26.56	0.24497	26.56	0.01387
26.58	3.45377	26.58	3.03007	26.58	2.59872	26.58	2.12534	26.58	1.63178	26.58	1.18507	26.58	0.70612	26.58	0.24644	26.58	0.01383
26.6	3.45383	26.6	3.02933	26.6	2.59856	26.6	2.1254	26.6	1.62959	26.6	1.18517	26.6	0.7064	26.6	0.24752	26.6	0.01385
26.62	3.45379	26.62	3.02933	26.62	2.59606	26.62	2.12613	26.62	1.62909	26.62	1.18476	26.62	0.70612	26.62	0.24788	26.62	0.01387
26.64	3.4541	26.64	3.02921	26.64	2.59346	26.64	2.12628	26.64	1.63051	26.64	1.18437	26.64	0.70572	26.64	0.24638	26.64	0.01395
26.66	3.45409	26.66	3.02882	26.66	2.59231	26.66	2.1253	26.66	1.63311	26.66	1.18444	26.66	0.70466	26.66	0.24651	26.66	0.01411
26.68	3.45414	26.68	3.0281	26.68	2.59294	26.68	2.12449	26.68	1.63531	26.68	1.18446	26.68	0.70454	26.68	0.24598	26.68	0.01434
26.7	3.4542	26.7	3.02661	26.7	2.59439	26.7	2.12453	26.7	1.6363	26.7	1.18504	26.7	0.70516	26.7	0.24604	26.7	0.01454
26.72	3.45427	26.72	3.02673	26.72	2.59481	26.72	2.12503	26.72	1.63759	26.72	1.18561	26.72	0.70525	26.72	0.24641	26.72	0.01474
26.74	3.45439	26.74	3.02707	26.74	2.59601	26.74	2.12566	26.74	1.63861	26.74	1.18575	26.74	0.70562	26.74	0.24634	26.74	0.01506
26.76	3.45481	26.76	3.02704	26.76	2.59637	26.76	2.12583	26.76	1.63899	26.76	1.18565	26.76	0.7077	26.76	0.24675	26.76	0.0154
26.78	3.45544	26.78	3.02728	26.78	2.59767	26.78	2.12591	26.78	1.63926	26.78	1.18572	26.78	0.71053	26.78	0.24658	26.78	0.01589
26.8	3.45581	26.8	3.02752	26.8	2.5984	26.8	2.12642	26.8	1.63903	26.8	1.18649	26.8	0.71177	26.8	0.24544	26.8	0.0166
26.82	3.45577	26.82	3.02865	26.82	2.59819	26.82	2.12672	26.82	1.63726	26.82	1.18746	26.82	0.71093	26.82	0.24494	26.82	0.01749
26.84	3.45557	26.84	3.0303	26.84	2.59684	26.84	2.12744	26.84	1.63565	26.84	1.18743	26.84	0.70873	26.84	0.24524	26.84	0.01857
26.86	3.45588	26.86	3.03034	26.86	2.5958	26.86	2.12857	26.86	1.63456	26.86	1.18715	26.86	0.70696	26.86	0.24561	26.86	0.01984
26.88	3.45625	26.88	3.03034	26.88	2.5945	26.88	2.12864	26.88	1.63389	26.88	1.18704	26.88	0.70637	26.88	0.24497	26.88	0.02142
26.9	3.45658	26.9	3.02988	26.9	2.59372	26.9	2.1274	26.9	1.63476	26.9	1.18708	26.9	0.70671	26.9	0.24443	26.9	0.02338
26.92	3.45659	26.92	3.03036	26.92	2.59294	26.92	2.126	26.92	1.63671	26.92	1.18744	26.92	0.70683	26.92	0.24269	26.92	0.02576
26.94	3.45622	26.94	3.03076	26.94	2.59148	26.94	2.12599	26.94	1.63778	26.94	1.18752	26.94	0.7064	26.94	0.24246	26.94	0.02859
26.96	3.45603	26.96	3.03009	26.96	2.59018	26.96	2.12672	26.96	1.63836	26.96	1.18711	26.96	0.70584	26.96	0.24276	26.96	0.03178
26.98	3.45611	26.98	3.02975	26.98	2.58955	26.98	2.12693	26.98	1.63864	26.98	1.18726	26.98	0.7064	26.98	0.24269	26.98	0.03529
27	3.45616	27	3.0293	27	2.59007	27	2.12613	27	1.63856	27	1.18778	27	0.70683	27	0.24373	27	0.03914
27.02	3.45637	27.02	3.02955	27.02	2.58945	27.02	2.12518	27.02	1.63738	27.02	1.18776	27.02	0.70761	27.02	0.24554	27.02	0.04334
27.04	3.45696	27.04	3.03033	27.04	2.59028	27.04	2.12354	27.04	1.63567	27.04	1.18739	27.04	0.70808	27.04	0.24742	27.04	0.04779
27.06	3.45765	27.06	3.0304	27.06	2.5895	27.06	2.12296	27.06	1.63439	27.06	1.18764	27.06	0.70854	27.06	0.24721	27.06	0.05175
27.08	3.45788	27.08	3.03063	27.08	2.58903	27.08	2.1235	27.08	1.63357	27.08	1.18785	27.08	0.70894	27.08	0.24661	27.08	0.05515
27.1	3.45813	27.1	3.03102	27.1	2.59012	27.1	2.12451	27.1	1.63375	27.1	1.18828	27.1	0.70922	27.1	0.24772	27.1	0.05777
27.12	3.4587	27.12	3.03084	27.12	2.59294	27.12	2.12494	27.12	1.63392	27.12	1.18858	27.12	0.7087	27.12	0.24922	27.12	0.0598
27.14	3.45875	27.14	3.03039	27.14	2.5933	27.14	2.1245	27.14	1.63346	27.14	1.18904	27.14	0.70885	27.14	0.25113	27.14	0.06078
27.16	3.45886	27.16	3.03003	27.16	2.59325	27.16	2.12439	27.16	1.63316	27.16	1.18915	27.16	0.71	27.16	0.25204	27.16	0.06077
27.18	3.45873	27.18	3.0296	27.18	2.59314	27.18	2.12459	27.18	1.63312	27.18	1.18871	27.18	0.71133	27.18	0.25207	27.18	0.0592
27.2	3.45838	27.2	3.02876	27.2	2.59236	27.2	2.12576	27.2	1.63325	27.2	1.18804	27.2	0.71189	27.2	0.25127	27.2	0.05633
27.22	3.45844	27.22	3.02859	27.22	2.59242	27.22	2.12726	27.22	1.63465	27.22	1.18813	27.22	0.71121	27.22	0.25083	27.22	0.05362
27.24	3.4586	27.24	3.02882	27.24	2.59314	27.24	2.1282	27.24	1.63633	27.24	1.1894	27.24	0.71093	27.24	0.24993	27.24	0.05105
27.26	3.45931	27.26	3.02906	27.26	2.59247	27.26	2.12901	27.26	1.63784	27.26	1.19147	27.26	0.7104	27.26	0.24876	27.26	0.04886
27.28	3.4602	27.28	3.0291	27.28	2.59268	27.28	2.12958	27.28	1.63938	27.28	1.19294	27.28	0.70963	27.28	0.24825	27.28	0.04682
27.3	3.46071	27.3	3.02858	27.3	2.59346	27.3	2.13038	27.3	1.64046	27.3	1.19337	27.3	0.70811	27.3	0.24892	27.3	0.04502
27.32	3.46126	27.32	3.0278	27.32	2.59382	27.32	2.13108	27.32	1.64125	27.32	1.1927	27.32	0.70727	27.32	0.24926	27.32	0.04373
27.34	3.46144	27.34	3.02798	27.34	2.59351	27.34	2.13131	27.34	1.64128	27.34	1.19268	27.34	0.70711	27.34	0.25013	27.34	0.04277
27.36	3.46141	27.36	3.02729	27.36	2.59309	27.36	2.13173	27.36	1.64011	27.36	1.19284	27.36	0.70711	27.36	0.25083	27.36	0.0421
27.38	3.46121	27.38	3.02656	27.38	2.59257	27.38	2.13169	27.38	1.6396	27.38	1.19309	27.38	0.70783	27.38	0.25046	27.38	0.04197
27.4	3.46131	27.4	3.02626	27.4	2.5934	27.4	2.13074	27.4	1.63936	27.4	1.19278	27.4	0.70857	27.4	0.25093	27.4	0.04218
27.42	3.46156	27.42	3.02559	27.42	2.59455	27.42	2.12966	27.42	1.63884	27.42	1.19214	27.42	0.70907	27.42	0.24993	27.42	0.04285
27.44	3.46182	27.44	3.02532	27.44	2.59549	27.44	2.12898	27.44	1.63783	27.44	1.19184	27.44	0.71012	27.44	0.24798	27.44	0.04407
27.46	3.46172	27.46	3.02568	27.46	2.59439	27.46	2.12872	27.46	1.63714	27.46	1.19317	27.46	0.71081	27.46	0.24798	27.46	0.04559
27.48	3.46165	27.48	3.02677	27.48	2.59356	27.48	2.12907	27.48	1.63787	27.48	1.19445	27.48	0.71164	27.48	0.24788	27.48	0.04737
27.5	3.46179	27.5	3.02753	27.5	2.5934	27.5	2.12936	27.5	1.63948	27.5	1.19462	27.5	0.71341	27.5	0.24829	27.5	0.04942
27.52	3.46213	27.52	3.02717	27.52	2.59361	27.52	2.12944	27.52	1.64095	27.52	1.19492	27.52	0.71422	27.52	0.24932	27.52	0.0517
27.54	3.46258	27.54	3.0269	27.54	2.59408	27.54	2.12967	27.54	1.64173	27.54	1.19524	27.54	0.71503	27.54	0.25016	27.54	0.05411
27.56	3.46284	27.56	3.0259	27.56	2.59538	27.56	2.13121	27.56	1.64224	27.56	1.19537	27.56	0.71478	27.56	0.2511	27.56	0.05647
27.58	3.46269	27.58	3.02631	27.58	2.59627	27.58	2.13283	27.58	1.642	27.58	1.19621	27.58	0.71351	27.58	0.25143	27.58	0.05855
27.6	3.46278	27.6	3.02762	27.6	2.59674	27.6	2.134	27.6	1.6415	27.6	1.19674	27.6	0.71226	27.6	0.25194	27.6	0.06018
27.62	3.4632	27.62	3.02879	27.62	2.59648	27.62	2.13312	27.62	1.64164	27.62	1.19635	27.62	0.71273	27.62	0.25257	27.62	0.06125
27.64	3.46355	27.64	3.02865	27.64	2.59512	27.64	2.13133	27.64	1.64197	27.64	1.19583	27.64	0.71245	27.64	0.25277	27.64	0.06163
27.66	3.46324	27.66	3.02753	27.66	2.59366	27.66	2.13014	27.66	1.64129	27.66	1.19567	27.66	0.71273	27.66	0.25217	27.66	0.06119
27.68	3.46304	27.68	3.02752	27.68	2.5933	27.68	2.12921	27.68	1.64046	27.68	1.19528	27.68	0.71351	27.68	0.2514	27.68	0.05992
27.7	3.46336	27.7	3.02821	27.7	2.5933	27.7	2.12863	27.7	1.63983	27.7	1.19513	27.7	0.71366	27.7	0.24969	27.7	0.05789
27.72	3.46406	27.72	3.02801	27.72	2.59533	27.72	2.12788	27.72	1.63923	27.72	1.19515	27.72	0.71369	27.72	0.24896	27.72	0.05517
27.74	3.4648	27.74	3.02764	27.74	2.59741	27.74	2.12694	27.74	1.63864	27.74	1.19606	27.74	0.71257	27.74	0.24855	27.74	0.05189
27.76	3.4648	27.76	3.02699	27.76	2.59819	27.76	2.12691	27.76	1.63779	27.76	1.19655	27.76	0.71136	27.76	0.24852	27.76	0.04821
27.78	3.46482	27.78	3.02674	27.78	2.59866	27.78	2.12704	27.78	1.63815	27.78	1.19624	27.78	0.71053	27.78	0.24922	27.78	0.04447
27.8	3.46512	27.8	3.02644	27.8	2.59804	27.8	2.12746	27.8	1.63831	27.8	1.19541	27.8	0.71062	27.8	0.2514	27.8	0.04091
27.82	3.46608	27.82	3.02701	27.82	2.59632	27.82	2.12811	27.82	1.63974	27.82	1.19466	27.82	0.71205	27.82	0.25374	27.82	0.03753
27.84	3.46663	27.84	3.02752	27.84	2.59497	27.84	2.12803	27.84	1.64112	27.84	1.19412	27.84	0.71245	27.84	0.25498	27.84	0.03433
27.86	3.46664	27.86	3.02786	27.86	2.59471	27.86	2.12788	27.86	1.64195	27.86	1.19427	27.86	0.71202	27.86	0.25535	27.86	0.03131
27.88	3.46674	27.88	3.02889	27.88	2.59445	27.88	2.12843	27.88	1.64226	27.88	1.19513	27.88	0.71177	27.88	0.25411	27.88	0.0284
27.9	3.46671	27.9	3.029	27.9	2.59455	27.9	2.12929	27.9	1.64228	27.9	1.19597	27.9	0.71239	27.9	0.25371	27.9	0.02572
27.92	3.46683	27.92	3.0275	27.92	2.59419	27.92	2.1308	27.92	1.64286	27.92	1.19717	27.92	0.71236	27.92	0.25395	27.92	0.02328
27.94	3.46674	27.94	3.02643	27.94	2.59346	27.94	2.13165	27.94	1.64403	27.94	1.19858	27.94	0.71205	27.94	0.25385	27.94	0.02101
27.96	3.46706	27.96	3.02565	27.96	2.59309	27.96	2.13227	27.96	1.6455	27.96	1.19914	27.96	0.71214	27.96	0.25351	27.96	0.01896
27.98	3.46725	27.98	3.02635	27.98	2.59127	27.98	2.13323	27.98	1.64615	27.98	1.19956	27.98	0.71282	27.98	0.25361	27.98	0.01701
28	3.46772	28	3.0278	28	2.59148	28	2.13402	28	1.64669	28	1.19962	28	0.7136	28	0.25395	28	0.01521
28.02	3.46801	28.02	3.02877	28.02	2.59184	28.02	2.13501	28.02	1.64839	28.02	1.20063	28.02	0.71375	28.02	0.25542	28.02	0.01376
28.04	3.46791	28.04	3.02891	28.04	2.59132	28.04	2.13517	28.04	1.64875	28.04	1.20144	28.04	0.71329	28.04	0.25703	28.04	0.0125
28.06	3.46816	28.06	3.02927	28.06	2.59033	28.06	2.13452	28.06	1.64839	28.06	1.20179	28.06	0.7131	28.06	0.25827	28.06	0.01139
28.08	3.46865	28.08	3.02937	28.08	2.59195	28.08	2.13416	28.08	1.64788	28.08	1.20227	28.08	0.71388	28.08	0.25961	28.08	0.01045
28.1	3.46903	28.1	3.02858	28.1	2.59309	28.1	2.13434	28.1	1.64631	28.1	1.20254	28.1	0.71478	28.1	0.26115	28.1	0.00968
28.12	3.46898	28.12	3.02865	28.12	2.59445	28.12	2.13365	28.12	1.64495	28.12	1.20247	28.12	0.71642	28.12	0.26118	28.12	0.00908
28.14	3.46885	28.14	3.02951	28.14	2.59601	28.14	2.13209	28.14	1.64302	28.14	1.2029	28.14	0.71769	28.14	0.25971	28.14	0.00863
28.16	3.46889	28.16	3.0303	28.16	2.59637	28.16	2.1308	28.16	1.64169	28.16	1.20354	28.16	0.71915	28.16	0.2591	28.16	0.00823
28.18	3.46922	28.18	3.03076	28.18	2.59684	28.18	2.13036	28.18	1.64186	28.18	1.20455	28.18	0.71999	28.18	0.26031	28.18	0.00787
28.2	3.46982	28.2	3.03064	28.2	2.5984	28.2	2.13018	28.2	1.64237	28.2	1.20523	28.2	0.72002	28.2	0.26028	28.2	0.00759
28.22	3.4702	28.22	3.03027	28.22	2.59913	28.22	2.13028	28.22	1.6432	28.22	1.2058	28.22	0.7199	28.22	0.26084	28.22	0.00743
28.24	3.47007	28.24	3.02961	28.24	2.59861	28.24	2.13144	28.24	1.64485	28.24	1.20677	28.24	0.71903	28.24	0.26058	28.24	0.00736
28.26	3.46987	28.26	3.02934	28.26	2.59611	28.26	2.13195	28.26	1.64718	28.26	1.20734	28.26	0.71831	28.26	0.26118	28.26	0.00736
28.28	3.47017	28.28	3.03018	28.28	2.59304	28.28	2.13286	28.28	1.64995	28.28	1.20688	28.28	0.71782	28.28	0.26175	28.28	0.00732
28.3	3.47071	28.3	3.03139	28.3	2.58945	28.3	2.1341	28.3	1.65176	28.3	1.20607	28.3	0.71735	28.3	0.26195	28.3	0.00712
28.32	3.47163	28.32	3.03322	28.32	2.58867	28.32	2.13394	28.32	1.65201	28.32	1.20602	28.32	0.7176	28.32	0.26222	28.32	0.00697
28.34	3.47252	28.34	3.03362	28.34	2.59221	28.34	2.13433	28.34	1.65141	28.34	1.20561	28.34	0.71853	28.34	0.26218	28.34	0.00684
28.36	3.47349	28.36	3.03332	28.36	2.59502	28.36	2.13469	28.36	1.65079	28.36	1.20536	28.36	0.71903	28.36	0.26135	28.36	0.00674
28.38	3.47373	28.38	3.03289	28.38	2.59611	28.38	2.13506	28.38	1.65038	28.38	1.2052	28.38	0.72002	28.38	0.26101	28.38	0.00676
28.4	3.47352	28.4	3.03208	28.4	2.59637	28.4	2.13569	28.4	1.65116	28.4	1.20472	28.4	0.71996	28.4	0.25944	28.4	0.00681
28.42	3.47311	28.42	3.0317	28.42	2.59632	28.42	2.13634	28.42	1.6516	28.42	1.20436	28.42	0.72011	28.42	0.25796	28.42	0.00685
28.44	3.47351	28.44	3.03145	28.44	2.59747	28.44	2.13614	28.44	1.65258	28.44	1.20366	28.44	0.71965	28.44	0.25706	28.44	0.00686
28.46	3.47395	28.46	3.03157	28.46	2.59819	28.46	2.13596	28.46	1.65429	28.46	1.20344	28.46	0.71949	28.46	0.2585	28.46	0.00692
28.48	3.47417	28.48	3.03226	28.48	2.5997	28.48	2.1366	28.48	1.65449	28.48	1.2039	28.48	0.72055	28.48	0.26068	28.48	0.00706
28.5	3.47423	28.5	3.03262	28.5	2.60075	28.5	2.1373	28.5	1.65321	28.5	1.20359	28.5	0.72241	28.5	0.26295	28.5	0.00721
28.52	3.47434	28.52	3.03301	28.52	2.59924	28.52	2.13859	28.52	1.65142	28.52	1.20281	28.52	0.72368	28.52	0.26346	28.52	0.00741
28.54	3.47453	28.54	3.03271	28.54	2.59747	28.54	2.13929	28.54	1.65061	28.54	1.20284	28.54	0.72495	28.54	0.26396	28.54	0.00766
28.56	3.47476	28.56	3.03206	28.56	2.59544	28.56	2.13868	28.56	1.65063	28.56	1.20398	28.56	0.72623	28.56	0.26332	28.56	0.0079
28.58	3.47502	28.58	3.03212	28.58	2.59387	28.58	2.1378	28.58	1.65037	28.58	1.20501	28.58	0.72629	28.58	0.26245	28.58	0.00805
28.6	3.47527	28.6	3.03269	28.6	2.59262	28.6	2.13751	28.6	1.65052	28.6	1.20557	28.6	0.7257	28.6	0.26269	28.6	0.00821
28.62	3.47553	28.62	3.03314	28.62	2.59294	28.62	2.13717	28.62	1.65076	28.62	1.20689	28.62	0.72393	28.62	0.26295	28.62	0.00853
28.64	3.47599	28.64	3.03372	28.64	2.59283	28.64	2.13678	28.64	1.65075	28.64	1.20826	28.64	0.72222	28.64	0.26352	28.64	0.00896
28.66	3.47614	28.66	3.03341	28.66	2.5933	28.66	2.13577	28.66	1.65042	28.66	1.20873	28.66	0.72114	28.66	0.26496	28.66	0.00937
28.68	3.4763	28.68	3.03229	28.68	2.59356	28.68	2.13501	28.68	1.64984	28.68	1.20862	28.68	0.72176	28.68	0.26513	28.68	0.00984
28.7	3.47625	28.7	3.03283	28.7	2.59309	28.7	2.13425	28.7	1.64914	28.7	1.20821	28.7	0.72154	28.7	0.26583	28.7	0.01031
28.72	3.47649	28.72	3.03341	28.72	2.59221	28.72	2.13349	28.72	1.64879	28.72	1.20841	28.72	0.72275	28.72	0.26604	28.72	0.01065
28.74	3.47653	28.74	3.03383	28.74	2.59236	28.74	2.1326	28.74	1.64897	28.74	1.20893	28.74	0.72319	28.74	0.266	28.74	0.01085
28.76	3.47681	28.76	3.03434	28.76	2.59377	28.76	2.13257	28.76	1.64926	28.76	1.2087	28.76	0.72235	28.76	0.26496	28.76	0.01102
28.78	3.47713	28.78	3.03437	28.78	2.597	28.78	2.13367	28.78	1.65019	28.78	1.2084	28.78	0.72312	28.78	0.2646	28.78	0.01118
28.8	3.47737	28.8	3.03504	28.8	2.59913	28.8	2.13537	28.8	1.65037	28.8	1.20791	28.8	0.72359	28.8	0.26436	28.8	0.01115
28.82	3.47781	28.82	3.03568	28.82	2.5995	28.82	2.13683	28.82	1.64985	28.82	1.20797	28.82	0.72371	28.82	0.2664	28.82	0.011
28.84	3.47867	28.84	3.0351	28.84	2.59976	28.84	2.1382	28.84	1.65	28.84	1.20776	28.84	0.7244	28.84	0.26865	28.84	0.0108
28.86	3.47932	28.86	3.03558	28.86	2.59882	28.86	2.13891	28.86	1.65009	28.86	1.20721	28.86	0.72468	28.86	0.27012	28.86	0.01054
28.88	3.48024	28.88	3.03508	28.88	2.59903	28.88	2.14047	28.88	1.65023	28.88	1.2077	28.88	0.72508	28.88	0.27159	28.88	0.01026
28.9	3.48079	28.9	3.03423	28.9	2.59846	28.9	2.14247	28.9	1.65053	28.9	1.20893	28.9	0.72517	28.9	0.27149	28.9	0.00992
28.92	3.48122	28.92	3.03354	28.92	2.59622	28.92	2.14423	28.92	1.65076	28.92	1.20944	28.92	0.72545	28.92	0.27093	28.92	0.00957
28.94	3.48122	28.94	3.03314	28.94	2.59309	28.94	2.14514	28.94	1.65211	28.94	1.20978	28.94	0.72703	28.94	0.27093	28.94	0.00926
28.96	3.48105	28.96	3.03398	28.96	2.59033	28.96	2.14534	28.96	1.65351	28.96	1.21043	28.96	0.72855	28.96	0.27096	28.96	0.00904
28.98	3.48126	28.98	3.03538	28.98	2.59111	28.98	2.14504	28.98	1.6549	28.98	1.21115	28.98	0.72902	28.98	0.27193	28.98	0.00887
29	3.4815	29	3.03598	29	2.59366	29	2.14371	29	1.65574	29	1.21146	29	0.72886	29	0.27223	29	0.00874
29.02	3.48235	29.02	3.03621	29.02	2.59632	29.02	2.14251	29.02	1.65521	29.02	1.21133	29.02	0.72868	29.02	0.27243	29.02	0.0086
29.04	3.48291	29.04	3.03676	29.04	2.59773	29.04	2.14138	29.04	1.65413	29.04	1.21103	29.04	0.72868	29.04	0.27324	29.04	0.00842
29.06	3.48365	29.06	3.03764	29.06	2.59731	29.06	2.13977	29.06	1.65331	29.06	1.21026	29.06	0.72871	29.06	0.27377	29.06	0.00826
29.08	3.48418	29.08	3.03778	29.08	2.59622	29.08	2.13902	29.08	1.6527	29.08	1.21009	29.08	0.72961	29.08	0.27277	29.08	0.00809
29.1	3.48419	29.1	3.03787	29.1	2.59523	29.1	2.13828	29.1	1.65334	29.1	1.21057	29.1	0.72837	29.1	0.2721	29.1	0.00796
29.12	3.48403	29.12	3.0373	29.12	2.59616	29.12	2.13794	29.12	1.65344	29.12	1.21119	29.12	0.72756	29.12	0.27139	29.12	0.00787
29.14	3.48405	29.14	3.03673	29.14	2.59695	29.14	2.13732	29.14	1.65203	29.14	1.21111	29.14	0.72688	29.14	0.27344	29.14	0.00785
29.16	3.48359	29.16	3.03619	29.16	2.59585	29.16	2.13673	29.16	1.6506	29.16	1.21084	29.16	0.72632	29.16	0.27484	29.16	0.00785
29.18	3.4833	29.18	3.03573	29.18	2.59507	29.18	2.13763	29.18	1.6499	29.18	1.2113	29.18	0.72623	29.18	0.27535	29.18	0.00786
29.2	3.48352	29.2	3.03556	29.2	2.59424	29.2	2.1386	29.2	1.64978	29.2	1.21176	29.2	0.72635	29.2	0.27458	29.2	0.00782
29.22	3.48364	29.22	3.03583	29.22	2.59559	29.22	2.13979	29.22	1.64995	29.22	1.21244	29.22	0.72716	29.22	0.27374	29.22	0.00784
29.24	3.48406	29.24	3.03631	29.24	2.59689	29.24	2.14035	29.24	1.65106	29.24	1.21308	29.24	0.72778	29.24	0.27471	29.24	0.00789
29.26	3.48433	29.26	3.03594	29.26	2.59856	29.26	2.14076	29.26	1.65294	29.26	1.21294	29.26	0.7284	29.26	0.27565	29.26	0.00798
29.28	3.48458	29.28	3.03576	29.28	2.59835	29.28	2.14123	29.28	1.65529	29.28	1.21241	29.28	0.72945	29.28	0.27598	29.28	0.00808
29.3	3.48478	29.3	3.0364	29.3	2.59747	29.3	2.14135	29.3	1.6575	29.3	1.21316	29.3	0.73091	29.3	0.27628	29.3	0.00821
29.32	3.48502	29.32	3.03695	29.32	2.59778	29.32	2.14131	29.32	1.65904	29.32	1.21395	29.32	0.73246	29.32	0.27635	29.32	0.00836
29.34	3.48597	29.34	3.03761	29.34	2.5971	29.34	2.14106	29.34	1.66094	29.34	1.21482	29.34	0.7329	29.34	0.27655	29.34	0.00852
29.36	3.48699	29.36	3.03766	29.36	2.59627	29.36	2.1414	29.36	1.6621	29.36	1.21533	29.36	0.7324	29.36	0.27618	29.36	0.00859
29.38	3.48759	29.38	3.03764	29.38	2.59559	29.38	2.14218	29.38	1.66298	29.38	1.21583	29.38	0.73184	29.38	0.27571	29.38	0.0087
29.4	3.48772	29.4	3.03806	29.4	2.59689	29.4	2.14387	29.4	1.66336	29.4	1.21688	29.4	0.73184	29.4	0.27514	29.4	0.00882
29.42	3.48755	29.42	3.03884	29.42	2.59986	29.42	2.14576	29.42	1.66165	29.42	1.21805	29.42	0.73203	29.42	0.27618	29.42	0.009
29.44	3.4877	29.44	3.03977	29.44	2.60278	29.44	2.14642	29.44	1.65927	29.44	1.21911	29.44	0.73246	29.44	0.27541	29.44	0.0093
29.46	3.48818	29.46	3.04131	29.46	2.6045	29.46	2.14638	29.46	1.65762	29.46	1.22009	29.46	0.73302	29.46	0.27551	29.46	0.00958
29.48	3.48839	29.48	3.04183	29.48	2.60517	29.48	2.14584	29.48	1.657	29.48	1.2214	29.48	0.73265	29.48	0.27484	29.48	0.00993
29.5	3.48871	29.5	3.04157	29.5	2.60611	29.5	2.14447	29.5	1.65661	29.5	1.22197	29.5	0.73215	29.5	0.27481	29.5	0.01045
29.52	3.48953	29.52	3.04135	29.52	2.60663	29.52	2.14345	29.52	1.65596	29.52	1.22174	29.52	0.73237	29.52	0.27581	29.52	0.01104
29.54	3.49013	29.54	3.04059	29.54	2.60543	29.54	2.14439	29.54	1.65575	29.54	1.22167	29.54	0.73234	29.54	0.27692	29.54	0.01173
29.56	3.49056	29.56	3.04065	29.56	2.60356	29.56	2.14552	29.56	1.65564	29.56	1.22168	29.56	0.73355	29.56	0.27725	29.56	0.0125
29.58	3.49087	29.58	3.04083	29.58	2.60267	29.58	2.14572	29.58	1.65534	29.58	1.22199	29.58	0.73395	29.58	0.27833	29.58	0.01343
29.6	3.49133	29.6	3.04141	29.6	2.60236	29.6	2.14617	29.6	1.65526	29.6	1.22218	29.6	0.7346	29.6	0.27762	29.6	0.01449
29.62	3.49198	29.62	3.04183	29.62	2.60137	29.62	2.14724	29.62	1.65443	29.62	1.22248	29.62	0.7355	29.62	0.27859	29.62	0.01562
29.64	3.49265	29.64	3.04225	29.64	2.60038	29.64	2.14829	29.64	1.65376	29.64	1.22288	29.64	0.73547	29.64	0.2795	29.64	0.01706
29.66	3.49315	29.66	3.04264	29.66	2.59903	29.66	2.14962	29.66	1.65444	29.66	1.2243	29.66	0.73597	29.66	0.28087	29.66	0.01878
29.68	3.49362	29.68	3.04279	29.68	2.59861	29.68	2.1496	29.68	1.655	29.68	1.22565	29.68	0.73718	29.68	0.28174	29.68	0.02074
29.7	3.49395	29.7	3.04238	29.7	2.60017	29.7	2.14999	29.7	1.65543	29.7	1.22607	29.7	0.73898	29.7	0.28057	29.7	0.02306
29.72	3.49446	29.72	3.04177	29.72	2.60163	29.72	2.14987	29.72	1.6558	29.72	1.2263	29.72	0.73988	29.72	0.28117	29.72	0.02556
29.74	3.49487	29.74	3.04122	29.74	2.602	29.74	2.14908	29.74	1.6561	29.74	1.22641	29.74	0.73972	29.74	0.28144	29.74	0.02799
29.76	3.49527	29.76	3.04107	29.76	2.60205	29.76	2.14794	29.76	1.6576	29.76	1.22665	29.76	0.73889	29.76	0.28198	29.76	0.03035
29.78	3.49582	29.78	3.04113	29.78	2.6022	29.78	2.14782	29.78	1.65946	29.78	1.22723	29.78	0.73879	29.78	0.28335	29.78	0.03268
29.8	3.4961	29.8	3.04063	29.8	2.6033	29.8	2.14842	29.8	1.66157	29.8	1.22709	29.8	0.73932	29.8	0.28308	29.8	0.03483
29.82	3.49644	29.82	3.04029	29.82	2.60392	29.82	2.14927	29.82	1.66224	29.82	1.22651	29.82	0.74171	29.82	0.28268	29.82	0.03638
29.84	3.49644	29.84	3.04003	29.84	2.60226	29.84	2.14912	29.84	1.66167	29.84	1.22546	29.84	0.74301	29.84	0.28218	29.84	0.03734
29.86	3.49614	29.86	3.04015	29.86	2.59924	29.86	2.14849	29.86	1.6616	29.86	1.22505	29.86	0.74404	29.86	0.28255	29.86	0.03776
29.88	3.49619	29.88	3.03975	29.88	2.59788	29.88	2.14831	29.88	1.66196	29.88	1.22469	29.88	0.74388	29.88	0.28365	29.88	0.03756
29.9	3.49665	29.9	3.03999	29.9	2.59804	29.9	2.14865	29.9	1.66274	29.9	1.22498	29.9	0.74317	29.9	0.28415	29.9	0.03687
29.92	3.49698	29.92	3.04053	29.92	2.59903	29.92	2.14857	29.92	1.66361	29.92	1.2253	29.92	0.74227	29.92	0.28251	29.92	0.03572
29.94	3.49707	29.94	3.04093	29.94	2.59939	29.94	2.14843	29.94	1.66383	29.94	1.2256	29.94	0.74152	29.94	0.28228	29.94	0.03414
29.96	3.497	29.96	3.04075	29.96	2.59887	29.96	2.14781	29.96	1.66467	29.96	1.22569	29.96	0.74155	29.96	0.28184	29.96	0.03227
29.98	3.49768	29.98	3.04075	29.98	2.59747	29.98	2.14736	29.98	1.66531	29.98	1.22592	29.98	0.74304	29.98	0.28238	29.98	0.03024
30	3.49833	30	3.0406	30	2.59679	30	2.1482	30	1.66517	30	1.22603	30	0.74435	30	0.28352	30	0.02822
30.02	3.49931	30.02	3.04038	30.02	2.59627	30.02	2.14893	30.02	1.66442	30.02	1.22685	30.02	0.74425	30.02	0.28529	30.02	0.02636
30.04	3.50021	30.04	3.03977	30.04	2.59757	30.04	2.15004	30.04	1.66462	30.04	1.22839	30.04	0.74317	30.04	0.2875	30.04	0.02476
30.06	3.50029	30.06	3.03996	30.06	2.59939	30.06	2.15072	30.06	1.66511	30.06	1.22923	30.06	0.74162	30.06	0.28908	30.06	0.02336
30.08	3.49999	30.08	3.04056	30.08	2.60179	30.08	2.1504	30.08	1.666	30.08	1.22995	30.08	0.74106	30.08	0.29078	30.08	0.02201
30.1	3.5	30.1	3.04065	30.1	2.6047	30.1	2.15051	30.1	1.66598	30.1	1.23079	30.1	0.7428	30.1	0.29343	30.1	0.02088
30.12	3.50002	30.12	3.04045	30.12	2.60528	30.12	2.15075	30.12	1.66497	30.12	1.23177	30.12	0.74466	30.12	0.2945	30.12	0.02007
30.14	3.50036	30.14	3.0409	30.14	2.60465	30.14	2.1514	30.14	1.66347	30.14	1.23266	30.14	0.74574	30.14	0.29454	30.14	0.0196
30.16	3.50051	30.16	3.04135	30.16	2.60371	30.16	2.15223	30.16	1.66232	30.16	1.2336	30.16	0.74636	30.16	0.2936	30.16	0.01943
30.18	3.50105	30.18	3.04153	30.18	2.60314	30.18	2.15316	30.18	1.66138	30.18	1.2344	30.18	0.74534	30.18	0.29283	30.18	0.01933
30.2	3.50173	30.2	3.04234	30.2	2.60465	30.2	2.15402	30.2	1.66062	30.2	1.23508	30.2	0.7446	30.2	0.29266	30.2	0.01938
30.22	3.50231	30.22	3.04332	30.22	2.60689	30.22	2.15582	30.22	1.66076	30.22	1.23609	30.22	0.74438	30.22	0.29289	30.22	0.0196
30.24	3.50257	30.24	3.04337	30.24	2.6072	30.24	2.15717	30.24	1.66277	30.24	1.23713	30.24	0.74559	30.24	0.2936	30.24	0.01994
30.26	3.50281	30.26	3.04326	30.26	2.60559	30.26	2.15762	30.26	1.66553	30.26	1.23724	30.26	0.74633	30.26	0.2951	30.26	0.02058
30.28	3.50318	30.28	3.04337	30.28	2.60455	30.28	2.15761	30.28	1.66795	30.28	1.2368	30.28	0.74671	30.28	0.29574	30.28	0.02126
30.3	3.50371	30.3	3.04482	30.3	2.60257	30.3	2.15741	30.3	1.6693	30.3	1.23653	30.3	0.74705	30.3	0.29581	30.3	0.02198
30.32	3.50425	30.32	3.04605	30.32	2.60153	30.32	2.15667	30.32	1.66984	30.32	1.2359	30.32	0.74705	30.32	0.29464	30.32	0.02289
30.34	3.50465	30.34	3.04697	30.34	2.60054	30.34	2.15537	30.34	1.67076	30.34	1.23549	30.34	0.74869	30.34	0.2939	30.34	0.02392
30.36	3.50472	30.36	3.04702	30.36	2.60033	30.36	2.15486	30.36	1.6717	30.36	1.2351	30.36	0.75071	30.36	0.29577	30.36	0.02525
30.38	3.50489	30.38	3.04739	30.38	2.60085	30.38	2.15546	30.38	1.67264	30.38	1.23547	30.38	0.75254	30.38	0.29731	30.38	0.02693
30.4	3.50515	30.4	3.0488	30.4	2.60241	30.4	2.15635	30.4	1.67333	30.4	1.23663	30.4	0.75421	30.4	0.29758	30.4	0.02886
30.42	3.5056	30.42	3.04974	30.42	2.60371	30.42	2.15765	30.42	1.6731	30.42	1.2369	30.42	0.75459	30.42	0.29809	30.42	0.03125
30.44	3.50634	30.44	3.04999	30.44	2.6046	30.44	2.15763	30.44	1.67274	30.44	1.2372	30.44	0.75366	30.44	0.29675	30.44	0.03413
30.46	3.50695	30.46	3.0492	30.46	2.60528	30.46	2.15724	30.46	1.67256	30.46	1.23725	30.46	0.75328	30.46	0.29668	30.46	0.03716
30.48	3.50734	30.48	3.04913	30.48	2.60533	30.48	2.158	30.48	1.67182	30.48	1.23747	30.48	0.75288	30.48	0.29705	30.48	0.04001
30.5	3.50775	30.5	3.04856	30.5	2.60517	30.5	2.15822	30.5	1.67136	30.5	1.23924	30.5	0.75092	30.5	0.29705	30.5	0.04265
30.52	3.50822	30.52	3.04799	30.52	2.60491	30.52	2.1589	30.52	1.6718	30.52	1.24068	30.52	0.75145	30.52	0.29695	30.52	0.04492
30.54	3.50874	30.54	3.04706	30.54	2.60507	30.54	2.15973	30.54	1.67182	30.54	1.24117	30.54	0.75176	30.54	0.29638	30.54	0.04612
30.56	3.50933	30.56	3.04575	30.56	2.60574	30.56	2.15961	30.56	1.67084	30.56	1.24076	30.56	0.75381	30.56	0.29621	30.56	0.04653
30.58	3.51017	30.58	3.04549	30.58	2.60554	30.58	2.15831	30.58	1.67034	30.58	1.24029	30.58	0.75465	30.58	0.29574	30.58	0.04622
30.6	3.51109	30.6	3.04578	30.6	2.60522	30.6	2.15641	30.6	1.67065	30.6	1.24013	30.6	0.75366	30.6	0.29514	30.6	0.04508
30.62	3.51134	30.62	3.04675	30.62	2.60585	30.62	2.15588	30.62	1.67231	30.62	1.24093	30.62	0.7535	30.62	0.29571	30.62	0.0433
30.64	3.51122	30.64	3.04824	30.64	2.60574	30.64	2.15651	30.64	1.6748	30.64	1.24233	30.64	0.75387	30.64	0.29624	30.64	0.04123
30.66	3.51101	30.66	3.04865	30.66	2.6072	30.66	2.15697	30.66	1.67639	30.66	1.24392	30.66	0.75508	30.66	0.29601	30.66	0.03921
30.68	3.51141	30.68	3.04884	30.68	2.6072	30.68	2.15743	30.68	1.67595	30.68	1.24532	30.68	0.75561	30.68	0.29731	30.68	0.03687
30.7	3.512	30.7	3.04766	30.7	2.60574	30.7	2.15801	30.7	1.67555	30.7	1.24615	30.7	0.75549	30.7	0.29752	30.7	0.03452
30.72	3.51248	30.72	3.04753	30.72	2.60382	30.72	2.15804	30.72	1.67542	30.72	1.24581	30.72	0.75567	30.72	0.29752	30.72	0.03206
30.74	3.51294	30.74	3.04696	30.74	2.60236	30.74	2.15751	30.74	1.67597	30.74	1.24534	30.74	0.75617	30.74	0.29718	30.74	0.02963
30.76	3.51314	30.76	3.04675	30.76	2.60257	30.76	2.15722	30.76	1.67732	30.76	1.24558	30.76	0.75617	30.76	0.29494	30.76	0.02716
30.78	3.51318	30.78	3.04708	30.78	2.60585	30.78	2.15712	30.78	1.6789	30.78	1.24596	30.78	0.75617	30.78	0.29403	30.78	0.02492
30.8	3.51347	30.8	3.04684	30.8	2.60913	30.8	2.15783	30.8	1.68026	30.8	1.24579	30.8	0.7557	30.8	0.29527	30.8	0.02283
30.82	3.51384	30.82	3.0469	30.82	2.61007	30.82	2.15957	30.82	1.68104	30.82	1.24596	30.82	0.75583	30.82	0.29695	30.82	0.02094
30.84	3.51456	30.84	3.04796	30.84	2.60923	30.84	2.16128	30.84	1.68191	30.84	1.24581	30.84	0.7558	30.84	0.30043	30.84	0.01914
30.86	3.5151	30.86	3.04923	30.86	2.60835	30.86	2.16197	30.86	1.68123	30.86	1.24566	30.86	0.75685	30.86	0.30227	30.86	0.01739
30.88	3.5155	30.88	3.05031	30.88	2.60752	30.88	2.16185	30.88	1.67978	30.88	1.24608	30.88	0.75698	30.88	0.30354	30.88	0.01586
30.9	3.51611	30.9	3.05037	30.9	2.60778	30.9	2.16191	30.9	1.67859	30.9	1.24648	30.9	0.75781	30.9	0.30311	30.9	0.01472
30.92	3.51676	30.92	3.0515	30.92	2.60866	30.92	2.16287	30.92	1.67743	30.92	1.24699	30.92	0.7585	30.92	0.30381	30.92	0.01378
30.94	3.5172	30.94	3.05312	30.94	2.60804	30.94	2.16432	30.94	1.67792	30.94	1.24707	30.94	0.75856	30.94	0.30438	30.94	0.01303
30.96	3.51748	30.96	3.05469	30.96	2.6059	30.96	2.16529	30.96	1.6794	30.96	1.24733	30.96	0.75778	30.96	0.30425	30.96	0.01238
30.98	3.51791	30.98	3.05481	30.98	2.60423	30.98	2.16537	30.98	1.6816	30.98	1.2482	30.98	0.75819	30.98	0.30348	30.98	0.0118
31	3.51821	31	3.05275	31	2.60408	31	2.1651	31	1.68378	31	1.24874	31	0.75791	31	0.30328	31	0.01129
31.02	3.51852	31.02	3.05242	31.02	2.60725	31.02	2.16586	31.02	1.68466	31.02	1.24967	31.02	0.75825	31.02	0.30143	31.02	0.01097
31.04	3.51916	31.04	3.05249	31.04	2.60996	31.04	2.16692	31.04	1.68487	31.04	1.25042	31.04	0.75865	31.04	0.30107	31.04	0.01079
31.06	3.51969	31.06	3.05358	31.06	2.60929	31.06	2.16756	31.06	1.68572	31.06	1.2513	31.06	0.76126	31.06	0.30194	31.06	0.01075
31.08	3.52014	31.08	3.05402	31.08	2.60788	31.08	2.16816	31.08	1.68636	31.08	1.25257	31.08	0.7638	31.08	0.30374	31.08	0.01088
31.1	3.52034	31.1	3.05378	31.1	2.60725	31.1	2.16845	31.1	1.68622	31.1	1.25374	31.1	0.76476	31.1	0.30609	31.1	0.01112
31.12	3.52082	31.12	3.05426	31.12	2.60955	31.12	2.1687	31.12	1.68546	31.12	1.25465	31.12	0.76517	31.12	0.3075	31.12	0.01144
31.14	3.52124	31.14	3.05536	31.14	2.61152	31.14	2.16846	31.14	1.68566	31.14	1.25526	31.14	0.76495	31.14	0.30847	31.14	0.01176
31.16	3.52198	31.16	3.05605	31.16	2.61116	31.16	2.16867	31.16	1.68615	31.16	1.25589	31.16	0.76588	31.16	0.309	31.16	0.01207
31.18	3.52274	31.18	3.05704	31.18	2.6108	31.18	2.16948	31.18	1.68704	31.18	1.25671	31.18	0.7674	31.18	0.31014	31.18	0.01245
31.2	3.52323	31.2	3.0579	31.2	2.61095	31.2	2.16997	31.2	1.68703	31.2	1.25748	31.2	0.76839	31.2	0.31001	31.2	0.01287
31.22	3.52342	31.22	3.05883	31.22	2.61111	31.22	2.17054	31.22	1.68602	31.22	1.25842	31.22	0.76998	31.22	0.31061	31.22	0.01341
31.24	3.52388	31.24	3.05956	31.24	2.61257	31.24	2.17176	31.24	1.68451	31.24	1.2593	31.24	0.77147	31.24	0.31108	31.24	0.01398
31.26	3.52442	31.26	3.06024	31.26	2.61408	31.26	2.17351	31.26	1.68336	31.26	1.25947	31.26	0.77174	31.26	0.31242	31.26	0.01453
31.28	3.52465	31.28	3.06024	31.28	2.61319	31.28	2.17439	31.28	1.68242	31.28	1.25977	31.28	0.77128	31.28	0.31423	31.28	0.01491
31.3	3.52454	31.3	3.0595	31.3	2.61293	31.3	2.17498	31.3	1.68166	31.3	1.26014	31.3	0.77072	31.3	0.31446	31.3	0.01523
31.32	3.52482	31.32	3.05944	31.32	2.61324	31.32	2.17404	31.32	1.68181	31.32	1.26115	31.32	0.76985	31.32	0.3145	31.32	0.01558
31.34	3.52568	31.34	3.05932	31.34	2.61428	31.34	2.17231	31.34	1.68382	31.34	1.26182	31.34	0.77035	31.34	0.31349	31.34	0.0158
31.36	3.52676	31.36	3.0603	31.36	2.61491	31.36	2.1724	31.36	1.68657	31.36	1.26221	31.36	0.7706	31.36	0.31389	31.36	0.01583
31.38	3.52735	31.38	3.06193	31.38	2.61319	31.38	2.17264	31.38	1.689	31.38	1.26318	31.38	0.77174	31.38	0.31389	31.38	0.01578
31.4	3.5278	31.4	3.06285	31.4	2.61303	31.4	2.17235	31.4	1.69034	31.4	1.26438	31.4	0.77289	31.4	0.31466	31.4	0.01572
31.42	3.5286	31.42	3.06363	31.42	2.61413	31.42	2.17299	31.42	1.69089	31.42	1.26549	31.42	0.77466	31.42	0.31604	31.42	0.01553
31.44	3.52947	31.44	3.06318	31.44	2.61454	31.44	2.17433	31.44	1.6918	31.44	1.26721	31.44	0.77596	31.44	0.31784	31.44	0.01519
31.46	3.53037	31.46	3.06206	31.46	2.61449	31.46	2.17576	31.46	1.69274	31.46	1.26963	31.46	0.77683	31.46	0.31882	31.46	0.01475
31.48	3.5305	31.48	3.06139	31.48	2.61413	31.48	2.17656	31.48	1.69369	31.48	1.27222	31.48	0.77804	31.48	0.31972	31.48	0.0141
31.5	3.53108	31.5	3.0611	31.5	2.61428	31.5	2.17666	31.5	1.69438	31.5	1.27452	31.5	0.78018	31.5	0.31912	31.5	0.01344
31.52	3.53186	31.52	3.06238	31.52	2.61611	31.52	2.17631	31.52	1.69414	31.52	1.27571	31.52	0.78056	31.52	0.31851	31.52	0.01282
31.54	3.53277	31.54	3.06427	31.54	2.61642	31.54	2.17616	31.54	1.69378	31.54	1.27639	31.54	0.78034	31.54	0.31868	31.54	0.01225
31.56	3.53352	31.56	3.06556	31.56	2.61647	31.56	2.17633	31.56	1.69361	31.56	1.27689	31.56	0.78087	31.56	0.31892	31.56	0.01174
31.58	3.53445	31.58	3.06526	31.58	2.61501	31.58	2.17648	31.58	1.69287	31.58	1.27758	31.58	0.78233	31.58	0.31925	31.58	0.01121
31.6	3.53524	31.6	3.06511	31.6	2.61444	31.6	2.17672	31.6	1.69241	31.6	1.27848	31.6	0.78369	31.6	0.31949	31.6	0.0106
31.62	3.53586	31.62	3.06561	31.62	2.61678	31.62	2.17777	31.62	1.69284	31.62	1.27867	31.62	0.78372	31.62	0.31972	31.62	0.01003
31.64	3.53634	31.64	3.06599	31.64	2.61986	31.64	2.17894	31.64	1.69286	31.64	1.27895	31.64	0.78403	31.64	0.32015	31.64	0.00963
31.66	3.53698	31.66	3.06668	31.66	2.62085	31.66	2.17901	31.66	1.69188	31.66	1.27878	31.66	0.78394	31.66	0.32156	31.66	0.00928
31.68	3.53753	31.68	3.06671	31.68	2.62058	31.68	2.17858	31.68	1.69138	31.68	1.2784	31.68	0.78397	31.68	0.32324	31.68	0.00895
31.7	3.53841	31.7	3.06691	31.7	2.61767	31.7	2.17809	31.7	1.6917	31.7	1.27829	31.7	0.7836	31.7	0.32441	31.7	0.00868
31.72	3.53854	31.72	3.06716	31.72	2.61579	31.72	2.1789	31.72	1.69335	31.72	1.27722	31.72	0.78388	31.72	0.32437	31.72	0.00851
31.74	3.53845	31.74	3.06791	31.74	2.6146	31.74	2.17953	31.74	1.69584	31.74	1.27552	31.74	0.784	31.74	0.32421	31.74	0.00846
31.76	3.53836	31.76	3.06897	31.76	2.61569	31.76	2.17995	31.76	1.69744	31.76	1.27422	31.76	0.78453	31.76	0.32391	31.76	0.00854
31.78	3.53869	31.78	3.06924	31.78	2.61694	31.78	2.17986	31.78	1.69699	31.78	1.27342	31.78	0.78316	31.78	0.32354	31.78	0.00866
31.8	3.53942	31.8	3.06942	31.8	2.61892	31.8	2.18028	31.8	1.69659	31.8	1.27386	31.8	0.78115	31.8	0.32458	31.8	0.00889
31.82	3.54039	31.82	3.06937	31.82	2.61996	31.82	2.18051	31.82	1.69646	31.82	1.27455	31.82	0.78	31.82	0.32615	31.82	0.00936
31.84	3.54124	31.84	3.07063	31.84	2.62168	31.84	2.18048	31.84	1.69702	31.84	1.27503	31.84	0.78133	31.84	0.32628	31.84	0.01001
31.86	3.542	31.86	3.07136	31.86	2.62392	31.86	2.18029	31.86	1.69837	31.86	1.27588	31.86	0.78307	31.86	0.32705	31.86	0.01084
31.88	3.54309	31.88	3.07051	31.88	2.62496	31.88	2.18115	31.88	1.69995	31.88	1.27683	31.88	0.78419	31.88	0.32843	31.88	0.01193
31.9	3.54403	31.9	3.06967	31.9	2.62501	31.9	2.18258	31.9	1.7013	31.9	1.27799	31.9	0.78391	31.9	0.32699	31.9	0.01326
31.92	3.54494	31.92	3.06858	31.92	2.62428	31.92	2.18399	31.92	1.70208	31.92	1.27939	31.92	0.78484	31.92	0.32575	31.92	0.01473
31.94	3.5458	31.94	3.06818	31.94	2.62397	31.94	2.1846	31.94	1.70295	31.94	1.28014	31.94	0.7876	31.94	0.32541	31.94	0.01631
31.96	3.54629	31.96	3.06919	31.96	2.62496	31.96	2.18541	31.96	1.70227	31.96	1.28072	31.96	0.79089	31.96	0.32789	31.96	0.01789
31.98	3.54681	31.98	3.07053	31.98	2.62543	31.98	2.18605	31.98	1.70082	31.98	1.28089	31.98	0.79182	31.98	0.3291	31.98	0.01936
32	3.54701	32	3.07084	32	2.62709	32	2.18458	32	1.69963	32	1.28069	32	0.79362	32	0.3296	32	0.02064
32.02	3.5472	32.02	3.07051	32.02	2.62621	32.02	2.18311	32.02	1.69847	32.02	1.28074	32.02	0.7943	32.02	0.33124	32.02	0.02166
32.04	3.54778	32.04	3.06993	32.04	2.62506	32.04	2.18251	32.04	1.69896	32.04	1.28168	32.04	0.79498	32.04	0.33245	32.04	0.02234
32.06	3.5483	32.06	3.06921	32.06	2.62387	32.06	2.18313	32.06	1.70044	32.06	1.28256	32.06	0.79517	32.06	0.33322	32.06	0.02257
32.08	3.54938	32.08	3.06952	32.08	2.6235	32.08	2.18435	32.08	1.70264	32.08	1.28337	32.08	0.7961	32.08	0.33452	32.08	0.02255
32.1	3.54988	32.1	3.071	32.1	2.62527	32.1	2.1858	32.1	1.70517	32.1	1.28359	32.1	0.79623	32.1	0.33603	32.1	0.02206
32.12	3.55067	32.12	3.07283	32.12	2.62517	32.12	2.18602	32.12	1.70649	32.12	1.28318	32.12	0.79595	32.12	0.33811	32.12	0.02132
32.14	3.55142	32.14	3.07383	32.14	2.62439	32.14	2.18569	32.14	1.70735	32.14	1.28321	32.14	0.79511	32.14	0.34115	32.14	0.02033
32.16	3.55211	32.16	3.07407	32.16	2.62496	32.16	2.18558	32.16	1.70923	32.16	1.28394	32.16	0.79443	32.16	0.3434	32.16	0.01913
32.18	3.55265	32.18	3.07449	32.18	2.6248	32.18	2.18557	32.18	1.71177	32.18	1.28614	32.18	0.79365	32.18	0.3446	32.18	0.01793
32.2	3.55288	32.2	3.07556	32.2	2.62621	32.2	2.18566	32.2	1.71337	32.2	1.28793	32.2	0.79337	32.2	0.34611	32.2	0.01667
32.22	3.55325	32.22	3.07625	32.22	2.62777	32.22	2.18611	32.22	1.71397	32.22	1.28892	32.22	0.79458	32.22	0.34537	32.22	0.01534
32.24	3.55379	32.24	3.07624	32.24	2.63043	32.24	2.18598	32.24	1.71439	32.24	1.28978	32.24	0.79564	32.24	0.34514	32.24	0.01401
32.26	3.55483	32.26	3.07612	32.26	2.63293	32.26	2.18658	32.26	1.71437	32.26	1.29095	32.26	0.79719	32.26	0.34256	32.26	0.01282
32.28	3.55632	32.28	3.07568	32.28	2.63391	32.28	2.18785	32.28	1.71476	32.28	1.29149	32.28	0.79827	32.28	0.34233	32.28	0.01174
32.3	3.55753	32.3	3.07495	32.3	2.63438	32.3	2.18939	32.3	1.71473	32.3	1.29075	32.3	0.7993	32.3	0.34132	32.3	0.01069
32.32	3.5586	32.32	3.07507	32.32	2.63407	32.32	2.19124	32.32	1.71388	32.32	1.28938	32.32	0.80014	32.32	0.34182	32.32	0.00972
32.34	3.55917	32.34	3.0755	32.34	2.63324	32.34	2.1927	32.34	1.71289	32.34	1.2884	32.34	0.80122	32.34	0.34212	32.34	0.00872
32.36	3.55967	32.36	3.07691	32.36	2.63345	32.36	2.19281	32.36	1.7134	32.36	1.28859	32.36	0.80259	32.36	0.34212	32.36	0.00789
32.38	3.56032	32.38	3.07788	32.38	2.63303	32.38	2.19268	32.38	1.71405	32.38	1.28962	32.38	0.80358	32.38	0.34289	32.38	0.00726
32.4	3.56086	32.4	3.07894	32.4	2.63386	32.4	2.19224	32.4	1.71472	32.4	1.29118	32.4	0.80451	32.4	0.34514	32.4	0.00668
32.42	3.56122	32.42	3.07953	32.42	2.63506	32.42	2.19229	32.42	1.7156	32.42	1.29244	32.42	0.8047	32.42	0.34591	32.42	0.00615
32.44	3.56211	32.44	3.07983	32.44	2.63532	32.44	2.19316	32.44	1.71608	32.44	1.29313	32.44	0.80553	32.44	0.34541	32.44	0.00561
32.46	3.56354	32.46	3.08104	32.46	2.63402	32.46	2.19404	32.46	1.7166	32.46	1.294	32.46	0.80566	32.46	0.34517	32.46	0.0051
32.48	3.56466	32.48	3.08232	32.48	2.63391	32.48	2.19426	32.48	1.71653	32.48	1.29567	32.48	0.80522	32.48	0.34423	32.48	0.00463
32.5	3.56505	32.5	3.08268	32.5	2.63308	32.5	2.19412	32.5	1.7164	32.5	1.29697	32.5	0.80581	32.5	0.34467	32.5	0.00428
32.52	3.56538	32.52	3.08324	32.52	2.63501	32.52	2.19427	32.52	1.71706	32.52	1.29749	32.52	0.80637	32.52	0.34467	32.52	0.00402
32.54	3.56576	32.54	3.08386	32.54	2.63678	32.54	2.19498	32.54	1.71783	32.54	1.29796	32.54	0.80656	32.54	0.34356	32.54	0.00378
32.56	3.56628	32.56	3.08536	32.56	2.63683	32.56	2.19495	32.56	1.71881	32.56	1.29778	32.56	0.80786	32.56	0.34377	32.56	0.0036
32.58	3.56725	32.58	3.08609	32.58	2.63641	32.58	2.19533	32.58	1.71994	32.58	1.2982	32.58	0.80864	32.58	0.34531	32.58	0.00345
32.6	3.56825	32.6	3.08691	32.6	2.63725	32.6	2.19552	32.6	1.72112	32.6	1.30024	32.6	0.80795	32.6	0.34745	32.6	0.00337
32.62	3.56944	32.62	3.08769	32.62	2.63678	32.62	2.19565	32.62	1.72179	32.62	1.30274	32.62	0.80842	32.62	0.34966	32.62	0.00335
32.64	3.57069	32.64	3.08811	32.64	2.6373	32.64	2.19597	32.64	1.72306	32.64	1.30517	32.64	0.81025	32.64	0.35123	32.64	0.00334
32.66	3.57185	32.66	3.08866	32.66	2.63813	32.66	2.19623	32.66	1.72409	32.66	1.30641	32.66	0.81177	32.66	0.35435	32.66	0.00333
32.68	3.57318	32.68	3.08793	32.68	2.64188	32.68	2.19725	32.68	1.72497	32.68	1.30602	32.68	0.81292	32.68	0.35452	32.68	0.00335
32.7	3.57406	32.7	3.08712	32.7	2.64396	32.7	2.19955	32.7	1.72609	32.7	1.30481	32.7	0.81323	32.7	0.35415	32.7	0.00334
32.72	3.57493	32.72	3.08723	32.72	2.64475	32.72	2.20189	32.72	1.72662	32.72	1.30473	32.72	0.81205	32.72	0.35462	32.72	0.00324
32.74	3.57531	32.74	3.0873	32.74	2.64501	32.74	2.20368	32.74	1.72593	32.74	1.30517	32.74	0.81165	32.74	0.35488	32.74	0.00314
32.76	3.57573	32.76	3.08796	32.76	2.64381	32.76	2.20581	32.76	1.724	32.76	1.30501	32.76	0.81369	32.76	0.35371	32.76	0.00305
32.78	3.57626	32.78	3.08886	32.78	2.64329	32.78	2.20754	32.78	1.72429	32.78	1.30536	32.78	0.81416	32.78	0.35391	32.78	0.00306
32.8	3.57711	32.8	3.08965	32.8	2.64381	32.8	2.20789	32.8	1.72567	32.8	1.30545	32.8	0.8141	32.8	0.35361	32.8	0.0031
32.82	3.57763	32.82	3.09046	32.82	2.64501	32.82	2.20753	32.82	1.7274	32.82	1.30551	32.82	0.81537	32.82	0.35314	32.82	0.00309
32.84	3.57861	32.84	3.09104	32.84	2.6448	32.84	2.20715	32.84	1.72805	32.84	1.30663	32.84	0.81708	32.84	0.35314	32.84	0.00306
32.86	3.57939	32.86	3.0914	32.86	2.64344	32.86	2.20768	32.86	1.72778	32.86	1.30851	32.86	0.81875	32.86	0.35351	32.86	0.00305
32.88	3.58035	32.88	3.09158	32.88	2.64297	32.88	2.20841	32.88	1.72866	32.88	1.31026	32.88	0.8194	32.88	0.35374	32.88	0.00302
32.9	3.58091	32.9	3.09318	32.9	2.64386	32.9	2.20878	32.9	1.73059	32.9	1.31137	32.9	0.81978	32.9	0.35458	32.9	0.00303
32.92	3.58159	32.92	3.09421	32.92	2.64407	32.92	2.20835	32.92	1.73182	32.92	1.3125	32.92	0.82071	32.92	0.35545	32.92	0.00305
32.94	3.58308	32.94	3.09438	32.94	2.64511	32.94	2.2072	32.94	1.73212	32.94	1.31392	32.94	0.82142	32.94	0.35723	32.94	0.00299
32.96	3.58462	32.96	3.0942	32.96	2.6461	32.96	2.20628	32.96	1.73286	32.96	1.31548	32.96	0.82325	32.96	0.35796	32.96	0.0029
32.98	3.58629	32.98	3.09574	32.98	2.64553	32.98	2.20571	32.98	1.73306	32.98	1.31732	32.98	0.82403	32.98	0.35817	32.98	0.00285
33	3.58736	33	3.0977	33	2.64542	33	2.20643	33	1.73316	33	1.31896	33	0.82629	33	0.3591	33	0.00276
33.02	3.5883	33.02	3.09873	33.02	2.64652	33.02	2.20738	33.02	1.73398	33.02	1.32021	33.02	0.82849	33.02	0.36245	33.02	0.00266
33.04	3.58861	33.04	3.0985	33.04	2.64756	33.04	2.20769	33.04	1.73479	33.04	1.32106	33.04	0.82918	33.04	0.36486	33.04	0.00265
33.06	3.5889	33.06	3.09826	33.06	2.64901	33.06	2.2088	33.06	1.73537	33.06	1.32089	33.06	0.8284	33.06	0.3655	33.06	0.00266
33.08	3.58927	33.08	3.10013	33.08	2.64933	33.08	2.20922	33.08	1.73527	33.08	1.32094	33.08	0.82837	33.08	0.36671	33.08	0.00266
33.1	3.59012	33.1	3.10055	33.1	2.65157	33.1	2.20839	33.1	1.73469	33.1	1.32174	33.1	0.82849	33.1	0.36701	33.1	0.00267
33.12	3.59133	33.12	3.10097	33.12	2.65297	33.12	2.20772	33.12	1.73425	33.12	1.32216	33.12	0.82949	33.12	0.36965	33.12	0.00268
33.14	3.59256	33.14	3.10036	33.14	2.65386	33.14	2.20806	33.14	1.73565	33.14	1.32316	33.14	0.83284	33.14	0.37267	33.14	0.00264
33.16	3.59324	33.16	3.09972	33.16	2.65464	33.16	2.2097	33.16	1.73771	33.16	1.32439	33.16	0.83659	33.16	0.37501	33.16	0.00262
33.18	3.59355	33.18	3.10027	33.18	2.65547	33.18	2.21144	33.18	1.73867	33.18	1.32544	33.18	0.83839	33.18	0.37585	33.18	0.00267
33.2	3.59393	33.2	3.10224	33.2	2.65422	33.2	2.21215	33.2	1.7386	33.2	1.32579	33.2	0.83864	33.2	0.37669	33.2	0.00272
33.22	3.59472	33.22	3.10514	33.22	2.65302	33.22	2.21287	33.22	1.738	33.22	1.32561	33.22	0.83824	33.22	0.37719	33.22	0.00276
33.24	3.59563	33.24	3.1073	33.24	2.65297	33.24	2.21366	33.24	1.73804	33.24	1.32544	33.24	0.83703	33.24	0.37782	33.24	0.00282
33.26	3.59657	33.26	3.1087	33.26	2.65235	33.26	2.21648	33.26	1.7391	33.26	1.3257	33.26	0.83656	33.26	0.37886	33.26	0.00287
33.28	3.59771	33.28	3.10915	33.28	2.65245	33.28	2.21911	33.28	1.74074	33.28	1.32686	33.28	0.83625	33.28	0.38064	33.28	0.00286
33.3	3.59886	33.3	3.10927	33.3	2.65245	33.3	2.22076	33.3	1.74147	33.3	1.32842	33.3	0.83653	33.3	0.38131	33.3	0.00283
33.32	3.59936	33.32	3.10869	33.32	2.65141	33.32	2.22217	33.32	1.74321	33.32	1.32931	33.32	0.83693	33.32	0.3807	33.32	0.00279
33.34	3.5998	33.34	3.10843	33.34	2.65094	33.34	2.22248	33.34	1.74508	33.34	1.33008	33.34	0.83768	33.34	0.37953	33.34	0.00275
33.36	3.59982	33.36	3.10947	33.36	2.65214	33.36	2.22159	33.36	1.74691	33.36	1.33038	33.36	0.83703	33.36	0.37779	33.36	0.00275
33.38	3.60045	33.38	3.11072	33.38	2.65349	33.38	2.22093	33.38	1.74929	33.38	1.33097	33.38	0.8379	33.38	0.37612	33.38	0.00279
33.4	3.60132	33.4	3.11121	33.4	2.65412	33.4	2.22117	33.4	1.75015	33.4	1.33222	33.4	0.83908	33.4	0.37545	33.4	0.00286
33.42	3.60205	33.42	3.11277	33.42	2.65479	33.42	2.22088	33.42	1.74957	33.42	1.33293	33.42	0.8405	33.42	0.37689	33.42	0.00298
33.44	3.60249	33.44	3.11373	33.44	2.65506	33.44	2.22017	33.44	1.74928	33.44	1.33348	33.44	0.84168	33.44	0.37876	33.44	0.00307
33.46	3.60304	33.46	3.11377	33.46	2.65552	33.46	2.21925	33.46	1.74977	33.46	1.33463	33.46	0.84361	33.46	0.38104	33.46	0.00312
33.48	3.60418	33.48	3.1134	33.48	2.65703	33.48	2.21946	33.48	1.75111	33.48	1.33517	33.48	0.8455	33.48	0.38362	33.48	0.0032
33.5	3.60492	33.5	3.11409	33.5	2.65813	33.5	2.2209	33.5	1.75232	33.5	1.33547	33.5	0.84584	33.5	0.38462	33.5	0.00325
33.52	3.60576	33.52	3.11506	33.52	2.65719	33.52	2.22292	33.52	1.75314	33.52	1.33674	33.52	0.84534	33.52	0.38656	33.52	0.00331
33.54	3.60652	33.54	3.1159	33.54	2.65688	33.54	2.22478	33.54	1.7538	33.54	1.33834	33.54	0.84537	33.54	0.38894	33.54	0.00344
33.56	3.60717	33.56	3.11697	33.56	2.65823	33.56	2.22646	33.56	1.75358	33.56	1.33989	33.56	0.84668	33.56	0.38978	33.56	0.00356
33.58	3.60797	33.58	3.11812	33.58	2.65834	33.58	2.22734	33.58	1.75408	33.58	1.3412	33.58	0.84829	33.58	0.38904	33.58	0.00369
33.6	3.60922	33.6	3.11975	33.6	2.65818	33.6	2.2274	33.6	1.75425	33.6	1.34282	33.6	0.85037	33.6	0.38851	33.6	0.00388
33.62	3.6108	33.62	3.12025	33.62	2.65667	33.62	2.22803	33.62	1.75417	33.62	1.34391	33.62	0.8535	33.62	0.38975	33.62	0.00405
33.64	3.61228	33.64	3.12061	33.64	2.65599	33.64	2.22876	33.64	1.75476	33.64	1.34413	33.64	0.85518	33.64	0.39377	33.64	0.00419
33.66	3.61293	33.66	3.12031	33.66	2.65755	33.66	2.22912	33.66	1.75564	33.66	1.34377	33.66	0.85797	33.66	0.39547	33.66	0.0043
33.68	3.61375	33.68	3.11902	33.68	2.66057	33.68	2.22947	33.68	1.75605	33.68	1.3436	33.68	0.85971	33.68	0.39584	33.68	0.0044
33.7	3.61462	33.7	3.11904	33.7	2.66214	33.7	2.23024	33.7	1.75555	33.7	1.34319	33.7	0.86027	33.7	0.39447	33.7	0.00447
33.72	3.61571	33.72	3.11963	33.72	2.66339	33.72	2.23057	33.72	1.75575	33.72	1.34296	33.72	0.86005	33.72	0.39387	33.72	0.00456
33.74	3.61619	33.74	3.12056	33.74	2.66214	33.74	2.231	33.74	1.75613	33.74	1.34335	33.74	0.86048	33.74	0.3945	33.74	0.00463
33.76	3.61654	33.76	3.12183	33.76	2.66073	33.76	2.23185	33.76	1.75609	33.76	1.34495	33.76	0.86045	33.76	0.39547	33.76	0.00461
33.78	3.61716	33.78	3.12364	33.78	2.66083	33.78	2.23243	33.78	1.75781	33.78	1.34608	33.78	0.86067	33.78	0.39601	33.78	0.00456
33.8	3.61751	33.8	3.12509	33.8	2.66526	33.8	2.23264	33.8	1.75907	33.8	1.34728	33.8	0.86222	33.8	0.39705	33.8	0.00457
33.82	3.61834	33.82	3.12693	33.82	2.66917	33.82	2.23339	33.82	1.75868	33.82	1.3491	33.82	0.86275	33.82	0.39788	33.82	0.00454
33.84	3.61967	33.84	3.1285	33.84	2.67036	33.84	2.23463	33.84	1.75848	33.84	1.35104	33.84	0.86263	33.84	0.39946	33.84	0.00444
33.86	3.62053	33.86	3.12862	33.86	2.67073	33.86	2.23562	33.86	1.75906	33.86	1.35287	33.86	0.86256	33.86	0.39845	33.86	0.0043
33.88	3.62126	33.88	3.12687	33.88	2.67062	33.88	2.23641	33.88	1.76035	33.88	1.35449	33.88	0.86337	33.88	0.39855	33.88	0.0042
33.9	3.62204	33.9	3.1258	33.9	2.66891	33.9	2.23675	33.9	1.76179	33.9	1.35568	33.9	0.8647	33.9	0.39932	33.9	0.00412
33.92	3.62305	33.92	3.12651	33.92	2.66995	33.92	2.2378	33.92	1.76273	33.92	1.35661	33.92	0.86604	33.92	0.40187	33.92	0.00413
33.94	3.62428	33.94	3.12816	33.94	2.67359	33.94	2.23804	33.94	1.76267	33.94	1.35773	33.94	0.86771	33.94	0.40485	33.94	0.00413
33.96	3.62537	33.96	3.13106	33.96	2.67771	33.96	2.2385	33.96	1.76202	33.96	1.3596	33.96	0.86927	33.96	0.40693	33.96	0.00412
33.98	3.62691	33.98	3.13408	33.98	2.67906	33.98	2.23897	33.98	1.7623	33.98	1.36185	33.98	0.86992	33.98	0.40783	33.98	0.00408
34	3.62825	34	3.13559	34	2.67692	34	2.23949	34	1.76344	34	1.36323	34	0.87138	34	0.40766	34	0.00401
34.02	3.629	34.02	3.13589	34.02	2.67448	34.02	2.24025	34.02	1.76507	34.02	1.36414	34.02	0.87349	34.02	0.40649	34.02	0.0039
34.04	3.6295	34.04	3.13586	34.04	2.67286	34.04	2.24057	34.04	1.76838	34.04	1.36519	34.04	0.8746	34.04	0.40669	34.04	0.00372
34.06	3.6299	34.06	3.13683	34.06	2.67354	34.06	2.24163	34.06	1.77233	34.06	1.36584	34.06	0.87411	34.06	0.40867	34.06	0.00355
34.08	3.6307	34.08	3.13689	34.08	2.67541	34.08	2.2437	34.08	1.77555	34.08	1.36651	34.08	0.8733	34.08	0.41299	34.08	0.00344
34.1	3.63186	34.1	3.13716	34.1	2.67755	34.1	2.24628	34.1	1.77799	34.1	1.36702	34.1	0.87286	34.1	0.4163	34.1	0.00335
34.12	3.63322	34.12	3.13789	34.12	2.67869	34.12	2.24856	34.12	1.78027	34.12	1.36709	34.12	0.87435	34.12	0.41898	34.12	0.00325
34.14	3.63462	34.14	3.13882	34.14	2.67786	34.14	2.25013	34.14	1.78218	34.14	1.36721	34.14	0.87597	34.14	0.41771	34.14	0.00311
34.16	3.63581	34.16	3.14039	34.16	2.67802	34.16	2.25067	34.16	1.78256	34.16	1.36862	34.16	0.87718	34.16	0.41644	34.16	0.00298
34.18	3.63736	34.18	3.14085	34.18	2.67771	34.18	2.25004	34.18	1.78181	34.18	1.37053	34.18	0.87802	34.18	0.41701	34.18	0.0029
34.2	3.63887	34.2	3.14181	34.2	2.67812	34.2	2.24967	34.2	1.78005	34.2	1.37213	34.2	0.87926	34.2	0.41888	34.2	0.00286
34.22	3.64017	34.22	3.14326	34.22	2.6776	34.22	2.2502	34.22	1.77932	34.22	1.37342	34.22	0.8791	34.22	0.42096	34.22	0.00286
34.24	3.641	34.24	3.14325	34.24	2.67781	34.24	2.24986	34.24	1.77953	34.24	1.37537	34.24	0.87935	34.24	0.42213	34.24	0.00285
34.26	3.64183	34.26	3.14248	34.26	2.67974	34.26	2.25129	34.26	1.78095	34.26	1.37744	34.26	0.87929	34.26	0.42233	34.26	0.00289
34.28	3.64277	34.28	3.14296	34.28	2.68218	34.28	2.25385	34.28	1.78226	34.28	1.37932	34.28	0.88152	34.28	0.42334	34.28	0.00289
34.3	3.64401	34.3	3.14441	34.3	2.68411	34.3	2.25543	34.3	1.78206	34.3	1.37996	34.3	0.884	34.3	0.42504	34.3	0.00281
34.32	3.64499	34.32	3.14522	34.32	2.68473	34.32	2.25646	34.32	1.78269	34.32	1.37997	34.32	0.88698	34.32	0.42739	34.32	0.00271
34.34	3.64577	34.34	3.1454	34.34	2.68588	34.34	2.25741	34.34	1.78406	34.34	1.38049	34.34	0.88915	34.34	0.42923	34.34	0.00265
34.36	3.6469	34.36	3.14558	34.36	2.68708	34.36	2.25776	34.36	1.78548	34.36	1.38247	34.36	0.89133	34.36	0.43054	34.36	0.0026
34.38	3.64868	34.38	3.14556	34.38	2.6876	34.38	2.25814	34.38	1.78705	34.38	1.38429	34.38	0.89421	34.38	0.43157	34.38	0.00259
34.4	3.65044	34.4	3.1473	34.4	2.6864	34.4	2.25915	34.4	1.78877	34.4	1.38526	34.4	0.89725	34.4	0.43228	34.4	0.00256
34.42	3.65191	34.42	3.1493	34.42	2.68677	34.42	2.2602	34.42	1.79003	34.42	1.38601	34.42	0.89936	34.42	0.43248	34.42	0.00252
34.44	3.6526	34.44	3.15173	34.44	2.68775	34.44	2.26061	34.44	1.79136	34.44	1.38632	34.44	0.9006	34.44	0.43308	34.44	0.00252
34.46	3.65364	34.46	3.15337	34.46	2.68921	34.46	2.26159	34.46	1.79294	34.46	1.38692	34.46	0.90228	34.46	0.43435	34.46	0.00253
34.48	3.65469	34.48	3.15398	34.48	2.69025	34.48	2.26289	34.48	1.79378	34.48	1.38689	34.48	0.90389	34.48	0.43419	34.48	0.00252
34.5	3.65601	34.5	3.15368	34.5	2.69114	34.5	2.2629	34.5	1.79491	34.5	1.38621	34.5	0.90386	34.5	0.43375	34.5	0.00255
34.52	3.65764	34.52	3.15409	34.52	2.69124	34.52	2.26367	34.52	1.79587	34.52	1.38705	34.52	0.90349	34.52	0.43372	34.52	0.00256
34.54	3.65886	34.54	3.15518	34.54	2.69161	34.54	2.26422	34.54	1.79674	34.54	1.38986	34.54	0.90445	34.54	0.43492	34.54	0.0026
34.56	3.65986	34.56	3.15732	34.56	2.69208	34.56	2.26359	34.56	1.79834	34.56	1.39262	34.56	0.90548	34.56	0.43646	34.56	0.00264
34.58	3.66087	34.58	3.15886	34.58	2.69213	34.58	2.26383	34.58	1.79957	34.58	1.39461	34.58	0.90597	34.58	0.43841	34.58	0.00263
34.6	3.66198	34.6	3.16017	34.6	2.69239	34.6	2.26526	34.6	1.79905	34.6	1.39585	34.6	0.90566	34.6	0.44035	34.6	0.00264
34.62	3.66297	34.62	3.16049	34.62	2.69374	34.62	2.26672	34.62	1.79797	34.62	1.39644	34.62	0.90563	34.62	0.44199	34.62	0.0027
34.64	3.66361	34.64	3.16136	34.64	2.69629	34.64	2.2683	34.64	1.79804	34.64	1.39742	34.64	0.9061	34.64	0.4434	34.64	0.00277
34.66	3.66408	34.66	3.16236	34.66	2.69765	34.66	2.26977	34.66	1.79774	34.66	1.39808	34.66	0.90814	34.66	0.44634	34.66	0.00282
34.68	3.66486	34.68	3.16361	34.68	2.69812	34.68	2.27071	34.68	1.79772	34.68	1.39924	34.68	0.91069	34.68	0.44876	34.68	0.00287
34.7	3.66609	34.7	3.16385	34.7	2.69963	34.7	2.2708	34.7	1.79914	34.7	1.40029	34.7	0.91212	34.7	0.44805	34.7	0.00286
34.72	3.6673	34.72	3.16474	34.72	2.70145	34.72	2.27159	34.72	1.80017	34.72	1.40155	34.72	0.91323	34.72	0.44611	34.72	0.00284
34.74	3.66893	34.74	3.16541	34.74	2.70249	34.74	2.27322	34.74	1.80067	34.74	1.40325	34.74	0.91419	34.74	0.44507	34.74	0.00279
34.76	3.67	34.76	3.16683	34.76	2.70161	34.76	2.27404	34.76	1.80181	34.76	1.40393	34.76	0.9164	34.76	0.44554	34.76	0.00277
34.78	3.67052	34.78	3.16741	34.78	2.70119	34.78	2.27455	34.78	1.80262	34.78	1.40449	34.78	0.9168	34.78	0.44842	34.78	0.00279
34.8	3.67126	34.8	3.16767	34.8	2.70338	34.8	2.27574	34.8	1.80374	34.8	1.40537	34.8	0.9173	34.8	0.45107	34.8	0.00282
34.82	3.67233	34.82	3.16728	34.82	2.70577	34.82	2.27679	34.82	1.80537	34.82	1.4067	34.82	0.91795	34.82	0.45318	34.82	0.00288
34.84	3.67398	34.84	3.16841	34.84	2.70707	34.84	2.27811	34.84	1.80707	34.84	1.4075	34.84	0.91916	34.84	0.45338	34.84	0.00289
34.86	3.67545	34.86	3.16915	34.86	2.70676	34.86	2.27936	34.86	1.80796	34.86	1.40852	34.86	0.92074	34.86	0.45535	34.86	0.00288
34.88	3.67679	34.88	3.16992	34.88	2.70697	34.88	2.28081	34.88	1.8094	34.88	1.41025	34.88	0.92322	34.88	0.45642	34.88	0.00285
34.9	3.67839	34.9	3.17102	34.9	2.70791	34.9	2.28238	34.9	1.81086	34.9	1.41128	34.9	0.92477	34.9	0.4589	34.9	0.00289
34.92	3.68022	34.92	3.17149	34.92	2.70869	34.92	2.28367	34.92	1.81303	34.92	1.41252	34.92	0.92648	34.92	0.46332	34.92	0.00291
34.94	3.68152	34.94	3.1732	34.94	2.70759	34.94	2.28501	34.94	1.81497	34.94	1.41347	34.94	0.92831	34.94	0.46738	34.94	0.00292
34.96	3.68271	34.96	3.17502	34.96	2.70754	34.96	2.28514	34.96	1.81512	34.96	1.41451	34.96	0.93024	34.96	0.46985	34.96	0.00291
34.98	3.68431	34.98	3.17677	34.98	2.7078	34.98	2.28515	34.98	1.81522	34.98	1.4168	34.98	0.93197	34.98	0.47176	34.98	0.00294
35	3.68581	35	3.17834	35	2.70853	35	2.28504	35	1.81618	35	1.4201	35	0.93256	35	0.47173	35	0.003
35.02	3.68653	35.02	3.17896	35.02	2.71155	35.02	2.28565	35.02	1.8176	35.02	1.42271	35.02	0.93095	35.02	0.47042	35.02	0.00304
35.04	3.68706	35.04	3.17948	35.04	2.71473	35.04	2.28724	35.04	1.81954	35.04	1.42416	35.04	0.9307	35.04	0.46985	35.04	0.00312
35.06	3.68826	35.06	3.18092	35.06	2.71749	35.06	2.28818	35.06	1.8204	35.06	1.4261	35.06	0.92996	35.06	0.46845	35.06	0.00324
35.08	3.68978	35.08	3.18198	35.08	2.71759	35.08	2.28919	35.08	1.81961	35.08	1.42812	35.08	0.93185	35.08	0.46888	35.08	0.00334
35.1	3.69163	35.1	3.18235	35.1	2.7179	35.1	2.29094	35.1	1.81919	35.1	1.42973	35.1	0.93532	35.1	0.47072	35.1	0.00346
35.12	3.69287	35.12	3.18364	35.12	2.71848	35.12	2.29251	35.12	1.81961	35.12	1.43076	35.12	0.9384	35.12	0.47176	35.12	0.0036
35.14	3.69465	35.14	3.18437	35.14	2.71811	35.14	2.2936	35.14	1.82096	35.14	1.43107	35.14	0.93989	35.14	0.47324	35.14	0.00369
35.16	3.69623	35.16	3.18434	35.16	2.71743	35.16	2.29391	35.16	1.82267	35.16	1.43079	35.16	0.9397	35.16	0.47504	35.16	0.00374
35.18	3.69772	35.18	3.18424	35.18	2.71556	35.18	2.29342	35.18	1.82577	35.18	1.43061	35.18	0.93992	35.18	0.47746	35.18	0.00372
35.2	3.6994	35.2	3.18488	35.2	2.71608	35.2	2.29323	35.2	1.82797	35.2	1.43075	35.2	0.94047	35.2	0.48007	35.2	0.00358
35.22	3.70078	35.22	3.18649	35.22	2.71686	35.22	2.29401	35.22	1.82915	35.22	1.43055	35.22	0.94137	35.22	0.48137	35.22	0.00351
35.24	3.70188	35.24	3.18761	35.24	2.71858	35.24	2.29534	35.24	1.83132	35.24	1.43127	35.24	0.94234	35.24	0.48134	35.24	0.00354
35.26	3.70227	35.26	3.1892	35.26	2.72035	35.26	2.29724	35.26	1.83344	35.26	1.4327	35.26	0.94373	35.26	0.48241	35.26	0.00355
35.28	3.70287	35.28	3.19098	35.28	2.72264	35.28	2.29973	35.28	1.83473	35.28	1.43457	35.28	0.94581	35.28	0.48325	35.28	0.00361
35.3	3.70396	35.3	3.193	35.3	2.72587	35.3	2.30186	35.3	1.83645	35.3	1.43598	35.3	0.94693	35.3	0.48318	35.3	0.00377
35.32	3.7054	35.32	3.19494	35.32	2.72858	35.32	2.30252	35.32	1.83873	35.32	1.43734	35.32	0.94656	35.32	0.48278	35.32	0.00389
35.34	3.70702	35.34	3.19666	35.34	2.72853	35.34	2.30316	35.34	1.84079	35.34	1.43946	35.34	0.94646	35.34	0.48315	35.34	0.00401
35.36	3.70837	35.36	3.19765	35.36	2.72634	35.36	2.30481	35.36	1.84229	35.36	1.44233	35.36	0.94783	35.36	0.48569	35.36	0.00414
35.38	3.70957	35.38	3.19949	35.38	2.7253	35.38	2.30703	35.38	1.84292	35.38	1.44618	35.38	0.94969	35.38	0.48867	35.38	0.00425
35.4	3.71057	35.4	3.20118	35.4	2.72665	35.4	2.31003	35.4	1.84402	35.4	1.4499	35.4	0.95254	35.4	0.49149	35.4	0.00435
35.42	3.71238	35.42	3.20236	35.42	2.72925	35.42	2.31215	35.42	1.84478	35.42	1.45104	35.42	0.95406	35.42	0.49222	35.42	0.0044
35.44	3.71401	35.44	3.203	35.44	2.73483	35.44	2.31308	35.44	1.8448	35.44	1.45059	35.44	0.95487	35.44	0.49316	35.44	0.00442
35.46	3.7155	35.46	3.20501	35.46	2.73795	35.46	2.31352	35.46	1.84359	35.46	1.45031	35.46	0.95645	35.46	0.49487	35.46	0.00447
35.48	3.71635	35.48	3.20599	35.48	2.73717	35.48	2.31475	35.48	1.84401	35.48	1.45041	35.48	0.96108	35.48	0.49621	35.48	0.00448
35.5	3.71737	35.5	3.20697	35.5	2.73582	35.5	2.31706	35.5	1.84499	35.5	1.45183	35.5	0.96567	35.5	0.49869	35.5	0.00447
35.52	3.71904	35.52	3.20809	35.52	2.73566	35.52	2.31963	35.52	1.8471	35.52	1.45343	35.52	0.9684	35.52	0.49996	35.52	0.00439
35.54	3.72102	35.54	3.21028	35.54	2.73483	35.54	2.32248	35.54	1.84929	35.54	1.4546	35.54	0.96899	35.54	0.5007	35.54	0.00424
35.56	3.72304	35.56	3.21139	35.56	2.7355	35.56	2.32487	35.56	1.85063	35.56	1.45701	35.56	0.96977	35.56	0.50103	35.56	0.00414
35.58	3.7246	35.58	3.21265	35.58	2.73748	35.58	2.32651	35.58	1.8522	35.58	1.45963	35.58	0.96961	35.58	0.50281	35.58	0.00406
35.6	3.72574	35.6	3.21371	35.6	2.7416	35.6	2.32816	35.6	1.85364	35.6	1.46154	35.6	0.97032	35.6	0.50485	35.6	0.00402
35.62	3.72668	35.62	3.21423	35.62	2.74488	35.62	2.33083	35.62	1.85353	35.62	1.4618	35.62	0.97079	35.62	0.50693	35.62	0.00397
35.64	3.72809	35.64	3.21562	35.64	2.74706	35.64	2.33192	35.64	1.85359	35.64	1.46091	35.64	0.97277	35.64	0.51011	35.64	0.00392
35.66	3.72973	35.66	3.21788	35.66	2.74706	35.66	2.3319	35.66	1.85366	35.66	1.46103	35.66	0.97411	35.66	0.51225	35.66	0.00381
35.68	3.73142	35.68	3.22051	35.68	2.7479	35.68	2.33103	35.68	1.85351	35.68	1.46244	35.68	0.97526	35.68	0.51148	35.68	0.00366
35.7	3.73293	35.7	3.22312	35.7	2.74842	35.7	2.32999	35.7	1.85433	35.7	1.46412	35.7	0.97526	35.7	0.50944	35.7	0.00354
35.72	3.73403	35.72	3.22615	35.72	2.74977	35.72	2.33004	35.72	1.85651	35.72	1.46598	35.72	0.97796	35.72	0.5088	35.72	0.00349
35.74	3.73536	35.74	3.22706	35.74	2.75039	35.74	2.33078	35.74	1.85828	35.74	1.46767	35.74	0.98075	35.74	0.51141	35.74	0.00349
35.76	3.73693	35.76	3.22735	35.76	2.75227	35.76	2.33164	35.76	1.86022	35.76	1.46876	35.76	0.98376	35.76	0.5155	35.76	0.00353
35.78	3.73867	35.78	3.22654	35.78	2.75659	35.78	2.33234	35.78	1.86293	35.78	1.4702	35.78	0.98413	35.78	0.51717	35.78	0.00358
35.8	3.74064	35.8	3.22754	35.8	2.75873	35.8	2.33202	35.8	1.86408	35.8	1.47158	35.8	0.98314	35.8	0.51818	35.8	0.00359
35.82	3.7427	35.82	3.22947	35.82	2.75956	35.82	2.33123	35.82	1.86524	35.82	1.47274	35.82	0.98444	35.82	0.52032	35.82	0.00359
35.84	3.74494	35.84	3.23131	35.84	2.75888	35.84	2.33096	35.84	1.86819	35.84	1.47292	35.84	0.98658	35.84	0.52314	35.84	0.00358
35.86	3.7463	35.86	3.23301	35.86	2.75862	35.86	2.33272	35.86	1.86984	35.86	1.47436	35.86	0.98813	35.86	0.52461	35.86	0.00366
35.88	3.74739	35.88	3.23284	35.88	2.75779	35.88	2.3356	35.88	1.87066	35.88	1.47672	35.88	0.99	35.88	0.52652	35.88	0.00372
35.9	3.74905	35.9	3.23269	35.9	2.75753	35.9	2.33749	35.9	1.87087	35.9	1.47895	35.9	0.99248	35.9	0.52826	35.9	0.00372
35.92	3.75063	35.92	3.23399	35.92	2.75826	35.92	2.33857	35.92	1.87069	35.92	1.48107	35.92	0.99431	35.92	0.53067	35.92	0.00378
35.94	3.75248	35.94	3.23553	35.94	2.75925	35.94	2.3389	35.94	1.87147	35.94	1.4827	35.94	0.99533	35.94	0.53057	35.94	0.00384
35.96	3.75428	35.96	3.23589	35.96	2.76091	35.96	2.33857	35.96	1.87302	35.96	1.48407	35.96	0.99682	35.96	0.53094	35.96	0.0039
35.98	3.7562	35.98	3.23639	35.98	2.76143	35.98	2.33914	35.98	1.87505	35.98	1.48621	35.98	0.99819	35.98	0.53248	35.98	0.0039
36	3.75787	36	3.23659	36	2.76008	36	2.33934	36	1.87551	36	1.48839	36	1.00067	36	0.53399	36	0.00388
36.02	3.75946	36.02	3.23793	36.02	2.7607	36.02	2.33982	36.02	1.87556	36.02	1.48964	36.02	1.00135	36.02	0.53529	36.02	0.0039
36.04	3.76135	36.04	3.2385	36.04	2.76237	36.04	2.34083	36.04	1.87454	36.04	1.49094	36.04	1.00269	36.04	0.53589	36.04	0.00398
36.06	3.76271	36.06	3.24031	36.06	2.76352	36.06	2.34214	36.06	1.87391	36.06	1.49172	36.06	1.00284	36.06	0.5362	36.06	0.00409
36.08	3.76436	36.08	3.24145	36.08	2.76508	36.08	2.34434	36.08	1.87361	36.08	1.49255	36.08	1.00418	36.08	0.53931	36.08	0.00418
36.1	3.76609	36.1	3.2438	36.1	2.76622	36.1	2.34618	36.1	1.87483	36.1	1.49372	36.1	1.00563	36.1	0.54149	36.1	0.0043
36.12	3.76849	36.12	3.24441	36.12	2.76497	36.12	2.34788	36.12	1.87785	36.12	1.49452	36.12	1.00846	36.12	0.54313	36.12	0.00449
36.14	3.77067	36.14	3.24713	36.14	2.76279	36.14	2.34953	36.14	1.8797	36.14	1.49431	36.14	1.01082	36.14	0.54437	36.14	0.00472
36.16	3.77276	36.16	3.24879	36.16	2.76414	36.16	2.35134	36.16	1.88143	36.16	1.49458	36.16	1.01122	36.16	0.54507	36.16	0.00491
36.18	3.77427	36.18	3.25127	36.18	2.76805	36.18	2.35298	36.18	1.88328	36.18	1.49648	36.18	1.01277	36.18	0.54574	36.18	0.00506
36.2	3.77492	36.2	3.25277	36.2	2.7732	36.2	2.35385	36.2	1.88476	36.2	1.49712	36.2	1.01454	36.2	0.54782	36.2	0.00513
36.22	3.77644	36.22	3.25386	36.22	2.77789	36.22	2.35508	36.22	1.88714	36.22	1.49677	36.22	1.01649	36.22	0.55117	36.22	0.00525
36.24	3.77794	36.24	3.25561	36.24	2.78127	36.24	2.35635	36.24	1.88834	36.24	1.49734	36.24	1.01705	36.24	0.55545	36.24	0.00539
36.26	3.77947	36.26	3.25739	36.26	2.78237	36.26	2.35766	36.26	1.89022	36.26	1.49863	36.26	1.01714	36.26	0.55726	36.26	0.00547
36.28	3.78088	36.28	3.25914	36.28	2.78237	36.28	2.35858	36.28	1.89217	36.28	1.5004	36.28	1.01879	36.28	0.55847	36.28	0.00548
36.3	3.78269	36.3	3.26194	36.3	2.78356	36.3	2.35986	36.3	1.89281	36.3	1.50298	36.3	1.0214	36.3	0.55957	36.3	0.00552
36.32	3.78437	36.32	3.26289	36.32	2.78486	36.32	2.36027	36.32	1.89408	36.32	1.50636	36.32	1.02413	36.32	0.56064	36.32	0.00558
36.34	3.7864	36.34	3.26506	36.34	2.78726	36.34	2.36165	36.34	1.89643	36.34	1.50946	36.34	1.02742	36.34	0.56108	36.34	0.00554
36.36	3.78843	36.36	3.26695	36.36	2.7907	36.36	2.36178	36.36	1.89775	36.36	1.51113	36.36	1.02925	36.36	0.56218	36.36	0.00552
36.38	3.79036	36.38	3.2685	36.38	2.79169	36.38	2.36169	36.38	1.89946	36.38	1.51297	36.38	1.0303	36.38	0.56362	36.38	0.00553
36.4	3.79228	36.4	3.26935	36.4	2.7933	36.4	2.36197	36.4	1.89991	36.4	1.51512	36.4	1.0317	36.4	0.56399	36.4	0.00549
36.42	3.79405	36.42	3.2704	36.42	2.79538	36.42	2.36215	36.42	1.90012	36.42	1.51705	36.42	1.03381	36.42	0.56483	36.42	0.00536
36.44	3.7957	36.44	3.27275	36.44	2.79882	36.44	2.36354	36.44	1.90106	36.44	1.51928	36.44	1.03579	36.44	0.56798	36.44	0.00515
36.46	3.79727	36.46	3.27529	36.46	2.80137	36.46	2.36655	36.46	1.90265	36.46	1.52059	36.46	1.03713	36.46	0.57079	36.46	0.00499
36.48	3.79835	36.48	3.27562	36.48	2.80507	36.48	2.36925	36.48	1.90446	36.48	1.52097	36.48	1.03862	36.48	0.57471	36.48	0.00491
36.5	3.79942	36.5	3.2751	36.5	2.80684	36.5	2.37088	36.5	1.9069	36.5	1.52178	36.5	1.03952	36.5	0.57856	36.5	0.0049
36.52	3.80006	36.52	3.27592	36.52	2.80783	36.52	2.37212	36.52	1.90907	36.52	1.52394	36.52	1.03995	36.52	0.58057	36.52	0.00489
36.54	3.80148	36.54	3.2771	36.54	2.80491	36.54	2.3744	36.54	1.91138	36.54	1.52759	36.54	1.04135	36.54	0.58154	36.54	0.00483
36.56	3.80271	36.56	3.27928	36.56	2.80522	36.56	2.37602	36.56	1.9136	36.56	1.53082	36.56	1.04377	36.56	0.58144	36.56	0.00476
36.58	3.80464	36.58	3.28021	36.58	2.8071	36.58	2.37827	36.58	1.91432	36.58	1.53322	36.58	1.04653	36.58	0.58137	36.58	0.00476
36.6	3.80668	36.6	3.28106	36.6	2.80897	36.6	2.38073	36.6	1.91396	36.6	1.53451	36.6	1.04696	36.6	0.58097	36.6	0.00481
36.62	3.80877	36.62	3.28281	36.62	2.80944	36.62	2.38312	36.62	1.9149	36.62	1.53474	36.62	1.04799	36.62	0.58238	36.62	0.00496
36.64	3.8106	36.64	3.28588	36.64	2.80996	36.64	2.38309	36.64	1.91659	36.64	1.53507	36.64	1.05109	36.64	0.5871	36.64	0.00519
36.66	3.81277	36.66	3.28903	36.66	2.81038	36.66	2.3816	36.66	1.91848	36.66	1.53563	36.66	1.05339	36.66	0.59058	36.66	0.00545
36.68	3.81482	36.68	3.29153	36.68	2.8122	36.68	2.38066	36.68	1.92141	36.68	1.53613	36.68	1.05447	36.68	0.59346	36.68	0.00571
36.7	3.81644	36.7	3.2937	36.7	2.81319	36.7	2.38173	36.7	1.92378	36.7	1.537	36.7	1.05447	36.7	0.5943	36.7	0.00603
36.72	3.81752	36.72	3.29467	36.72	2.81533	36.72	2.38391	36.72	1.92485	36.72	1.53829	36.72	1.05531	36.72	0.59544	36.72	0.00633
36.74	3.81925	36.74	3.29494	36.74	2.81678	36.74	2.38574	36.74	1.92599	36.74	1.54012	36.74	1.05708	36.74	0.59678	36.74	0.0067
36.76	3.8208	36.76	3.29594	36.76	2.81689	36.76	2.38742	36.76	1.92642	36.76	1.54178	36.76	1.05944	36.76	0.59745	36.76	0.00711
36.78	3.82268	36.78	3.29717	36.78	2.81658	36.78	2.38904	36.78	1.92671	36.78	1.54311	36.78	1.06204	36.78	0.60036	36.78	0.00748
36.8	3.82423	36.8	3.29754	36.8	2.81824	36.8	2.39073	36.8	1.92715	36.8	1.54397	36.8	1.06328	36.8	0.60194	36.8	0.00783
36.82	3.82636	36.82	3.29799	36.82	2.82064	36.82	2.3926	36.82	1.92794	36.82	1.54541	36.82	1.06456	36.82	0.6013	36.82	0.00812
36.84	3.82864	36.84	3.29941	36.84	2.82314	36.84	2.39456	36.84	1.92865	36.84	1.5478	36.84	1.06577	36.84	0.60167	36.84	0.0083
36.86	3.83063	36.86	3.301	36.86	2.82558	36.86	2.3963	36.86	1.92823	36.86	1.54955	36.86	1.06701	36.86	0.60368	36.86	0.00837
36.88	3.83237	36.88	3.30224	36.88	2.82855	36.88	2.39752	36.88	1.92984	36.88	1.5516	36.88	1.06974	36.88	0.60569	36.88	0.00832
36.9	3.83377	36.9	3.30493	36.9	2.83017	36.9	2.39819	36.9	1.93258	36.9	1.55376	36.9	1.07399	36.9	0.6078	36.9	0.0082
36.92	3.83541	36.92	3.30657	36.92	2.83188	36.92	2.39874	36.92	1.93576	36.92	1.5556	36.92	1.07703	36.92	0.60951	36.92	0.00802
36.94	3.83748	36.94	3.30811	36.94	2.83298	36.94	2.39902	36.94	1.93942	36.94	1.55745	36.94	1.07932	36.94	0.61175	36.94	0.00779
36.96	3.8401	36.96	3.30977	36.96	2.83454	36.96	2.39899	36.96	1.94197	36.96	1.55866	36.96	1.07988	36.96	0.61389	36.96	0.00747
36.98	3.84211	36.98	3.31133	36.98	2.83631	36.98	2.40077	36.98	1.94436	36.98	1.56068	36.98	1.08209	36.98	0.61456	36.98	0.00713
37	3.84396	37	3.31354	37	2.83912	37	2.40431	37	1.94606	37	1.5637	37	1.0846	37	0.61587	37	0.00681
37.02	3.84614	37.02	3.31544	37.02	2.83839	37.02	2.40557	37.02	1.94751	37.02	1.56577	37.02	1.08727	37.02	0.61925	37.02	0.00653
37.04	3.84785	37.04	3.31682	37.04	2.83777	37.04	2.40573	37.04	1.94984	37.04	1.56758	37.04	1.08981	37.04	0.62089	37.04	0.00629
37.06	3.84942	37.06	3.31816	37.06	2.83688	37.06	2.40604	37.06	1.95218	37.06	1.5699	37.06	1.09323	37.06	0.62149	37.06	0.00608
37.08	3.85092	37.08	3.32029	37.08	2.83756	37.08	2.40802	37.08	1.95499	37.08	1.57088	37.08	1.09651	37.08	0.62414	37.08	0.0059
37.1	3.85315	37.1	3.32233	37.1	2.84146	37.1	2.41148	37.1	1.95782	37.1	1.57186	37.1	1.09875	37.1	0.62732	37.1	0.00577
37.12	3.85464	37.12	3.32498	37.12	2.84459	37.12	2.41492	37.12	1.9605	37.12	1.57227	37.12	1.1012	37.12	0.6301	37.12	0.00572
37.14	3.85603	37.14	3.32651	37.14	2.84615	37.14	2.41756	37.14	1.96152	37.14	1.5724	37.14	1.10381	37.14	0.63285	37.14	0.00572
37.16	3.85735	37.16	3.32769	37.16	2.84698	37.16	2.41969	37.16	1.96125	37.16	1.57305	37.16	1.10533	37.16	0.63456	37.16	0.00577
37.18	3.85909	37.18	3.3283	37.18	2.84641	37.18	2.42122	37.18	1.96221	37.18	1.57416	37.18	1.10533	37.18	0.63392	37.18	0.00585
37.2	3.86119	37.2	3.33072	37.2	2.84693	37.2	2.42196	37.2	1.96375	37.2	1.57713	37.2	1.10585	37.2	0.63325	37.2	0.00596
37.22	3.86324	37.22	3.33421	37.22	2.84672	37.22	2.42271	37.22	1.96462	37.22	1.57935	37.22	1.10741	37.22	0.63539	37.22	0.00612
37.24	3.86642	37.24	3.33792	37.24	2.84761	37.24	2.42439	37.24	1.96524	37.24	1.57991	37.24	1.10911	37.24	0.64045	37.24	0.00621
37.26	3.86882	37.26	3.33874	37.26	2.85183	37.26	2.42657	37.26	1.96692	37.26	1.58057	37.26	1.11082	37.26	0.64296	37.26	0.00626
37.28	3.87055	37.28	3.3384	37.28	2.85714	37.28	2.42868	37.28	1.96949	37.28	1.58463	37.28	1.1147	37.28	0.64494	37.28	0.00635
37.3	3.87229	37.3	3.33886	37.3	2.86083	37.3	2.43127	37.3	1.97104	37.3	1.59078	37.3	1.11696	37.3	0.64711	37.3	0.00651
37.32	3.87412	37.32	3.34017	37.32	2.86261	37.32	2.43285	37.32	1.97165	37.32	1.59495	37.32	1.11926	37.32	0.64842	37.32	0.00663
37.34	3.87566	37.34	3.3424	37.34	2.86011	37.34	2.43328	37.34	1.97162	37.34	1.59695	37.34	1.12112	37.34	0.65046	37.34	0.00665
37.36	3.87696	37.36	3.34547	37.36	2.85964	37.36	2.43278	37.36	1.97227	37.36	1.59703	37.36	1.12193	37.36	0.6521	37.36	0.00667
37.38	3.87875	37.38	3.34906	37.38	2.86224	37.38	2.43221	37.38	1.97451	37.38	1.5968	37.38	1.12289	37.38	0.65395	37.38	0.0067
37.4	3.88075	37.4	3.35132	37.4	2.86599	37.4	2.43389	37.4	1.97658	37.4	1.59671	37.4	1.12549	37.4	0.65334	37.4	0.00673
37.42	3.88305	37.42	3.35441	37.42	2.86943	37.42	2.43659	37.42	1.97805	37.42	1.59911	37.42	1.12841	37.42	0.65261	37.42	0.00676
37.44	3.88503	37.44	3.35757	37.44	2.87416	37.44	2.43912	37.44	1.97742	37.44	1.60087	37.44	1.12931	37.44	0.65441	37.44	0.00681
37.46	3.88695	37.46	3.36039	37.46	2.87687	37.46	2.43967	37.46	1.97659	37.46	1.60208	37.46	1.12984	37.46	0.65954	37.46	0.00687
37.48	3.88894	37.48	3.36358	37.48	2.87656	37.48	2.44088	37.48	1.97741	37.48	1.60397	37.48	1.13164	37.48	0.66429	37.48	0.00692
37.5	3.89067	37.5	3.36772	37.5	2.87442	37.5	2.44338	37.5	1.97884	37.5	1.60485	37.5	1.13294	37.5	0.66925	37.5	0.00698
37.52	3.89287	37.52	3.37092	37.52	2.87401	37.52	2.44591	37.52	1.98058	37.52	1.60631	37.52	1.13629	37.52	0.67119	37.52	0.00704
37.54	3.89497	37.54	3.37228	37.54	2.87713	37.54	2.4484	37.54	1.98342	37.54	1.60765	37.54	1.13964	37.54	0.6733	37.54	0.00697
37.56	3.89689	37.56	3.37204	37.56	2.87958	37.56	2.45041	37.56	1.98672	37.56	1.60956	37.56	1.14262	37.56	0.67391	37.56	0.00684
37.58	3.89909	37.58	3.3727	37.58	2.8802	37.58	2.45429	37.58	1.98973	37.58	1.61171	37.58	1.14393	37.58	0.67491	37.58	0.00672
37.6	3.9013	37.6	3.37451	37.6	2.88265	37.6	2.45812	37.6	1.99255	37.6	1.61336	37.6	1.14334	37.6	0.67665	37.6	0.00653
37.62	3.90331	37.62	3.37731	37.62	2.88432	37.62	2.46083	37.62	1.99426	37.62	1.61525	37.62	1.14433	37.62	0.67853	37.62	0.00642
37.64	3.90523	37.64	3.37822	37.64	2.8838	37.64	2.46281	37.64	1.99662	37.64	1.6191	37.64	1.14861	37.64	0.67886	37.64	0.00631
37.66	3.907	37.66	3.37931	37.66	2.88421	37.66	2.46344	37.66	1.99743	37.66	1.62246	37.66	1.15178	37.66	0.67926	37.66	0.00617
37.68	3.90911	37.68	3.37967	37.68	2.88598	37.68	2.46424	37.68	1.99775	37.68	1.6239	37.68	1.15373	37.68	0.68003	37.68	0.00607
37.7	3.911	37.7	3.38016	37.7	2.88848	37.7	2.46501	37.7	1.99965	37.7	1.62439	37.7	1.15525	37.7	0.68221	37.7	0.00601
37.72	3.91267	37.72	3.38305	37.72	2.88958	37.72	2.46655	37.72	2.00343	37.72	1.62484	37.72	1.15795	37.72	0.68472	37.72	0.00597
37.74	3.91409	37.74	3.38638	37.74	2.88958	37.74	2.46901	37.74	2.00532	37.74	1.62588	37.74	1.16223	37.74	0.6879	37.74	0.00598
37.76	3.91595	37.76	3.39079	37.76	2.8901	37.76	2.47216	37.76	2.00662	37.76	1.62838	37.76	1.16732	37.76	0.68961	37.76	0.00602
37.78	3.91865	37.78	3.39352	37.78	2.89275	37.78	2.47522	37.78	2.00879	37.78	1.63022	37.78	1.17132	37.78	0.69102	37.78	0.00602
37.8	3.92165	37.8	3.39432	37.8	2.89817	37.8	2.4785	37.8	2.01009	37.8	1.63122	37.8	1.17182	37.8	0.6947	37.8	0.00606
37.82	3.92418	37.82	3.39506	37.82	2.90353	37.82	2.48117	37.82	2.01168	37.82	1.63314	37.82	1.1707	37.82	0.69715	37.82	0.00614
37.84	3.92614	37.84	3.39703	37.84	2.90504	37.84	2.48099	37.84	2.01219	37.84	1.63445	37.84	1.16924	37.84	0.69899	37.84	0.00618
37.86	3.92832	37.86	3.39939	37.86	2.90494	37.86	2.48005	37.86	2.01252	37.86	1.63589	37.86	1.16872	37.86	0.7014	37.86	0.00629
37.88	3.92999	37.88	3.40229	37.88	2.90494	37.88	2.47927	37.88	2.01283	37.88	1.63827	37.88	1.16865	37.88	0.70247	37.88	0.00635
37.9	3.93181	37.9	3.40328	37.9	2.90791	37.9	2.48036	37.9	2.01443	37.9	1.64038	37.9	1.16893	37.9	0.70227	37.9	0.00636
37.92	3.9335	37.92	3.40442	37.92	2.90962	37.92	2.48162	37.92	2.01793	37.92	1.64206	37.92	1.17014	37.92	0.70401	37.92	0.00646
37.94	3.93604	37.94	3.40633	37.94	2.91067	37.94	2.48189	37.94	2.02179	37.94	1.64279	37.94	1.17244	37.94	0.70636	37.94	0.00664
37.96	3.9386	37.96	3.40804	37.96	2.91171	37.96	2.48342	37.96	2.02372	37.96	1.6444	37.96	1.17576	37.96	0.70873	37.96	0.00678
37.98	3.94094	37.98	3.41031	37.98	2.9129	37.98	2.4858	37.98	2.02448	37.98	1.64701	37.98	1.17706	37.98	0.71198	37.98	0.00692
38	3.94318	38	3.41204	38	2.91467	38	2.48968	38	2.02582	38	1.64949	38	1.17818	38	0.7159	38	0.00709
38.02	3.9459	38.02	3.41432	38.02	2.91936	38.02	2.49302	38.02	2.02676	38.02	1.65175	38.02	1.17958	38.02	0.71784	38.02	0.00723
38.04	3.949	38.04	3.41592	38.04	2.92316	38.04	2.49476	38.04	2.02876	38.04	1.65472	38.04	1.18361	38.04	0.72042	38.04	0.00745
38.06	3.95097	38.06	3.41841	38.06	2.92519	38.06	2.49778	38.06	2.03192	38.06	1.65819	38.06	1.18876	38.06	0.72096	38.06	0.00768
38.08	3.95207	38.08	3.41921	38.08	2.92337	38.08	2.50059	38.08	2.03451	38.08	1.66076	38.08	1.19248	38.08	0.72149	38.08	0.00788
38.1	3.95288	38.1	3.42078	38.1	2.92275	38.1	2.50204	38.1	2.03613	38.1	1.66292	38.1	1.19571	38.1	0.7237	38.1	0.0081
38.12	3.95429	38.12	3.42265	38.12	2.92551	38.12	2.50355	38.12	2.03543	38.12	1.66503	38.12	1.19825	38.12	0.72615	38.12	0.00828
38.14	3.95655	38.14	3.42607	38.14	2.9303	38.14	2.50621	38.14	2.03533	38.14	1.66748	38.14	1.20223	38.14	0.7292	38.14	0.00842
38.16	3.95886	38.16	3.42854	38.16	2.93415	38.16	2.5096	38.16	2.03575	38.16	1.66908	38.16	1.2044	38.16	0.73034	38.16	0.00859
38.18	3.96091	38.18	3.43117	38.18	2.93519	38.18	2.51379	38.18	2.03545	38.18	1.67023	38.18	1.20483	38.18	0.7297	38.18	0.00869
38.2	3.96277	38.2	3.43365	38.2	2.93493	38.2	2.51872	38.2	2.03669	38.2	1.67108	38.2	1.20645	38.2	0.73127	38.2	0.00873
38.22	3.96461	38.22	3.436	38.22	2.93566	38.22	2.52094	38.22	2.03834	38.22	1.67281	38.22	1.20998	38.22	0.73358	38.22	0.00873
38.24	3.96734	38.24	3.43924	38.24	2.93613	38.24	2.52062	38.24	2.0399	38.24	1.6754	38.24	1.2134	38.24	0.7364	38.24	0.00878
38.26	3.96944	38.26	3.4433	38.26	2.93826	38.26	2.52041	38.26	2.04223	38.26	1.67661	38.26	1.2138	38.26	0.73978	38.26	0.0088
38.28	3.9716	38.28	3.44603	38.28	2.94154	38.28	2.52084	38.28	2.04417	38.28	1.67783	38.28	1.21638	38.28	0.74283	38.28	0.00875
38.3	3.9737	38.3	3.44763	38.3	2.94732	38.3	2.52144	38.3	2.04636	38.3	1.67873	38.3	1.21718	38.3	0.74437	38.3	0.00864
38.32	3.97547	38.32	3.44959	38.32	2.95123	38.32	2.52244	38.32	2.0494	38.32	1.67966	38.32	1.2169	38.32	0.74577	38.32	0.00852
38.34	3.97722	38.34	3.45106	38.34	2.95237	38.34	2.52333	38.34	2.05114	38.34	1.68107	38.34	1.21572	38.34	0.74742	38.34	0.00838
38.36	3.9793	38.36	3.45196	38.36	2.95341	38.36	2.52221	38.36	2.0533	38.36	1.68147	38.36	1.2156	38.36	0.74869	38.36	0.00821
38.38	3.98193	38.38	3.4529	38.38	2.95451	38.38	2.52172	38.38	2.05701	38.38	1.68287	38.38	1.21861	38.38	0.74832	38.38	0.00801
38.4	3.98372	38.4	3.45483	38.4	2.95696	38.4	2.52493	38.4	2.05893	38.4	1.68467	38.4	1.22177	38.4	0.74963	38.4	0.0078
38.42	3.98563	38.42	3.45812	38.42	2.95935	38.42	2.52744	38.42	2.06	38.42	1.686	38.42	1.22606	38.42	0.75294	38.42	0.00759
38.44	3.98791	38.44	3.45939	38.44	2.96201	38.44	2.52856	38.44	2.06083	38.44	1.68874	38.44	1.22829	38.44	0.75616	38.44	0.00744
38.46	3.99036	38.46	3.46133	38.46	2.963	38.46	2.53008	38.46	2.06195	38.46	1.69124	38.46	1.23043	38.46	0.75689	38.46	0.00734
38.48	3.99319	38.48	3.46435	38.48	2.96419	38.48	2.53114	38.48	2.06539	38.48	1.69296	38.48	1.23189	38.48	0.759	38.48	0.00726
38.5	3.99566	38.5	3.46712	38.5	2.96706	38.5	2.53333	38.5	2.06856	38.5	1.69535	38.5	1.23307	38.5	0.76105	38.5	0.00716
38.52	3.9979	38.52	3.46977	38.52	2.9694	38.52	2.53675	38.52	2.07228	38.52	1.69804	38.52	1.23555	38.52	0.76369	38.52	0.00705
38.54	3.99938	38.54	3.47117	38.54	2.97273	38.54	2.54032	38.54	2.07618	38.54	1.70101	38.54	1.23828	38.54	0.7648	38.54	0.00696
38.56	4.00169	38.56	3.47256	38.56	2.97513	38.56	2.54128	38.56	2.07846	38.56	1.7026	38.56	1.24017	38.56	0.76567	38.56	0.00684
38.58	4.00371	38.58	3.47507	38.58	2.97403	38.58	2.54225	38.58	2.07917	38.58	1.70353	38.58	1.24123	38.58	0.76724	38.58	0.00673
38.6	4.00509	38.6	3.47682	38.6	2.97383	38.6	2.54294	38.6	2.07934	38.6	1.70334	38.6	1.24306	38.6	0.76915	38.6	0.00666
38.62	4.00638	38.62	3.47989	38.62	2.97471	38.62	2.54387	38.62	2.08081	38.62	1.70355	38.62	1.24781	38.62	0.77223	38.62	0.00659
38.64	4.00815	38.64	3.48118	38.64	2.97711	38.64	2.54632	38.64	2.08208	38.64	1.70475	38.64	1.25162	38.64	0.77508	38.64	0.00654
38.66	4.01041	38.66	3.48248	38.66	2.9808	38.66	2.54831	38.66	2.08276	38.66	1.70525	38.66	1.25352	38.66	0.77417	38.66	0.00645
38.68	4.01238	38.68	3.48496	38.68	2.98309	38.68	2.54918	38.68	2.08386	38.68	1.70547	38.68	1.25504	38.68	0.77407	38.68	0.00637
38.7	4.01474	38.7	3.4891	38.7	2.98643	38.7	2.55095	38.7	2.08415	38.7	1.70699	38.7	1.25705	38.7	0.77782	38.7	0.00635
38.72	4.01668	38.72	3.4923	38.72	2.98945	38.72	2.55273	38.72	2.08454	38.72	1.70932	38.72	1.25981	38.72	0.78312	38.72	0.00636
38.74	4.0184	38.74	3.4948	38.74	2.99393	38.74	2.55492	38.74	2.08759	38.74	1.71132	38.74	1.26047	38.74	0.78697	38.74	0.00645
38.76	4.02054	38.76	3.49724	38.76	2.99783	38.76	2.55774	38.76	2.09188	38.76	1.71229	38.76	1.26065	38.76	0.79035	38.76	0.00655
38.78	4.02278	38.78	3.49777	38.78	3.002	38.78	2.56031	38.78	2.09509	38.78	1.71419	38.78	1.2636	38.78	0.79353	38.78	0.00665
38.8	4.02532	38.8	3.49854	38.8	3.00418	38.8	2.56193	38.8	2.09712	38.8	1.71717	38.8	1.26686	38.8	0.79413	38.8	0.00674
38.82	4.02712	38.82	3.49954	38.82	3.00621	38.82	2.56289	38.82	2.09956	38.82	1.71998	38.82	1.26819	38.82	0.79628	38.82	0.00677
38.84	4.02899	38.84	3.50198	38.84	3.00658	38.84	2.56467	38.84	2.10017	38.84	1.72187	38.84	1.26875	38.84	0.79892	38.84	0.00675
38.86	4.03202	38.86	3.50491	38.86	3.00986	38.86	2.56698	38.86	2.10021	38.86	1.72395	38.86	1.27018	38.86	0.80177	38.86	0.00674
38.88	4.0356	38.88	3.50697	38.88	3.01356	38.88	2.56859	38.88	2.10159	38.88	1.72649	38.88	1.26984	38.88	0.80462	38.88	0.00681
38.9	4.03821	38.9	3.50794	38.9	3.01324	38.9	2.5698	38.9	2.10255	38.9	1.72918	38.9	1.27176	38.9	0.80552	38.9	0.00691
38.92	4.0395	38.92	3.50881	38.92	3.01173	38.92	2.5702	38.92	2.10283	38.92	1.73185	38.92	1.27446	38.92	0.80525	38.92	0.00701
38.94	4.04093	38.94	3.50927	38.94	3.01267	38.94	2.57144	38.94	2.10335	38.94	1.73367	38.94	1.27787	38.94	0.80431	38.94	0.00719
38.96	4.04286	38.96	3.51001	38.96	3.01538	38.96	2.57141	38.96	2.10401	38.96	1.73533	38.96	1.27955	38.96	0.80542	38.96	0.00732
38.98	4.0442	38.98	3.51137	38.98	3.0197	38.98	2.57161	38.98	2.10335	38.98	1.73792	38.98	1.27871	38.98	0.81038	38.98	0.00745
39	4.04559	39	3.51291	39	3.02074	39	2.57274	39	2.10391	39	1.739	39	1.27852	39	0.81329	39	0.00765
39.02	4.04747	39.02	3.51443	39.02	3.02324	39.02	2.57334	39.02	2.10591	39.02	1.74057	39.02	1.27856	39.02	0.81259	39.02	0.0079
39.04	4.04904	39.04	3.51759	39.04	3.02647	39.04	2.57494	39.04	2.10744	39.04	1.74076	39.04	1.28091	39.04	0.81192	39.04	0.00808
39.06	4.05168	39.06	3.52269	39.06	3.02798	39.06	2.57958	39.06	2.10991	39.06	1.74026	39.06	1.28637	39.06	0.81503	39.06	0.0082
39.08	4.05469	39.08	3.52804	39.08	3.02944	39.08	2.58359	39.08	2.11334	39.08	1.74109	39.08	1.29134	39.08	0.81825	39.08	0.00826
39.1	4.05698	39.1	3.53308	39.1	3.03162	39.1	2.58577	39.1	2.11604	39.1	1.7424	39.1	1.29401	39.1	0.81882	39.1	0.00839
39.12	4.05844	39.12	3.53668	39.12	3.03319	39.12	2.58854	39.12	2.11802	39.12	1.74376	39.12	1.29531	39.12	0.81995	39.12	0.00851
39.14	4.05976	39.14	3.53704	39.14	3.03386	39.14	2.59247	39.14	2.12015	39.14	1.74593	39.14	1.29754	39.14	0.82159	39.14	0.00856
39.16	4.061	39.16	3.53613	39.16	3.03516	39.16	2.59401	39.16	2.12123	39.16	1.74832	39.16	1.29906	39.16	0.82206	39.16	0.00862
39.18	4.06268	39.18	3.53692	39.18	3.03798	39.18	2.59588	39.18	2.12095	39.18	1.75033	39.18	1.30136	39.18	0.82273	39.18	0.00872
39.2	4.06482	39.2	3.53905	39.2	3.0424	39.2	2.59786	39.2	2.12081	39.2	1.75199	39.2	1.30536	39.2	0.82431	39.2	0.00882
39.22	4.06737	39.22	3.54156	39.22	3.04709	39.22	2.59942	39.22	2.12149	39.22	1.75397	39.22	1.3111	39.22	0.82883	39.22	0.00889
39.24	4.07002	39.24	3.54289	39.24	3.04995	39.24	2.60137	39.24	2.12412	39.24	1.75398	39.24	1.3143	39.24	0.83278	39.24	0.00891
39.26	4.07174	39.26	3.54536	39.26	3.04912	39.26	2.60371	39.26	2.12648	39.26	1.7539	39.26	1.31436	39.26	0.8377	39.26	0.00887
39.28	4.07303	39.28	3.54797	39.28	3.05032	39.28	2.6037	39.28	2.12725	39.28	1.75483	39.28	1.31442	39.28	0.83998	39.28	0.0088
39.3	4.07372	39.3	3.55068	39.3	3.05302	39.3	2.6023	39.3	2.12796	39.3	1.75562	39.3	1.31362	39.3	0.84082	39.3	0.00883
39.32	4.07456	39.32	3.55458	39.32	3.05584	39.32	2.601	39.32	2.12993	39.32	1.75794	39.32	1.31343	39.32	0.83924	39.32	0.00884
39.34	4.0769	39.34	3.55787	39.34	3.0537	39.34	2.60062	39.34	2.13238	39.34	1.76167	39.34	1.31334	39.34	0.83894	39.34	0.00885
39.36	4.07995	39.36	3.55949	39.36	3.05177	39.36	2.60371	39.36	2.13423	39.36	1.76394	39.36	1.31759	39.36	0.84119	39.36	0.00885
39.38	4.08235	39.38	3.56045	39.38	3.0524	39.38	2.60791	39.38	2.13807	39.38	1.76672	39.38	1.31939	39.38	0.84514	39.38	0.00881
39.4	4.08357	39.4	3.56075	39.4	3.05578	39.4	2.61142	39.4	2.14116	39.4	1.76895	39.4	1.31877	39.4	0.85013	39.4	0.00876
39.42	4.08467	39.42	3.56099	39.42	3.0562	39.42	2.61532	39.42	2.14351	39.42	1.76894	39.42	1.31961	39.42	0.85251	39.42	0.00873
39.44	4.08477	39.44	3.55941	39.44	3.05391	39.44	2.61898	39.44	2.14477	39.44	1.76899	39.44	1.31954	39.44	0.85324	39.44	0.00869
39.46	4.0832	39.46	3.56063	39.46	3.05401	39.46	2.62077	39.46	2.14492	39.46	1.76984	39.46	1.32041	39.46	0.85385	39.46	0.00864
39.48	4.08371	39.48	3.55981	39.48	3.05698	39.48	2.62114	39.48	2.1468	39.48	1.77125	39.48	1.32234	39.48	0.85418	39.48	0.00865
39.5	4.08273	39.5	3.56178	39.5	3.05969	39.5	2.62096	39.5	2.15014	39.5	1.7731	39.5	1.3206	39.5	0.85308	39.5	0.00863
39.52	4.08211	39.52	3.56048	39.52	3.05964	39.52	2.6201	39.52	2.15201	39.52	1.77437	39.52	1.31669	39.52	0.8518	39.52	0.0086
39.54	4.08198	39.54	3.55995	39.54	3.05938	39.54	2.62129	39.54	2.15207	39.54	1.7746	39.54	1.31607	39.54	0.8504	39.54	0.00858
39.56	4.08172	39.56	3.55892	39.56	3.05891	39.56	2.62454	39.56	2.15147	39.56	1.77492	39.56	1.31399	39.56	0.84946	39.56	0.00852
39.58	4.0822	39.58	3.55928	39.58	3.06005	39.58	2.62694	39.58	2.15199	39.58	1.77497	39.58	1.31203	39.58	0.84953	39.58	0.00847
39.6	4.08282	39.6	3.55997	39.6	3.06057	39.6	2.62869	39.6	2.15294	39.6	1.77463	39.6	1.31113	39.6	0.84815	39.6	0.00843
39.62	4.08348	39.62	3.56133	39.62	3.0587	39.62	2.63048	39.62	2.15513	39.62	1.77546	39.62	1.31197	39.62	0.84752	39.62	0.00843
39.64	4.08486	39.64	3.56227	39.64	3.0588	39.64	2.63216	39.64	2.15803	39.64	1.77792	39.64	1.31303	39.64	0.8512	39.64	0.0084
39.66	4.08663	39.66	3.5623	39.66	3.05964	39.66	2.63427	39.66	2.16162	39.66	1.78037	39.66	1.3156	39.66	0.85592	39.66	0.00833
39.68	4.08783	39.68	3.56239	39.68	3.06094	39.68	2.63628	39.68	2.16567	39.68	1.78262	39.68	1.31691	39.68	0.86011	39.68	0.00824
39.7	4.08859	39.7	3.56269	39.7	3.06318	39.7	2.63942	39.7	2.16831	39.7	1.78531	39.7	1.31681	39.7	0.86232	39.7	0.00813
39.72	4.08971	39.72	3.56263	39.72	3.06401	39.72	2.64162	39.72	2.17111	39.72	1.78844	39.72	1.31725	39.72	0.86168	39.72	0.00807
39.74	4.09049	39.74	3.56257	39.74	3.06427	39.74	2.64358	39.74	2.17418	39.74	1.79148	39.74	1.31858	39.74	0.86235	39.74	0.00811
39.76	4.09127	39.76	3.56302	39.76	3.06708	39.76	2.6447	39.76	2.17623	39.76	1.79303	39.76	1.32199	39.76	0.86533	39.76	0.00824
39.78	4.09208	39.78	3.56365	39.78	3.06974	39.78	2.64696	39.78	2.17815	39.78	1.79342	39.78	1.3246	39.78	0.86583	39.78	0.00833
39.8	4.09281	39.8	3.56587	39.8	3.06974	39.8	2.65004	39.8	2.17983	39.8	1.794	39.8	1.32693	39.8	0.86523	39.8	0.00838
39.82	4.09392	39.82	3.56831	39.82	3.06906	39.82	2.65044	39.82	2.18166	39.82	1.79581	39.82	1.32907	39.82	0.86456	39.82	0.00847
39.84	4.09502	39.84	3.57088	39.84	3.07203	39.84	2.65176	39.84	2.18401	39.84	1.79775	39.84	1.33109	39.84	0.86594	39.84	0.00854
39.86	4.09652	39.86	3.57479	39.86	3.0763	39.86	2.65543	39.86	2.18633	39.86	1.79908	39.86	1.33391	39.86	0.86841	39.86	0.00852
39.88	4.09819	39.88	3.5763	39.88	3.07734	39.88	2.65729	39.88	2.18745	39.88	1.79991	39.88	1.3358	39.88	0.87069	39.88	0.00844
39.9	4.09967	39.9	3.57666	39.9	3.07896	39.9	2.65918	39.9	2.18776	39.9	1.80089	39.9	1.33596	39.9	0.87628	39.9	0.0084
39.92	4.1008	39.92	3.57836	39.92	3.08067	39.92	2.66221	39.92	2.18843	39.92	1.80218	39.92	1.33664	39.92	0.8801	39.92	0.00837
39.94	4.10241	39.94	3.58032	39.94	3.08354	39.94	2.66525	39.94	2.18893	39.94	1.80322	39.94	1.33903	39.94	0.88345	39.94	0.00841
39.96	4.10373	39.96	3.5814	39.96	3.08661	39.96	2.66676	39.96	2.18828	39.96	1.80351	39.96	1.34005	39.96	0.88626	39.96	0.00848
39.98	4.10512	39.98	3.5812	39.98	3.08911	39.98	2.66738	39.98	2.18869	39.98	1.80425	39.98	1.33956	39.98	0.89145	39.98	0.00861
40	4.10689	40	3.58213	40	3.09093	40	2.6681	40	2.18912	40	1.80684	40	1.33828	40	0.89433	40	0.00876
40.02	4.10821	40.02	3.58371	40.02	3.09301	40.02	2.66817	40.02	2.19002	40.02	1.80987	40.02	1.34008	40.02	0.89541	40.02	0.00892
40.04	4.10889	40.04	3.58638	40.04	3.09577	40.04	2.66986	40.04	2.18961	40.04	1.81212	40.04	1.34244	40.04	0.89628	40.04	0.00902
40.06	4.10987	40.06	3.58971	40.06	3.09791	40.06	2.67212	40.06	2.18745	40.06	1.81269	40.06	1.3448	40.06	0.89728	40.06	0.00919
40.08	4.112	40.08	3.59128	40.08	3.09921	40.08	2.67405	40.08	2.18714	40.08	1.81251	40.08	1.34483	40.08	0.89886	40.08	0.0094
40.1	4.11427	40.1	3.59282	40.1	3.1003	40.1	2.67745	40.1	2.18726	40.1	1.81312	40.1	1.34613	40.1	0.8951	40.1	0.00963
40.12	4.11644	40.12	3.59373	40.12	3.10265	40.12	2.68046	40.12	2.18843	40.12	1.81398	40.12	1.3484	40.12	0.89303	40.12	0.00983
40.14	4.11855	40.14	3.59634	40.14	3.10457	40.14	2.68159	40.14	2.19076	40.14	1.81617	40.14	1.35094	40.14	0.89313	40.14	0.00994
40.16	4.12038	40.16	3.59961	40.16	3.10301	40.16	2.68186	40.16	2.19113	40.16	1.81966	40.16	1.35476	40.16	0.8945	40.16	0.01022
40.18	4.12148	40.18	3.60154	40.18	3.10166	40.18	2.68171	40.18	2.19051	40.18	1.82111	40.18	1.3565	40.18	0.89675	40.18	0.01062
40.2	4.12272	40.2	3.60257	40.2	3.10322	40.2	2.68024	40.2	2.19038	40.2	1.82112	40.2	1.35501	40.2	0.89899	40.2	0.01099
40.22	4.12419	40.22	3.60332	40.22	3.10666	40.22	2.67915	40.22	2.19083	40.22	1.82101	40.22	1.35231	40.22	0.89939	40.22	0.01137
40.24	4.12554	40.24	3.6054	40.24	3.11098	40.24	2.67887	40.24	2.19314	40.24	1.82154	40.24	1.35085	40.24	0.90026	40.24	0.01179
40.26	4.12708	40.26	3.60917	40.26	3.11421	40.26	2.67946	40.26	2.19534	40.26	1.82179	40.26	1.35088	40.26	0.90294	40.26	0.01223
40.28	4.12806	40.28	3.61276	40.28	3.11613	40.28	2.68009	40.28	2.19766	40.28	1.82332	40.28	1.35051	40.28	0.90348	40.28	0.01282
40.3	4.12968	40.3	3.61409	40.3	3.11993	40.3	2.68181	40.3	2.19835	40.3	1.82587	40.3	1.35156	40.3	0.90254	40.3	0.01347
40.32	4.13145	40.32	3.61536	40.32	3.12306	40.32	2.68482	40.32	2.19962	40.32	1.8282	40.32	1.35436	40.32	0.90153	40.32	0.01412
40.34	4.13391	40.34	3.61612	40.34	3.12379	40.34	2.68871	40.34	2.20271	40.34	1.83064	40.34	1.35554	40.34	0.90174	40.34	0.01482
40.36	4.13607	40.36	3.61619	40.36	3.12342	40.36	2.69303	40.36	2.20403	40.36	1.83268	40.36	1.35656	40.36	0.90234	40.36	0.01543
40.38	4.1376	40.38	3.61718	40.38	3.12452	40.38	2.69679	40.38	2.20571	40.38	1.83399	40.38	1.36003	40.38	0.90445	40.38	0.01604
40.4	4.13855	40.4	3.61839	40.4	3.1279	40.4	2.69853	40.4	2.20763	40.4	1.83495	40.4	1.3623	40.4	0.90626	40.4	0.01667
40.42	4.13922	40.42	3.61871	40.42	3.13248	40.42	2.6984	40.42	2.20905	40.42	1.83507	40.42	1.36339	40.42	0.90693	40.42	0.01732
40.44	4.13977	40.44	3.61853	40.44	3.13274	40.44	2.69737	40.44	2.20887	40.44	1.83528	40.44	1.36599	40.44	0.91031	40.44	0.01794
40.46	4.14069	40.46	3.61931	40.46	3.13451	40.46	2.69668	40.46	2.20801	40.46	1.83685	40.46	1.37046	40.46	0.91466	40.46	0.01843
40.48	4.14155	40.48	3.62088	40.48	3.13628	40.48	2.69483	40.48	2.20913	40.48	1.83883	40.48	1.37304	40.48	0.91674	40.48	0.01879
40.5	4.14245	40.5	3.6227	40.5	3.1368	40.5	2.69549	40.5	2.21014	40.5	1.83971	40.5	1.37251	40.5	0.91671	40.5	0.01901
40.52	4.14346	40.52	3.62548	40.52	3.13884	40.52	2.69891	40.52	2.21073	40.52	1.84086	40.52	1.37102	40.52	0.91607	40.52	0.01901
40.54	4.14519	40.54	3.62787	40.54	3.14008	40.54	2.70111	40.54	2.21216	40.54	1.84092	40.54	1.36999	40.54	0.91553	40.54	0.01884
40.56	4.14699	40.56	3.63079	40.56	3.13894	40.56	2.70376	40.56	2.2142	40.56	1.84062	40.56	1.36959	40.56	0.91506	40.56	0.01858
40.58	4.14845	40.58	3.63454	40.58	3.13852	40.58	2.70654	40.58	2.21612	40.58	1.84157	40.58	1.37127	40.58	0.91694	40.58	0.01824
40.6	4.14971	40.6	3.63673	40.6	3.13946	40.6	2.70701	40.6	2.2175	40.6	1.84209	40.6	1.37263	40.6	0.92113	40.6	0.01782
40.62	4.15164	40.62	3.63864	40.62	3.14357	40.62	2.70689	40.62	2.21818	40.62	1.84127	40.62	1.37403	40.62	0.92434	40.62	0.01731
40.64	4.1536	40.64	3.63994	40.64	3.14805	40.64	2.70652	40.64	2.21813	40.64	1.84213	40.64	1.37567	40.64	0.92548	40.64	0.01668
40.66	4.15525	40.66	3.64048	40.66	3.15092	40.66	2.70593	40.66	2.21882	40.66	1.84324	40.66	1.37822	40.66	0.92444	40.66	0.01607
40.68	4.15605	40.68	3.64114	40.68	3.14987	40.68	2.7058	40.68	2.21887	40.68	1.84284	40.68	1.37797	40.68	0.92364	40.68	0.01554
40.7	4.1567	40.7	3.64206	40.7	3.14967	40.7	2.70617	40.7	2.21934	40.7	1.84375	40.7	1.37812	40.7	0.92283	40.7	0.01502
40.72	4.15729	40.72	3.6438	40.72	3.15034	40.72	2.70665	40.72	2.22133	40.72	1.84459	40.72	1.37865	40.72	0.92297	40.72	0.01457
40.74	4.15798	40.74	3.64402	40.74	3.14977	40.74	2.70784	40.74	2.2211	40.74	1.8451	40.74	1.37726	40.74	0.92364	40.74	0.0142
40.76	4.15912	40.76	3.64482	40.76	3.14873	40.76	2.70969	40.76	2.21857	40.76	1.84482	40.76	1.37794	40.76	0.92602	40.76	0.01377
40.78	4.16043	40.78	3.64452	40.78	3.14821	40.78	2.7096	40.78	2.21689	40.78	1.84465	40.78	1.38014	40.78	0.929	40.78	0.0134
40.8	4.16069	40.8	3.64645	40.8	3.14904	40.8	2.70933	40.8	2.21765	40.8	1.8454	40.8	1.38089	40.8	0.9293	40.8	0.01321
40.82	4.16049	40.82	3.65035	40.82	3.15206	40.82	2.70916	40.82	2.21805	40.82	1.84761	40.82	1.38247	40.82	0.92806	40.82	0.013
40.84	4.16108	40.84	3.65247	40.84	3.15472	40.84	2.71069	40.84	2.21991	40.84	1.84911	40.84	1.38483	40.84	0.9297	40.84	0.01279
40.86	4.16277	40.86	3.6531	40.86	3.15904	40.86	2.71434	40.86	2.22089	40.86	1.84935	40.86	1.38616	40.86	0.93161	40.86	0.01256
40.88	4.16461	40.88	3.65353	40.88	3.1655	40.88	2.71679	40.88	2.21978	40.88	1.84807	40.88	1.38625	40.88	0.93395	40.88	0.01229
40.9	4.16554	40.9	3.6534	40.9	3.1694	40.9	2.71812	40.9	2.2209	40.9	1.84612	40.9	1.3869	40.9	0.93559	40.9	0.01217
40.92	4.16612	40.92	3.6544	40.92	3.17018	40.92	2.71768	40.92	2.2259	40.92	1.84634	40.92	1.38703	40.92	0.93579	40.92	0.01213
40.94	4.16646	40.94	3.65659	40.94	3.1694	40.94	2.71659	40.94	2.22838	40.94	1.84791	40.94	1.38529	40.94	0.93519	40.94	0.01219
40.96	4.16796	40.96	3.6583	40.96	3.16773	40.96	2.71751	40.96	2.22767	40.96	1.84987	40.96	1.38498	40.96	0.93379	40.96	0.01231
40.98	4.17002	40.98	3.65896	40.98	3.16898	40.98	2.71819	40.98	2.22772	40.98	1.85079	40.98	1.38666	40.98	0.93492	40.98	0.01245
41	4.17054	41	3.65826	41	3.17174	41	2.7178	41	2.22768	41	1.85038	41	1.39091	41	0.93737	41	0.01258
41.02	4.17053	41.02	3.65887	41.02	3.17414	41.02	2.71586	41.02	2.22899	41.02	1.84917	41.02	1.39559	41.02	0.93914	41.02	0.01271
41.04	4.17023	41.04	3.66008	41.04	3.17419	41.04	2.71478	41.04	2.22904	41.04	1.84808	41.04	1.39935	41.04	0.93871	41.04	0.01286
41.06	4.17027	41.06	3.66115	41.06	3.17565	41.06	2.71446	41.06	2.22913	41.06	1.84895	41.06	1.40062	41.06	0.93864	41.06	0.01301
41.08	4.17093	41.08	3.66296	41.08	3.17867	41.08	2.71463	41.08	2.23082	41.08	1.84993	41.08	1.40028	41.08	0.93968	41.08	0.01313
41.1	4.17195	41.1	3.66391	41.1	3.17929	41.1	2.71548	41.1	2.23063	41.1	1.85129	41.1	1.39876	41.1	0.93884	41.1	0.01332
41.12	4.17334	41.12	3.66598	41.12	3.17825	41.12	2.71587	41.12	2.23022	41.12	1.85215	41.12	1.39578	41.12	0.93944	41.12	0.01359
41.14	4.175	41.14	3.6671	41.14	3.17976	41.14	2.71716	41.14	2.23081	41.14	1.85317	41.14	1.39407	41.14	0.93978	41.14	0.01387
41.16	4.17527	41.16	3.66632	41.16	3.18195	41.16	2.71664	41.16	2.23144	41.16	1.85417	41.16	1.39392	41.16	0.9377	41.16	0.01425
41.18	4.17532	41.18	3.66732	41.18	3.18299	41.18	2.7174	41.18	2.23143	41.18	1.85612	41.18	1.396	41.18	0.93774	41.18	0.0147
41.2	4.17538	41.2	3.67004	41.2	3.18263	41.2	2.72003	41.2	2.23181	41.2	1.85636	41.2	1.39854	41.2	0.94011	41.2	0.01513
41.22	4.17582	41.22	3.6712	41.22	3.18252	41.22	2.72114	41.22	2.23254	41.22	1.85547	41.22	1.39857	41.22	0.94169	41.22	0.01545
41.24	4.17652	41.24	3.6712	41.24	3.1844	41.24	2.72318	41.24	2.2319	41.24	1.85576	41.24	1.39755	41.24	0.94263	41.24	0.01564
41.26	4.17677	41.26	3.67028	41.26	3.18757	41.26	2.7255	41.26	2.23095	41.26	1.85584	41.26	1.39696	41.26	0.94293	41.26	0.01571
41.28	4.17791	41.28	3.66936	41.28	3.18919	41.28	2.72768	41.28	2.22961	41.28	1.85528	41.28	1.39823	41.28	0.94259	41.28	0.01574
41.3	4.17894	41.3	3.66919	41.3	3.19038	41.3	2.729	41.3	2.22818	41.3	1.85664	41.3	1.39956	41.3	0.94303	41.3	0.01576
41.32	4.17949	41.32	3.66774	41.32	3.18913	41.32	2.72979	41.32	2.22732	41.32	1.85777	41.32	1.39795	41.32	0.94239	41.32	0.01568
41.34	4.17974	41.34	3.66858	41.34	3.1894	41.34	2.73068	41.34	2.22769	41.34	1.85871	41.34	1.39674	41.34	0.94239	41.34	0.01556
41.36	4.18096	41.36	3.67164	41.36	3.19163	41.36	2.73124	41.36	2.22891	41.36	1.85901	41.36	1.39789	41.36	0.94176	41.36	0.01547
41.38	4.18241	41.38	3.67452	41.38	3.19335	41.38	2.72964	41.38	2.23004	41.38	1.85889	41.38	1.4004	41.38	0.94099	41.38	0.01537
41.4	4.1835	41.4	3.67588	41.4	3.19497	41.4	2.72759	41.4	2.23026	41.4	1.85755	41.4	1.40298	41.4	0.94102	41.4	0.0152
41.42	4.18353	41.42	3.67529	41.42	3.19408	41.42	2.72763	41.42	2.23122	41.42	1.85718	41.42	1.40425	41.42	0.94256	41.42	0.01501
41.44	4.18359	41.44	3.67402	41.44	3.19148	41.44	2.72878	41.44	2.23177	41.44	1.85902	41.44	1.40409	41.44	0.9442	41.44	0.01493
41.46	4.1833	41.46	3.67344	41.46	3.18971	41.46	2.73192	41.46	2.23342	41.46	1.86085	41.46	1.40307	41.46	0.94544	41.46	0.01485
41.48	4.18438	41.48	3.67432	41.48	3.19158	41.48	2.73526	41.48	2.23429	41.48	1.86251	41.48	1.40164	41.48	0.94554	41.48	0.0148
41.5	4.18523	41.5	3.67529	41.5	3.19601	41.5	2.73678	41.5	2.23182	41.5	1.86393	41.5	1.40102	41.5	0.94353	41.5	0.01483
41.52	4.18534	41.52	3.67715	41.52	3.197	41.52	2.73788	41.52	2.23068	41.52	1.86473	41.52	1.40059	41.52	0.94125	41.52	0.01498
41.54	4.18505	41.54	3.6786	41.54	3.19549	41.54	2.73847	41.54	2.23207	41.54	1.86468	41.54	1.39969	41.54	0.94216	41.54	0.01505
41.56	4.18465	41.56	3.68006	41.56	3.19668	41.56	2.73911	41.56	2.23318	41.56	1.86389	41.56	1.3995	41.56	0.94393	41.56	0.01506
41.58	4.18506	41.58	3.68106	41.58	3.19877	41.58	2.73841	41.58	2.23398	41.58	1.86364	41.58	1.4	41.58	0.94531	41.58	0.01505
41.6	4.1856	41.6	3.68172	41.6	3.20049	41.6	2.73774	41.6	2.23466	41.6	1.86368	41.6	1.40022	41.6	0.94554	41.6	0.01509
41.62	4.1855	41.62	3.68083	41.62	3.20226	41.62	2.73864	41.62	2.23468	41.62	1.86365	41.62	1.39801	41.62	0.94638	41.62	0.01507
41.64	4.18472	41.64	3.67964	41.64	3.20403	41.64	2.73947	41.64	2.23449	41.64	1.86289	41.64	1.39503	41.64	0.94795	41.64	0.01486
41.66	4.1844	41.66	3.67842	41.66	3.20502	41.66	2.74052	41.66	2.23561	41.66	1.8622	41.66	1.39305	41.66	0.94876	41.66	0.01456
41.68	4.18429	41.68	3.67908	41.68	3.2071	41.68	2.74153	41.68	2.23615	41.68	1.86263	41.68	1.39556	41.68	0.9504	41.68	0.0143
41.7	4.18467	41.7	3.67979	41.7	3.20871	41.7	2.74083	41.7	2.23557	41.7	1.86312	41.7	1.39789	41.7	0.95097	41.7	0.01408
41.72	4.18501	41.72	3.68136	41.72	3.20798	41.72	2.73978	41.72	2.23551	41.72	1.86263	41.72	1.39941	41.72	0.95207	41.72	0.01381
41.74	4.18592	41.74	3.68313	41.74	3.20824	41.74	2.73951	41.74	2.23875	41.74	1.8615	41.74	1.40022	41.74	0.95344	41.74	0.01352
41.76	4.18697	41.76	3.68364	41.76	3.21012	41.76	2.73938	41.76	2.24197	41.76	1.86071	41.76	1.40062	41.76	0.95224	41.76	0.01326
41.78	4.18624	41.78	3.68313	41.78	3.21241	41.78	2.73869	41.78	2.2434	41.78	1.85899	41.78	1.40149	41.78	0.94822	41.78	0.01302
41.8	4.18553	41.8	3.6815	41.8	3.20996	41.8	2.73675	41.8	2.2449	41.8	1.8578	41.8	1.40257	41.8	0.94423	41.8	0.01267
41.82	4.18526	41.82	3.67994	41.82	3.20694	41.82	2.73473	41.82	2.24431	41.82	1.85677	41.82	1.40388	41.82	0.9445	41.82	0.01236
41.84	4.1856	41.84	3.67958	41.84	3.20725	41.84	2.73408	41.84	2.24356	41.84	1.85571	41.84	1.40416	41.84	0.94805	41.84	0.01209
41.86	4.18544	41.86	3.68081	41.86	3.20767	41.86	2.73281	41.86	2.24188	41.86	1.85541	41.86	1.40152	41.86	0.94798	41.86	0.01186
41.88	4.18555	41.88	3.67969	41.88	3.20861	41.88	2.7313	41.88	2.24091	41.88	1.85544	41.88	1.40043	41.88	0.94631	41.88	0.01172
41.9	4.1861	41.9	3.67797	41.9	3.20824	41.9	2.73058	41.9	2.24316	41.9	1.85665	41.9	1.40009	41.9	0.94577	41.9	0.01167
41.92	4.18612	41.92	3.67716	41.92	3.20611	41.92	2.73018	41.92	2.2458	41.92	1.85744	41.92	1.39808	41.92	0.94517	41.92	0.01165
41.94	4.1863	41.94	3.67713	41.94	3.2071	41.94	2.73077	41.94	2.24656	41.94	1.85804	41.94	1.39438	41.94	0.94423	41.94	0.01159
41.96	4.18643	41.96	3.67574	41.96	3.20835	41.96	2.73099	41.96	2.24402	41.96	1.85843	41.96	1.39296	41.96	0.94363	41.96	0.01152
41.98	4.187	41.98	3.67616	41.98	3.20725	41.98	2.73038	41.98	2.24164	41.98	1.85743	41.98	1.39323	41.98	0.94256	41.98	0.01145
42	4.18702	42	3.67665	42	3.20788	42	2.73	42	2.24276	42	1.85518	42	1.39553	42	0.94206	42	0.01144
42.02	4.18632	42.02	3.67635	42.02	3.21152	42.02	2.73006	42.02	2.24398	42.02	1.85362	42.02	1.39879	42.02	0.94212	42.02	0.01146
42.04	4.18633	42.04	3.67502	42.04	3.21496	42.04	2.73149	42.04	2.2448	42.04	1.85358	42.04	1.39981	42.04	0.94226	42.04	0.01153
42.06	4.18588	42.06	3.67429	42.06	3.21486	42.06	2.73316	42.06	2.24443	42.06	1.85456	42.06	1.39925	42.06	0.94182	42.06	0.0116
42.08	4.18507	42.08	3.6755	42.08	3.21298	42.08	2.73433	42.08	2.24212	42.08	1.8564	42.08	1.39811	42.08	0.94005	42.08	0.01171
42.1	4.18469	42.1	3.67789	42.1	3.21194	42.1	2.73565	42.1	2.24011	42.1	1.85761	42.1	1.39811	42.1	0.93941	42.1	0.01187
42.12	4.18495	42.12	3.67933	42.12	3.2133	42.12	2.7373	42.12	2.23994	42.12	1.8558	42.12	1.3977	42.12	0.93734	42.12	0.01197
42.14	4.18552	42.14	3.67951	42.14	3.21538	42.14	2.73854	42.14	2.23997	42.14	1.85468	42.14	1.39553	42.14	0.93415	42.14	0.012
42.16	4.18584	42.16	3.67875	42.16	3.21756	42.16	2.7381	42.16	2.23982	42.16	1.85317	42.16	1.39659	42.16	0.93358	42.16	0.01207
42.18	4.18546	42.18	3.67797	42.18	3.21704	42.18	2.73688	42.18	2.23939	42.18	1.8521	42.18	1.3942	42.18	0.93305	42.18	0.01218
42.2	4.18413	42.2	3.67809	42.2	3.21829	42.2	2.73771	42.2	2.23883	42.2	1.85142	42.2	1.39109	42.2	0.93466	42.2	0.01233
42.22	4.18259	42.22	3.67864	42.22	3.21949	42.22	2.73885	42.22	2.23881	42.22	1.85078	42.22	1.39044	42.22	0.9362	42.22	0.01248
42.24	4.18214	42.24	3.67905	42.24	3.21798	42.24	2.73795	42.24	2.23883	42.24	1.85106	42.24	1.39168	42.24	0.93787	42.24	0.01261
42.26	4.18229	42.26	3.67972	42.26	3.21491	42.26	2.737	42.26	2.23847	42.26	1.85033	42.26	1.39063	42.26	0.93871	42.26	0.01282
42.28	4.18266	42.28	3.68014	42.28	3.21179	42.28	2.73783	42.28	2.23805	42.28	1.84938	42.28	1.38889	42.28	0.9363	42.28	0.01309
42.3	4.18252	42.3	3.68077	42.3	3.20939	42.3	2.73891	42.3	2.23471	42.3	1.84894	42.3	1.38827	42.3	0.93482	42.3	0.01334
42.32	4.18219	42.32	3.67966	42.32	3.21163	42.32	2.73985	42.32	2.23213	42.32	1.84938	42.32	1.38905	42.32	0.93466	42.32	0.01346
42.34	4.18154	42.34	3.67879	42.34	3.21496	42.34	2.73872	42.34	2.23189	42.34	1.85058	42.34	1.3896	42.34	0.93462	42.34	0.01345
42.36	4.18061	42.36	3.67839	42.36	3.21876	42.36	2.73424	42.36	2.23319	42.36	1.85067	42.36	1.39041	42.36	0.93345	42.36	0.01347
42.38	4.17943	42.38	3.67872	42.38	3.22053	42.38	2.73085	42.38	2.23475	42.38	1.84946	42.38	1.39168	42.38	0.93077	42.38	0.01351
42.4	4.17938	42.4	3.67932	42.4	3.21934	42.4	2.72991	42.4	2.2363	42.4	1.84794	42.4	1.39286	42.4	0.92836	42.4	0.01349
42.42	4.18005	42.42	3.67987	42.42	3.21704	42.42	2.73032	42.42	2.23645	42.42	1.84588	42.42	1.39162	42.42	0.92648	42.42	0.01351
42.44	4.17984	42.44	3.67779	42.44	3.21559	42.44	2.73153	42.44	2.23561	42.44	1.84417	42.44	1.38815	42.44	0.92605	42.44	0.01364
42.46	4.17863	42.46	3.67556	42.46	3.21605	42.46	2.73121	42.46	2.23448	42.46	1.84357	42.46	1.38659	42.46	0.92571	42.46	0.01375
42.48	4.17705	42.48	3.67441	42.48	3.21449	42.48	2.73201	42.48	2.23329	42.48	1.84405	42.48	1.38601	42.48	0.9289	42.48	0.01376
42.5	4.17712	42.5	3.67315	42.5	3.21428	42.5	2.73278	42.5	2.23121	42.5	1.8432	42.5	1.38669	42.5	0.92876	42.5	0.01371
42.52	4.17756	42.52	3.67203	42.52	3.21637	42.52	2.73357	42.52	2.22926	42.52	1.84159	42.52	1.38771	42.52	0.92802	42.52	0.0136
42.54	4.17666	42.54	3.67024	42.54	3.21772	42.54	2.73455	42.54	2.22845	42.54	1.84116	42.54	1.38625	42.54	0.92776	42.54	0.01343
42.56	4.17568	42.56	3.66782	42.56	3.21637	42.56	2.73448	42.56	2.22837	42.56	1.84084	42.56	1.38569	42.56	0.92535	42.56	0.01325
42.58	4.17505	42.58	3.66638	42.58	3.21241	42.58	2.73246	42.58	2.22771	42.58	1.84005	42.58	1.38461	42.58	0.9234	42.58	0.01309
42.6	4.17466	42.6	3.66547	42.6	3.21095	42.6	2.73028	42.6	2.22654	42.6	1.83837	42.6	1.38312	42.6	0.92324	42.6	0.01303
42.62	4.17414	42.62	3.66409	42.62	3.21283	42.62	2.72934	42.62	2.22577	42.62	1.83804	42.62	1.38377	42.62	0.92247	42.62	0.01303
42.64	4.17362	42.64	3.66299	42.64	3.21527	42.64	2.72724	42.64	2.22422	42.64	1.83846	42.64	1.3839	42.64	0.92223	42.64	0.01301
42.66	4.17295	42.66	3.66112	42.66	3.21574	42.66	2.72413	42.66	2.22153	42.66	1.83754	42.66	1.38262	42.66	0.92106	42.66	0.01294
42.68	4.17246	42.68	3.66097	42.68	3.21501	42.68	2.72175	42.68	2.21904	42.68	1.83687	42.68	1.38157	42.68	0.91938	42.68	0.0128
42.7	4.1725	42.7	3.66263	42.7	3.21595	42.7	2.71938	42.7	2.21783	42.7	1.83674	42.7	1.37943	42.7	0.91637	42.7	0.01268
42.72	4.17178	42.72	3.66406	42.72	3.21496	42.72	2.71676	42.72	2.21745	42.72	1.83562	42.72	1.37843	42.72	0.91583	42.72	0.01256
42.74	4.17077	42.74	3.66358	42.74	3.21319	42.74	2.71537	42.74	2.21911	42.74	1.83382	42.74	1.37502	42.74	0.91764	42.74	0.01251
42.76	4.17026	42.76	3.66336	42.76	3.21064	42.76	2.71521	42.76	2.22077	42.76	1.83298	42.76	1.37127	42.76	0.91724	42.76	0.01236
42.78	4.17039	42.78	3.66316	42.78	3.2109	42.78	2.71543	42.78	2.22083	42.78	1.83208	42.78	1.36854	42.78	0.91389	42.78	0.01218
42.8	4.17059	42.8	3.66209	42.8	3.21736	42.8	2.71492	42.8	2.22058	42.8	1.83181	42.8	1.36838	42.8	0.91359	42.8	0.0121
42.82	4.17051	42.82	3.65907	42.82	3.22298	42.82	2.71331	42.82	2.22069	42.82	1.83166	42.82	1.36699	42.82	0.91483	42.82	0.012
42.84	4.16959	42.84	3.65475	42.84	3.22491	42.84	2.71168	42.84	2.21916	42.84	1.83133	42.84	1.36478	42.84	0.91731	42.84	0.01193
42.86	4.16919	42.86	3.65186	42.86	3.22569	42.86	2.70978	42.86	2.21671	42.86	1.8315	42.86	1.36481	42.86	0.91687	42.86	0.01191
42.88	4.16894	42.88	3.65261	42.88	3.22574	42.88	2.71039	42.88	2.21278	42.88	1.8301	42.88	1.36385	42.88	0.91587	42.88	0.01185
42.9	4.16717	42.9	3.65374	42.9	3.22543	42.9	2.71264	42.9	2.20969	42.9	1.82737	42.9	1.36109	42.9	0.91691	42.9	0.01184
42.92	4.16554	42.92	3.6537	42.92	3.2248	42.92	2.71269	42.92	2.20898	42.92	1.82563	42.92	1.35886	42.92	0.91627	42.92	0.01188
42.94	4.16504	42.94	3.65352	42.94	3.22428	42.94	2.71105	42.94	2.20791	42.94	1.82587	42.94	1.35867	42.94	0.91594	42.94	0.01192
42.96	4.16469	42.96	3.65433	42.96	3.22215	42.96	2.70949	42.96	2.20796	42.96	1.825	42.96	1.36059	42.96	0.9149	42.96	0.01196
42.98	4.16414	42.98	3.65561	42.98	3.22048	42.98	2.70817	42.98	2.20945	42.98	1.82276	42.98	1.36146	42.98	0.91262	42.98	0.01202
43	4.16433	43	3.65681	43	3.21897	43	2.70683	43	2.20953	43	1.81918	43	1.3619	43	0.91034	43	0.01216
43.02	4.16368	43.02	3.65636	43.02	3.2198	43.02	2.70536	43.02	2.20858	43.02	1.81614	43.02	1.36146	43.02	0.90619	43.02	0.01225
43.04	4.16252	43.04	3.65499	43.04	3.22111	43.04	2.70531	43.04	2.20645	43.04	1.81449	43.04	1.35979	43.04	0.90137	43.04	0.01234
43.06	4.16144	43.06	3.65367	43.06	3.22189	43.06	2.70595	43.06	2.20297	43.06	1.81419	43.06	1.35792	43.06	0.89581	43.06	0.01243
43.08	4.16027	43.08	3.65069	43.08	3.22168	43.08	2.70707	43.08	2.20155	43.08	1.81434	43.08	1.35622	43.08	0.89202	43.08	0.01249
43.1	4.15981	43.1	3.64746	43.1	3.221	43.1	2.7062	43.1	2.20144	43.1	1.81306	43.1	1.35485	43.1	0.88931	43.1	0.01255
43.12	4.15937	43.12	3.64524	43.12	3.22147	43.12	2.70489	43.12	2.20205	43.12	1.81189	43.12	1.35237	43.12	0.88958	43.12	0.01265
43.14	4.15877	43.14	3.6418	43.14	3.22423	43.14	2.70295	43.14	2.20394	43.14	1.81109	43.14	1.35175	43.14	0.89038	43.14	0.01278
43.16	4.15829	43.16	3.63927	43.16	3.22777	43.16	2.70135	43.16	2.2026	43.16	1.81206	43.16	1.35274	43.16	0.89206	43.16	0.0129
43.18	4.15769	43.18	3.63613	43.18	3.23225	43.18	2.70094	43.18	2.2015	43.18	1.81326	43.18	1.35128	43.18	0.89125	43.18	0.013
43.2	4.15731	43.2	3.63299	43.2	3.23418	43.2	2.70202	43.2	2.20317	43.2	1.8134	43.2	1.34734	43.2	0.88891	43.2	0.01319
43.22	4.15717	43.22	3.63273	43.22	3.23199	43.22	2.70353	43.22	2.20401	43.22	1.81099	43.22	1.34468	43.22	0.8877	43.22	0.01337
43.24	4.15697	43.24	3.63608	43.24	3.23001	43.24	2.70427	43.24	2.20274	43.24	1.81027	43.24	1.34437	43.24	0.8879	43.24	0.01359
43.26	4.15658	43.26	3.63828	43.26	3.22975	43.26	2.70335	43.26	2.20199	43.26	1.81031	43.26	1.34384	43.26	0.88586	43.26	0.01382
43.28	4.15685	43.28	3.63852	43.28	3.23183	43.28	2.70279	43.28	2.20144	43.28	1.80846	43.28	1.34126	43.28	0.88409	43.28	0.01395
43.3	4.15704	43.3	3.63762	43.3	3.23277	43.3	2.69997	43.3	2.20159	43.3	1.8068	43.3	1.33797	43.3	0.88285	43.3	0.01409
43.32	4.15757	43.32	3.63626	43.32	3.23371	43.32	2.69812	43.32	2.20093	43.32	1.80646	43.32	1.33655	43.32	0.88121	43.32	0.01422
43.34	4.15792	43.34	3.63519	43.34	3.23714	43.34	2.69678	43.34	2.19968	43.34	1.8058	43.34	1.33813	43.34	0.8797	43.34	0.01439
43.36	4.15786	43.36	3.63447	43.36	3.23985	43.36	2.69377	43.36	2.19856	43.36	1.80637	43.36	1.33617	43.36	0.88271	43.36	0.01461
43.38	4.15737	43.38	3.63415	43.38	3.24448	43.38	2.69054	43.38	2.19692	43.38	1.80591	43.38	1.33534	43.38	0.88459	43.38	0.01467
43.4	4.15693	43.4	3.6342	43.4	3.24636	43.4	2.68984	43.4	2.19488	43.4	1.80488	43.4	1.33714	43.4	0.88452	43.4	0.01472
43.42	4.15689	43.42	3.63626	43.42	3.24714	43.42	2.68843	43.42	2.19249	43.42	1.80483	43.42	1.33832	43.42	0.88325	43.42	0.01472
43.44	4.15648	43.44	3.63646	43.44	3.24615	43.44	2.68547	43.44	2.18858	43.44	1.8038	43.44	1.33562	43.44	0.8795	43.44	0.01466
43.46	4.15566	43.46	3.63502	43.46	3.24735	43.46	2.68186	43.46	2.18586	43.46	1.80171	43.46	1.3327	43.46	0.8729	43.46	0.0145
43.48	4.15464	43.48	3.63309	43.48	3.24969	43.48	2.67952	43.48	2.18591	43.48	1.80113	43.48	1.33047	43.48	0.86835	43.48	0.01443
43.5	4.15442	43.5	3.63112	43.5	3.25131	43.5	2.67766	43.5	2.18783	43.5	1.80154	43.5	1.32876	43.5	0.86861	43.5	0.01444
43.52	4.15388	43.52	3.62941	43.52	3.25073	43.52	2.67631	43.52	2.18858	43.52	1.80089	43.52	1.3287	43.52	0.87153	43.52	0.01443
43.54	4.15323	43.54	3.62707	43.54	3.25016	43.54	2.6767	43.54	2.18693	43.54	1.80043	43.54	1.32885	43.54	0.87237	43.54	0.01439
43.56	4.15273	43.56	3.62617	43.56	3.25219	43.56	2.67744	43.56	2.18532	43.56	1.79844	43.56	1.32646	43.56	0.86985	43.56	0.01426
43.58	4.15351	43.58	3.62376	43.58	3.25537	43.58	2.67891	43.58	2.18564	43.58	1.79594	43.58	1.32175	43.58	0.86553	43.58	0.01413
43.6	4.15411	43.6	3.62102	43.6	3.25724	43.6	2.67974	43.6	2.18634	43.6	1.79357	43.6	1.31629	43.6	0.86198	43.6	0.01401
43.62	4.15383	43.62	3.61904	43.62	3.26073	43.62	2.67894	43.62	2.18691	43.62	1.79143	43.62	1.3134	43.62	0.86115	43.62	0.01382
43.64	4.1536	43.64	3.61714	43.64	3.26323	43.64	2.67703	43.64	2.18597	43.64	1.78966	43.64	1.31073	43.64	0.8593	43.64	0.01365
43.66	4.15303	43.66	3.61759	43.66	3.26536	43.66	2.6739	43.66	2.18373	43.66	1.78693	43.66	1.30958	43.66	0.85683	43.66	0.01341
43.68	4.15176	43.68	3.6173	43.68	3.26656	43.68	2.67043	43.68	2.18172	43.68	1.78501	43.68	1.30778	43.68	0.852	43.68	0.01321
43.7	4.15075	43.7	3.61628	43.7	3.26849	43.7	2.66938	43.7	2.18112	43.7	1.78328	43.7	1.30521	43.7	0.85016	43.7	0.01312
43.72	4.15031	43.72	3.6127	43.72	3.27167	43.72	2.66933	43.72	2.18084	43.72	1.78097	43.72	1.30477	43.72	0.8511	43.72	0.01307
43.74	4.14974	43.74	3.60939	43.74	3.27312	43.74	2.66839	43.74	2.18003	43.74	1.779	43.74	1.30434	43.74	0.85177	43.74	0.01295
43.76	4.14794	43.76	3.6081	43.76	3.2713	43.76	2.66838	43.76	2.17885	43.76	1.77699	43.76	1.30403	43.76	0.84832	43.76	0.01281
43.78	4.14576	43.78	3.6074	43.78	3.2676	43.78	2.66867	43.78	2.17801	43.78	1.77498	43.78	1.30477	43.78	0.8433	43.78	0.01263
43.8	4.14352	43.8	3.60688	43.8	3.26578	43.8	2.66749	43.8	2.17596	43.8	1.77325	43.8	1.30406	43.8	0.83891	43.8	0.01249
43.82	4.14171	43.82	3.60635	43.82	3.26755	43.82	2.66467	43.82	2.17341	43.82	1.77205	43.82	1.30198	43.82	0.8368	43.82	0.01248
43.84	4.14035	43.84	3.60363	43.84	3.26849	43.84	2.66432	43.84	2.17162	43.84	1.77037	43.84	1.299	43.84	0.83566	43.84	0.01245
43.86	4.13918	43.86	3.60049	43.86	3.26896	43.86	2.66246	43.86	2.16936	43.86	1.76767	43.86	1.29668	43.86	0.83365	43.86	0.01239
43.88	4.13745	43.88	3.59773	43.88	3.26677	43.88	2.66016	43.88	2.16788	43.88	1.766	43.88	1.29339	43.88	0.8303	43.88	0.01237
43.9	4.13441	43.9	3.59674	43.9	3.26208	43.9	2.65923	43.9	2.1658	43.9	1.76496	43.9	1.29059	43.9	0.82849	43.9	0.0123
43.92	4.13066	43.92	3.59674	43.92	3.26011	43.92	2.65847	43.92	2.16387	43.92	1.76307	43.92	1.29	43.92	0.82799	43.92	0.01219
43.94	4.12853	43.94	3.59487	43.94	3.25729	43.94	2.65769	43.94	2.16451	43.94	1.76179	43.94	1.29022	43.94	0.82819	43.94	0.01202
43.96	4.12655	43.96	3.59264	43.96	3.25344	43.96	2.65729	43.96	2.16524	43.96	1.76084	43.96	1.2883	43.96	0.8291	43.96	0.01193
43.98	4.12301	43.98	3.59164	43.98	3.24928	43.98	2.656	43.98	2.16451	43.98	1.7599	43.98	1.28687	43.98	0.8295	43.98	0.01195
44	4.11987	44	3.58884	44	3.2475	44	2.65367	44	2.16234	44	1.75912	44	1.28814	44	0.82709	44	0.01194
44.02	4.11792	44.02	3.58494	44.02	3.24527	44.02	2.65206	44.02	2.15951	44.02	1.75835	44.02	1.2887	44.02	0.82401	44.02	0.01192
44.04	4.11554	44.04	3.58167	44.04	3.23959	44.04	2.64916	44.04	2.15711	44.04	1.75704	44.04	1.28622	44.04	0.8226	44.04	0.01192
44.06	4.11293	44.06	3.58007	44.06	3.23365	44.06	2.64687	44.06	2.15576	44.06	1.75531	44.06	1.2834	44.06	0.82049	44.06	0.01182
44.08	4.10913	44.08	3.57606	44.08	3.22657	44.08	2.64665	44.08	2.15407	44.08	1.75256	44.08	1.28039	44.08	0.82153	44.08	0.0118
44.1	4.10626	44.1	3.57256	44.1	3.21991	44.1	2.64506	44.1	2.1522	44.1	1.74975	44.1	1.27632	44.1	0.82367	44.1	0.01181
44.12	4.10339	44.12	3.5707	44.12	3.21309	44.12	2.64408	44.12	2.15029	44.12	1.74927	44.12	1.27359	44.12	0.82186	44.12	0.01181
44.14	4.10045	44.14	3.56878	44.14	3.20663	44.14	2.64415	44.14	2.14932	44.14	1.74843	44.14	1.27337	44.14	0.81825	44.14	0.01179
44.16	4.09782	44.16	3.56804	44.16	3.20288	44.16	2.64432	44.16	2.14804	44.16	1.74553	44.16	1.27167	44.16	0.8146	44.16	0.01178
44.18	4.09473	44.18	3.56605	44.18	3.19997	44.18	2.64408	44.18	2.14638	44.18	1.74298	44.18	1.26825	44.18	0.81141	44.18	0.01177
44.2	4.09193	44.2	3.56276	44.2	3.19387	44.2	2.64135	44.2	2.14665	44.2	1.74136	44.2	1.26608	44.2	0.80783	44.2	0.01182
44.22	4.08879	44.22	3.56097	44.22	3.18585	44.22	2.63608	44.22	2.14634	44.22	1.7394	44.22	1.26611	44.22	0.80435	44.22	0.01194
44.24	4.08555	44.24	3.55831	44.24	3.17591	44.24	2.63127	44.24	2.14464	44.24	1.73756	44.24	1.26599	44.24	0.80053	44.24	0.01198
44.26	4.0825	44.26	3.5546	44.26	3.16612	44.26	2.62953	44.26	2.14204	44.26	1.73759	44.26	1.26379	44.26	0.79748	44.26	0.01194
44.28	4.07996	44.28	3.55168	44.28	3.16258	44.28	2.6286	44.28	2.1408	44.28	1.73877	44.28	1.25991	44.28	0.79591	44.28	0.01196
44.3	4.07809	44.3	3.54904	44.3	3.16086	44.3	2.62692	44.3	2.14037	44.3	1.73906	44.3	1.25649	44.3	0.79705	44.3	0.01204
44.32	4.07607	44.32	3.5462	44.32	3.15649	44.32	2.62614	44.32	2.13844	44.32	1.73741	44.32	1.25314	44.32	0.79457	44.32	0.01217
44.34	4.0735	44.34	3.54482	44.34	3.15149	44.34	2.62546	44.34	2.13487	44.34	1.73454	44.34	1.25069	44.34	0.79196	44.34	0.01228
44.36	4.07034	44.36	3.54319	44.36	3.14534	44.36	2.62367	44.36	2.13246	44.36	1.73095	44.36	1.24641	44.36	0.79001	44.36	0.01239
44.38	4.06764	44.38	3.53977	44.38	3.1418	44.38	2.6218	44.38	2.13029	44.38	1.72921	44.38	1.24294	44.38	0.79119	44.38	0.01251
44.4	4.065	44.4	3.53796	44.4	3.13706	44.4	2.62032	44.4	2.12766	44.4	1.72812	44.4	1.24235	44.4	0.79125	44.4	0.01258
44.42	4.06259	44.42	3.53749	44.42	3.1291	44.42	2.61692	44.42	2.12413	44.42	1.72645	44.42	1.24135	44.42	0.78941	44.42	0.01256
44.44	4.06032	44.44	3.53519	44.44	3.12337	44.44	2.61357	44.44	2.12159	44.44	1.72463	44.44	1.24039	44.44	0.78529	44.44	0.01241
44.46	4.05772	44.46	3.53132	44.46	3.11863	44.46	2.61125	44.46	2.12164	44.46	1.72353	44.46	1.23803	44.46	0.78084	44.46	0.01228
44.48	4.05514	44.48	3.52792	44.48	3.11801	44.48	2.60732	44.48	2.12285	44.48	1.72249	44.48	1.23645	44.48	0.77662	44.48	0.01217
44.5	4.05294	44.5	3.52556	44.5	3.11801	44.5	2.60406	44.5	2.12194	44.5	1.72069	44.5	1.2349	44.5	0.77679	44.5	0.01206
44.52	4.05039	44.52	3.52369	44.52	3.11582	44.52	2.60231	44.52	2.12048	44.52	1.72158	44.52	1.23114	44.52	0.77491	44.52	0.01197
44.54	4.04803	44.54	3.521	44.54	3.11119	44.54	2.60103	44.54	2.11825	44.54	1.72152	44.54	1.22745	44.54	0.77015	44.54	0.01186
44.56	4.04542	44.56	3.51759	44.56	3.10499	44.56	2.60133	44.56	2.11591	44.56	1.71978	44.56	1.22503	44.56	0.76453	44.56	0.01181
44.58	4.04245	44.58	3.5153	44.58	3.09968	44.58	2.60075	44.58	2.11337	44.58	1.71758	44.58	1.22444	44.58	0.76165	44.58	0.01184
44.6	4.04037	44.6	3.51397	44.6	3.09515	44.6	2.5996	44.6	2.10964	44.6	1.71642	44.6	1.22528	44.6	0.76269	44.6	0.01178
44.62	4.0381	44.62	3.51229	44.62	3.08843	44.62	2.59877	44.62	2.10657	44.62	1.7159	44.62	1.22354	44.62	0.76265	44.62	0.01169
44.64	4.03575	44.64	3.50986	44.64	3.08203	44.64	2.59776	44.64	2.10501	44.64	1.71486	44.64	1.22149	44.64	0.76279	44.64	0.01167
44.66	4.03381	44.66	3.50752	44.66	3.07953	44.66	2.5969	44.66	2.10444	44.66	1.71458	44.66	1.2205	44.66	0.76279	44.66	0.01168
44.68	4.0321	44.68	3.50488	44.68	3.07828	44.68	2.59465	44.68	2.10503	44.68	1.71455	44.68	1.2201	44.68	0.76239	44.68	0.01171
44.7	4.03007	44.7	3.5031	44.7	3.07604	44.7	2.59258	44.7	2.1057	44.7	1.71403	44.7	1.2192	44.7	0.76205	44.7	0.01177
44.72	4.02805	44.72	3.50139	44.72	3.07318	44.72	2.59084	44.72	2.1061	44.72	1.71248	44.72	1.2178	44.72	0.76058	44.72	0.01181
44.74	4.02613	44.74	3.49967	44.74	3.07114	44.74	2.58849	44.74	2.10643	44.74	1.71068	44.74	1.21591	44.74	0.7574	44.74	0.01185
44.76	4.02392	44.76	3.49894	44.76	3.07062	44.76	2.58591	44.76	2.10622	44.76	1.70839	44.76	1.21405	44.76	0.75334	44.76	0.01194
44.78	4.02148	44.78	3.49836	44.78	3.06724	44.78	2.58349	44.78	2.10548	44.78	1.70581	44.78	1.21073	44.78	0.75003	44.78	0.01193
44.8	4.01914	44.8	3.49701	44.8	3.06234	44.8	2.58136	44.8	2.10268	44.8	1.70396	44.8	1.20812	44.8	0.74889	44.8	0.01191
44.82	4.01756	44.82	3.49398	44.82	3.05979	44.82	2.5791	44.82	2.09986	44.82	1.70034	44.82	1.20545	44.82	0.74812	44.82	0.01201
44.84	4.01561	44.84	3.49124	44.84	3.05537	44.84	2.57751	44.84	2.09751	44.84	1.69638	44.84	1.20223	44.84	0.74437	44.84	0.0122
44.86	4.01403	44.86	3.48867	44.86	3.04995	44.86	2.5747	44.86	2.09627	44.86	1.69479	44.86	1.20009	44.86	0.74186	44.86	0.01248
44.88	4.01169	44.88	3.48657	44.88	3.04777	44.88	2.57232	44.88	2.09478	44.88	1.69346	44.88	1.19838	44.88	0.74025	44.88	0.01272
44.9	4.00866	44.9	3.48435	44.9	3.04573	44.9	2.57245	44.9	2.09233	44.9	1.69197	44.9	1.19683	44.9	0.73754	44.9	0.0129
44.92	4.0057	44.92	3.48331	44.92	3.04048	44.92	2.57291	44.92	2.09079	44.92	1.69155	44.92	1.19543	44.92	0.73419	44.92	0.01316
44.94	4.00393	44.94	3.48228	44.94	3.03636	44.94	2.57265	44.94	2.08901	44.94	1.69147	44.94	1.19317	44.94	0.7297	44.94	0.01342
44.96	4.00225	44.96	3.47978	44.96	3.03418	44.96	2.57189	44.96	2.08619	44.96	1.69036	44.96	1.1909	44.96	0.72702	44.96	0.01372
44.98	4.00052	44.98	3.47726	44.98	3.03095	44.98	2.57085	44.98	2.08408	44.98	1.6878	44.98	1.19186	44.98	0.72588	44.98	0.01414
45	3.99941	45	3.47549	45	3.02928	45	2.56976	45	2.08227	45	1.68511	45	1.19267	45	0.72528	45	0.01456
45.02	3.99879	45.02	3.47334	45.02	3.02761	45.02	2.56866	45.02	2.08201	45.02	1.68384	45.02	1.19037	45.02	0.72625	45.02	0.01501
45.04	3.99681	45.04	3.47247	45.04	3.02236	45.04	2.56726	45.04	2.08266	45.04	1.68285	45.04	1.1874	45.04	0.72521	45.04	0.01551
45.06	3.99423	45.06	3.47155	45.06	3.01876	45.06	2.566	45.06	2.08202	45.06	1.68257	45.06	1.18349	45.06	0.72012	45.06	0.016
45.08	3.99163	45.08	3.46879	45.08	3.01668	45.08	2.56444	45.08	2.08195	45.08	1.68233	45.08	1.18038	45.08	0.71429	45.08	0.01655
45.1	3.98897	45.1	3.46552	45.1	3.01173	45.1	2.56192	45.1	2.08243	45.1	1.68202	45.1	1.17771	45.1	0.70964	45.1	0.01702
45.12	3.98736	45.12	3.46236	45.12	3.00465	45.12	2.55969	45.12	2.08197	45.12	1.68197	45.12	1.17495	45.12	0.70753	45.12	0.01755
45.14	3.98816	45.14	3.4631	45.14	3.00064	45.14	2.55884	45.14	2.08103	45.14	1.68167	45.14	1.17725	45.14	0.70847	45.14	0.0181
45.16	3.98937	45.16	3.46576	45.16	3.00236	45.16	2.55715	45.16	2.07911	45.16	1.68114	45.16	1.18035	45.16	0.70964	45.16	0.01853
45.18	3.98963	45.18	3.4679	45.18	3.00496	45.18	2.55554	45.18	2.07678	45.18	1.68034	45.18	1.1815	45.18	0.70873	45.18	0.01889
45.2	3.98991	45.2	3.46858	45.2	3.00439	45.2	2.55463	45.2	2.07444	45.2	1.67814	45.2	1.18066	45.2	0.70991	45.2	0.01921
45.22	3.98958	45.22	3.46793	45.22	3.00439	45.22	2.55291	45.22	2.0717	45.22	1.67463	45.22	1.17827	45.22	0.71034	45.22	0.01944
45.24	3.98908	45.24	3.46667	45.24	3.00455	45.24	2.55055	45.24	2.06665	45.24	1.67113	45.24	1.17812	45.24	0.70833	45.24	0.01963
45.26	3.9875	45.26	3.46591	45.26	3.00252	45.26	2.54805	45.26	2.0624	45.26	1.66785	45.26	1.17843	45.26	0.70589	45.26	0.01977
45.28	3.98609	45.28	3.46308	45.28	3.00106	45.28	2.54617	45.28	2.05922	45.28	1.66428	45.28	1.17784	45.28	0.70522	45.28	0.01983
45.3	3.98489	45.3	3.46027	45.3	2.99887	45.3	2.54457	45.3	2.05774	45.3	1.66206	45.3	1.17654	45.3	0.70411	45.3	0.01977
45.32	3.98367	45.32	3.45949	45.32	2.99783	45.32	2.54419	45.32	2.05872	45.32	1.66114	45.32	1.17557	45.32	0.70291	45.32	0.01958
45.34	3.98228	45.34	3.45889	45.34	2.99674	45.34	2.54453	45.34	2.05933	45.34	1.66024	45.34	1.17505	45.34	0.7017	45.34	0.01928
45.36	3.98102	45.36	3.45806	45.36	2.99398	45.36	2.54339	45.36	2.05968	45.36	1.66012	45.36	1.17263	45.36	0.70023	45.36	0.01891
45.38	3.97924	45.38	3.45708	45.38	2.99294	45.38	2.54224	45.38	2.06009	45.38	1.65875	45.38	1.16968	45.38	0.69973	45.38	0.01848
45.4	3.97658	45.4	3.4559	45.4	2.99012	45.4	2.54041	45.4	2.05867	45.4	1.65644	45.4	1.16627	45.4	0.69932	45.4	0.01812
45.42	3.97427	45.42	3.45406	45.42	2.98809	45.42	2.53754	45.42	2.05821	45.42	1.65438	45.42	1.16447	45.42	0.69855	45.42	0.01776
45.44	3.97261	45.44	3.45139	45.44	2.98559	45.44	2.53486	45.44	2.05767	45.44	1.6513	45.44	1.16353	45.44	0.69983	45.44	0.01746
45.46	3.97091	45.46	3.44887	45.46	2.98346	45.46	2.5329	45.46	2.05634	45.46	1.64791	45.46	1.16322	45.46	0.69845	45.46	0.01717
45.48	3.96912	45.48	3.44701	45.48	2.98117	45.48	2.53018	45.48	2.05352	45.48	1.64547	45.48	1.16118	45.48	0.69557	45.48	0.01687
45.5	3.96744	45.5	3.44602	45.5	2.97945	45.5	2.52849	45.5	2.0517	45.5	1.64334	45.5	1.15922	45.5	0.69296	45.5	0.01662
45.52	3.96594	45.52	3.44466	45.52	2.97888	45.52	2.52909	45.52	2.05166	45.52	1.64229	45.52	1.15882	45.52	0.69008	45.52	0.01638
45.54	3.96463	45.54	3.44261	45.54	2.97617	45.54	2.52872	45.54	2.04961	45.54	1.64124	45.54	1.15817	45.54	0.68636	45.54	0.01617
45.56	3.96352	45.56	3.44107	45.56	2.97174	45.56	2.52766	45.56	2.04637	45.56	1.63975	45.56	1.15761	45.56	0.68281	45.56	0.01593
45.58	3.96229	45.58	3.43878	45.58	2.96825	45.58	2.52481	45.58	2.0435	45.58	1.6384	45.58	1.15683	45.58	0.68013	45.58	0.01569
45.6	3.96065	45.6	3.43757	45.6	2.96596	45.6	2.52359	45.6	2.04173	45.6	1.63801	45.6	1.15537	45.6	0.6804	45.6	0.01549
45.62	3.95893	45.62	3.43601	45.62	2.96253	45.62	2.52464	45.62	2.03995	45.62	1.63742	45.62	1.15205	45.62	0.68168	45.62	0.01528
45.64	3.95728	45.64	3.43441	45.64	2.95716	45.64	2.52503	45.64	2.03797	45.64	1.63665	45.64	1.15193	45.64	0.68117	45.64	0.01511
45.66	3.95579	45.66	3.43293	45.66	2.95545	45.66	2.52447	45.66	2.03464	45.66	1.63539	45.66	1.15447	45.66	0.68007	45.66	0.0148
45.68	3.95428	45.68	3.43168	45.68	2.9543	45.68	2.52401	45.68	2.0326	45.68	1.63322	45.68	1.1542	45.68	0.67836	45.68	0.01446
45.7	3.95265	45.7	3.43051	45.7	2.95211	45.7	2.52192	45.7	2.03123	45.7	1.63129	45.7	1.14935	45.7	0.67511	45.7	0.01415
45.72	3.95121	45.72	3.42875	45.72	2.95196	45.72	2.51936	45.72	2.02913	45.72	1.62883	45.72	1.14517	45.72	0.6718	45.72	0.01396
45.74	3.94948	45.74	3.42763	45.74	2.95253	45.74	2.51736	45.74	2.02769	45.74	1.62563	45.74	1.14185	45.74	0.67029	45.74	0.01382
45.76	3.94735	45.76	3.42582	45.76	2.95149	45.76	2.5152	45.76	2.02674	45.76	1.62303	45.76	1.13998	45.76	0.6722	45.76	0.0136
45.78	3.94534	45.78	3.42272	45.78	2.94935	45.78	2.51326	45.78	2.02695	45.78	1.62176	45.78	1.13958	45.78	0.67364	45.78	0.01333
45.8	3.94391	45.8	3.42013	45.8	2.9505	45.8	2.50893	45.8	2.02708	45.8	1.62049	45.8	1.14017	45.8	0.67223	45.8	0.01313
45.82	3.94235	45.82	3.41841	45.82	2.94878	45.82	2.50494	45.82	2.02747	45.82	1.61935	45.82	1.14002	45.82	0.6718	45.82	0.01302
45.84	3.94104	45.84	3.41678	45.84	2.94415	45.84	2.50365	45.84	2.02731	45.84	1.61908	45.84	1.1375	45.84	0.67029	45.84	0.01291
45.86	3.94006	45.86	3.41454	45.86	2.94311	45.86	2.50144	45.86	2.02599	45.86	1.61706	45.86	1.13455	45.86	0.66687	45.86	0.01275
45.88	3.93834	45.88	3.41363	45.88	2.94097	45.88	2.5004	45.88	2.02442	45.88	1.61444	45.88	1.13279	45.88	0.66453	45.88	0.01259
45.9	3.93668	45.9	3.413	45.9	2.93727	45.9	2.50103	45.9	2.02298	45.9	1.61211	45.9	1.13117	45.9	0.66483	45.9	0.01253
45.92	3.93477	45.92	3.4113	45.92	2.93451	45.92	2.49997	45.92	2.02234	45.92	1.61173	45.92	1.13071	45.92	0.6648	45.92	0.0125
45.94	3.9326	45.94	3.40863	45.94	2.93207	45.94	2.49905	45.94	2.02142	45.94	1.6121	45.94	1.12888	45.94	0.66165	45.94	0.0125
45.96	3.93044	45.96	3.40678	45.96	2.93102	45.96	2.49806	45.96	2.02056	45.96	1.61181	45.96	1.12503	45.96	0.65803	45.96	0.01248
45.98	3.92852	45.98	3.40551	45.98	2.93066	45.98	2.49651	45.98	2.0194	45.98	1.61063	45.98	1.12196	45.98	0.65569	45.98	0.01241
46	3.92702	46	3.40288	46	2.92806	46	2.49544	46	2.01728	46	1.61008	46	1.11988	46	0.65455	46	0.01233
46.02	3.92606	46.02	3.4002	46.02	2.92707	46.02	2.49374	46.02	2.0149	46.02	1.60884	46.02	1.11836	46.02	0.65167	46.02	0.01227
46.04	3.92478	46.04	3.39854	46.04	2.92519	46.04	2.49104	46.04	2.01326	46.04	1.60693	46.04	1.11718	46.04	0.64966	46.04	0.01221
46.06	3.92266	46.06	3.39625	46.06	2.92264	46.06	2.48894	46.06	2.01253	46.06	1.60549	46.06	1.11432	46.06	0.64852	46.06	0.0122
46.08	3.9205	46.08	3.39389	46.08	2.91915	46.08	2.48794	46.08	2.01102	46.08	1.6043	46.08	1.11252	46.08	0.64654	46.08	0.01227
46.1	3.91831	46.1	3.39304	46.1	2.91764	46.1	2.48691	46.1	2.00941	46.1	1.60422	46.1	1.11249	46.1	0.64571	46.1	0.01234
46.12	3.91618	46.12	3.39238	46.12	2.91655	46.12	2.48711	46.12	2.00916	46.12	1.60334	46.12	1.11206	46.12	0.6434	46.12	0.01243
46.14	3.91437	46.14	3.39055	46.14	2.91853	46.14	2.48638	46.14	2.00929	46.14	1.6023	46.14	1.11128	46.14	0.64015	46.14	0.0125
46.16	3.91337	46.16	3.38851	46.16	2.9191	46.16	2.48436	46.16	2.00797	46.16	1.60021	46.16	1.10917	46.16	0.63871	46.16	0.01256
46.18	3.91222	46.18	3.38819	46.18	2.91676	46.18	2.48315	46.18	2.00654	46.18	1.59825	46.18	1.10725	46.18	0.63656	46.18	0.01267
46.2	3.9103	46.2	3.38698	46.2	2.91426	46.2	2.48263	46.2	2.00555	46.2	1.59625	46.2	1.10427	46.2	0.6366	46.2	0.01282
46.22	3.90828	46.22	3.38537	46.22	2.91009	46.22	2.48097	46.22	2.00367	46.22	1.59428	46.22	1.10179	46.22	0.6368	46.22	0.01299
46.24	3.90647	46.24	3.38396	46.24	2.90541	46.24	2.48051	46.24	2.00291	46.24	1.59335	46.24	1.09962	46.24	0.63569	46.24	0.0131
46.26	3.90482	46.26	3.38178	46.26	2.90103	46.26	2.4786	46.26	2.00251	46.26	1.59088	46.26	1.09686	46.26	0.63281	46.26	0.01314
46.28	3.90296	46.28	3.37949	46.28	2.8977	46.28	2.47448	46.28	2.00085	46.28	1.58759	46.28	1.09394	46.28	0.63124	46.28	0.01314
46.3	3.90137	46.3	3.37708	46.3	2.89671	46.3	2.47286	46.3	1.99907	46.3	1.58446	46.3	1.09335	46.3	0.63024	46.3	0.01314
46.32	3.89973	46.32	3.37478	46.32	2.89546	46.32	2.47412	46.32	1.99785	46.32	1.58218	46.32	1.09292	46.32	0.6296	46.32	0.01315
46.34	3.89811	46.34	3.37286	46.34	2.89458	46.34	2.47449	46.34	1.99588	46.34	1.58252	46.34	1.0927	46.34	0.62769	46.34	0.01317
46.36	3.89664	46.36	3.37182	46.36	2.8926	46.36	2.47378	46.36	1.99333	46.36	1.58236	46.36	1.09143	46.36	0.62588	46.36	0.01321
46.38	3.89499	46.38	3.37001	46.38	2.88989	46.38	2.47281	46.38	1.99167	46.38	1.58079	46.38	1.08987	46.38	0.62541	46.38	0.01319
46.4	3.8933	46.4	3.36809	46.4	2.88942	46.4	2.47054	46.4	1.98988	46.4	1.57873	46.4	1.08854	46.4	0.62478	46.4	0.01318
46.42	3.89185	46.42	3.36684	46.42	2.88869	46.42	2.46761	46.42	1.98791	46.42	1.57623	46.42	1.08621	46.42	0.62196	46.42	0.01322
46.44	3.89048	46.44	3.36491	46.44	2.88822	46.44	2.4648	46.44	1.98708	46.44	1.57405	46.44	1.08323	46.44	0.61915	46.44	0.01334
46.46	3.88878	46.46	3.36287	46.46	2.88807	46.46	2.46212	46.46	1.98667	46.46	1.57343	46.46	1.0801	46.46	0.61654	46.46	0.0134
46.48	3.88719	46.48	3.36093	46.48	2.88708	46.48	2.46077	46.48	1.98796	46.48	1.57373	46.48	1.07827	46.48	0.61359	46.48	0.01343
46.5	3.88581	46.5	3.359	46.5	2.88447	46.5	2.46045	46.5	1.98896	46.5	1.57386	46.5	1.07619	46.5	0.61007	46.5	0.01355
46.52	3.88443	46.52	3.35863	46.52	2.88343	46.52	2.45906	46.52	1.98765	46.52	1.57211	46.52	1.07545	46.52	0.60696	46.52	0.01358
46.54	3.88314	46.54	3.35819	46.54	2.8789	46.54	2.45633	46.54	1.98608	46.54	1.56957	46.54	1.07535	46.54	0.60542	46.54	0.01364
46.56	3.88154	46.56	3.35704	46.56	2.87515	46.56	2.45349	46.56	1.98401	46.56	1.56702	46.56	1.07476	46.56	0.60418	46.56	0.01371
46.58	3.87956	46.58	3.35487	46.58	2.87442	46.58	2.45176	46.58	1.98131	46.58	1.56491	46.58	1.07349	46.58	0.60398	46.58	0.01381
46.6	3.87754	46.6	3.35298	46.6	2.87635	46.6	2.4498	46.6	1.97921	46.6	1.56363	46.6	1.07179	46.6	0.60297	46.6	0.01384
46.62	3.87552	46.62	3.35114	46.62	2.87745	46.62	2.44817	46.62	1.97846	46.62	1.56232	46.62	1.07057	46.62	0.60097	46.62	0.01381
46.64	3.87404	46.64	3.34948	46.64	2.87859	46.64	2.44681	46.64	1.97878	46.64	1.56146	46.64	1.06862	46.64	0.59822	46.64	0.01375
46.66	3.87271	46.66	3.34834	46.66	2.87687	46.66	2.44586	46.66	1.97744	46.66	1.56072	46.66	1.06611	46.66	0.59675	46.66	0.01369
46.68	3.87121	46.68	3.34548	46.68	2.87463	46.68	2.44577	46.68	1.9751	46.68	1.55946	46.68	1.06409	46.68	0.59564	46.68	0.01369
46.7	3.86954	46.7	3.34163	46.7	2.87177	46.7	2.44611	46.7	1.97285	46.7	1.55861	46.7	1.06124	46.7	0.59447	46.7	0.01365
46.72	3.86758	46.72	3.33893	46.72	2.86661	46.72	2.4466	46.72	1.97072	46.72	1.55753	46.72	1.05906	46.72	0.59437	46.72	0.01361
46.74	3.8663	46.74	3.33684	46.74	2.86104	46.74	2.44686	46.74	1.96901	46.74	1.55572	46.74	1.05866	46.74	0.59413	46.74	0.01359
46.76	3.86509	46.76	3.33508	46.76	2.85719	46.76	2.44503	46.76	1.9682	46.76	1.55414	46.76	1.05785	46.76	0.59296	46.76	0.01356
46.78	3.8633	46.78	3.33213	46.78	2.85417	46.78	2.44226	46.78	1.96441	46.78	1.55326	46.78	1.05593	46.78	0.59166	46.78	0.01362
46.8	3.86195	46.8	3.32908	46.8	2.85282	46.8	2.43893	46.8	1.96171	46.8	1.55171	46.8	1.05224	46.8	0.58901	46.8	0.01362
46.82	3.86058	46.82	3.32725	46.82	2.85355	46.82	2.43678	46.82	1.96075	46.82	1.55011	46.82	1.04907	46.82	0.58734	46.82	0.01356
46.84	3.85923	46.84	3.32649	46.84	2.85417	46.84	2.43648	46.84	1.95941	46.84	1.54827	46.84	1.04783	46.84	0.58616	46.84	0.01354
46.86	3.85744	46.86	3.3257	46.86	2.85308	46.86	2.4365	46.86	1.95814	46.86	1.54683	46.86	1.04687	46.86	0.58348	46.86	0.01352
46.88	3.85529	46.88	3.3244	46.88	2.84766	46.88	2.4359	46.88	1.95672	46.88	1.54487	46.88	1.04501	46.88	0.58191	46.88	0.01348
46.9	3.85356	46.9	3.32227	46.9	2.84438	46.9	2.43473	46.9	1.95544	46.9	1.54506	46.9	1.04318	46.9	0.58251	46.9	0.01332
46.92	3.85216	46.92	3.31957	46.92	2.84391	46.92	2.43543	46.92	1.95323	46.92	1.54571	46.92	1.04234	46.92	0.58147	46.92	0.01325
46.94	3.85073	46.94	3.31792	46.94	2.84313	46.94	2.4367	46.94	1.95132	46.94	1.54595	46.94	1.04191	46.94	0.57792	46.94	0.01329
46.96	3.84896	46.96	3.3168	46.96	2.84391	46.96	2.43627	46.96	1.95068	46.96	1.54473	46.96	1.04001	46.96	0.57535	46.96	0.01334
46.98	3.84734	46.98	3.31418	46.98	2.84339	46.98	2.43467	46.98	1.95143	46.98	1.54171	46.98	1.03886	46.98	0.57297	46.98	0.01342
47	3.84553	47	3.31211	47	2.8385	47	2.43308	47	1.95345	47	1.53949	47	1.03682	47	0.57196	47	0.01357
47.02	3.84382	47.02	3.31072	47.02	2.83522	47.02	2.43186	47.02	1.95257	47.02	1.5382	47.02	1.03309	47.02	0.57096	47.02	0.01364
47.04	3.84214	47.04	3.30934	47.04	2.83449	47.04	2.43068	47.04	1.95091	47.04	1.53732	47.04	1.02987	47.04	0.56882	47.04	0.0136
47.06	3.84085	47.06	3.30795	47.06	2.83345	47.06	2.42958	47.06	1.94869	47.06	1.53576	47.06	1.02797	47.06	0.56677	47.06	0.01357
47.08	3.83971	47.08	3.30786	47.08	2.83116	47.08	2.4284	47.08	1.94662	47.08	1.53396	47.08	1.02614	47.08	0.56587	47.08	0.01359
47.1	3.83877	47.1	3.30723	47.1	2.82897	47.1	2.42675	47.1	1.94515	47.1	1.53264	47.1	1.02596	47.1	0.56583	47.1	0.01372
47.12	3.83783	47.12	3.30506	47.12	2.82694	47.12	2.42503	47.12	1.94478	47.12	1.53105	47.12	1.02543	47.12	0.5657	47.12	0.01387
47.14	3.83591	47.14	3.30393	47.14	2.82465	47.14	2.42309	47.14	1.94356	47.14	1.52994	47.14	1.02562	47.14	0.5658	47.14	0.01399
47.16	3.83375	47.16	3.30213	47.16	2.82392	47.16	2.42138	47.16	1.9426	47.16	1.52923	47.16	1.02462	47.16	0.5651	47.16	0.014
47.18	3.83207	47.18	3.2992	47.18	2.82319	47.18	2.42218	47.18	1.9418	47.18	1.5291	47.18	1.02385	47.18	0.56396	47.18	0.01403
47.2	3.83047	47.2	3.29682	47.2	2.82246	47.2	2.42155	47.2	1.94065	47.2	1.52904	47.2	1.02245	47.2	0.56245	47.2	0.014
47.22	3.82882	47.22	3.2948	47.22	2.82282	47.22	2.41918	47.22	1.93994	47.22	1.52736	47.22	1.02161	47.22	0.56024	47.22	0.01403
47.24	3.82738	47.24	3.29329	47.24	2.82142	47.24	2.41728	47.24	1.93854	47.24	1.52588	47.24	1.02	47.24	0.5585	47.24	0.01412
47.26	3.82593	47.26	3.29137	47.26	2.82131	47.26	2.4146	47.26	1.93697	47.26	1.52516	47.26	1.01848	47.26	0.5578	47.26	0.01414
47.28	3.82447	47.28	3.28974	47.28	2.82048	47.28	2.41312	47.28	1.935	47.28	1.52456	47.28	1.01789	47.28	0.55525	47.28	0.01411
47.3	3.82309	47.3	3.28971	47.3	2.82027	47.3	2.41297	47.3	1.93144	47.3	1.52435	47.3	1.01522	47.3	0.5511	47.3	0.01413
47.32	3.82135	47.32	3.28849	47.32	2.81934	47.32	2.41268	47.32	1.92861	47.32	1.52259	47.32	1.01082	47.32	0.54772	47.32	0.01417
47.34	3.81985	47.34	3.28658	47.34	2.81569	47.34	2.41124	47.34	1.92625	47.34	1.51995	47.34	1.00712	47.34	0.54755	47.34	0.01426
47.36	3.81856	47.36	3.28586	47.36	2.81194	47.36	2.40896	47.36	1.92536	47.36	1.51817	47.36	1.00504	47.36	0.54876	47.36	0.01436
47.38	3.81749	47.38	3.28437	47.38	2.80913	47.38	2.40742	47.38	1.9253	47.38	1.51739	47.38	1.00408	47.38	0.54782	47.38	0.01443
47.4	3.81708	47.4	3.28326	47.4	2.80798	47.4	2.40573	47.4	1.92548	47.4	1.51824	47.4	1.00349	47.4	0.54658	47.4	0.01459
47.42	3.81684	47.42	3.28153	47.42	2.80835	47.42	2.40414	47.42	1.92408	47.42	1.51806	47.42	1.00191	47.42	0.54504	47.42	0.01481
47.44	3.81572	47.44	3.27988	47.44	2.80689	47.44	2.40296	47.44	1.9236	47.44	1.51739	47.44	1.00095	47.44	0.54313	47.44	0.01496
47.46	3.81362	47.46	3.27921	47.46	2.80439	47.46	2.40334	47.46	1.92256	47.46	1.51633	47.46	0.99949	47.46	0.54356	47.46	0.01519
47.48	3.81187	47.48	3.27991	47.48	2.80299	47.48	2.4044	47.48	1.92158	47.48	1.51533	47.48	0.998	47.48	0.54289	47.48	0.01541
47.5	3.8101	47.5	3.27943	47.5	2.80486	47.5	2.40384	47.5	1.92151	47.5	1.51325	47.5	0.9967	47.5	0.54112	47.5	0.01558
47.52	3.80829	47.52	3.27783	47.52	2.80481	47.52	2.40117	47.52	1.92233	47.52	1.51075	47.52	0.99462	47.52	0.54199	47.52	0.01565
47.54	3.80741	47.54	3.27676	47.54	2.8021	47.54	2.39922	47.54	1.92254	47.54	1.50897	47.54	0.99418	47.54	0.54152	47.54	0.01559
47.56	3.80669	47.56	3.27529	47.56	2.79721	47.56	2.39894	47.56	1.91999	47.56	1.50787	47.56	0.99288	47.56	0.54032	47.56	0.0154
47.58	3.80599	47.58	3.27382	47.58	2.79497	47.58	2.39912	47.58	1.91706	47.58	1.50638	47.58	0.99214	47.58	0.53884	47.58	0.01519
47.6	3.80497	47.6	3.27261	47.6	2.79549	47.6	2.39743	47.6	1.91465	47.6	1.50479	47.6	0.99291	47.6	0.5373	47.6	0.015
47.62	3.80333	47.62	3.27139	47.62	2.79668	47.62	2.39398	47.62	1.91197	47.62	1.50457	47.62	0.99356	47.62	0.53566	47.62	0.01477
47.64	3.80205	47.64	3.26998	47.64	2.79804	47.64	2.39178	47.64	1.91089	47.64	1.50452	47.64	0.99387	47.64	0.53389	47.64	0.01456
47.66	3.80138	47.66	3.26893	47.66	2.79799	47.66	2.39409	47.66	1.91124	47.66	1.50364	47.66	0.99363	47.66	0.53258	47.66	0.01435
47.68	3.79994	47.68	3.26826	47.68	2.79523	47.68	2.39713	47.68	1.91213	47.68	1.50258	47.68	0.99313	47.68	0.53147	47.68	0.01417
47.7	3.79858	47.7	3.26729	47.7	2.79346	47.7	2.3976	47.7	1.9128	47.7	1.50069	47.7	0.99328	47.7	0.5293	47.7	0.01403
47.72	3.79701	47.72	3.26617	47.72	2.79366	47.72	2.39763	47.72	1.91262	47.72	1.49924	47.72	0.99353	47.72	0.52525	47.72	0.01388
47.74	3.79605	47.74	3.26422	47.74	2.79476	47.74	2.39681	47.74	1.91248	47.74	1.49851	47.74	0.99285	47.74	0.52156	47.74	0.0138
47.76	3.79518	47.76	3.26315	47.76	2.7946	47.76	2.39601	47.76	1.91182	47.76	1.49756	47.76	0.99142	47.76	0.51895	47.76	0.01374
47.78	3.79365	47.78	3.26241	47.78	2.79174	47.78	2.39577	47.78	1.91159	47.78	1.49604	47.78	0.98872	47.78	0.51811	47.78	0.01366
47.8	3.79208	47.8	3.26197	47.8	2.78903	47.8	2.39514	47.8	1.91205	47.8	1.49488	47.8	0.98537	47.8	0.51801	47.8	0.01358
47.82	3.79056	47.82	3.26105	47.82	2.78559	47.82	2.39413	47.82	1.91111	47.82	1.4944	47.82	0.98156	47.82	0.51687	47.82	0.01356
47.84	3.78896	47.84	3.25887	47.84	2.78247	47.84	2.39351	47.84	1.91002	47.84	1.49294	47.84	0.97861	47.84	0.51721	47.84	0.0136
47.86	3.78723	47.86	3.25678	47.86	2.78148	47.86	2.3906	47.86	1.90968	47.86	1.4913	47.86	0.97672	47.86	0.51932	47.86	0.01363
47.88	3.78609	47.88	3.25555	47.88	2.78007	47.88	2.38666	47.88	1.90752	47.88	1.48988	47.88	0.97473	47.88	0.51801	47.88	0.01359
47.9	3.78558	47.9	3.25379	47.9	2.77627	47.9	2.38423	47.9	1.90464	47.9	1.48951	47.9	0.9734	47.9	0.51557	47.9	0.01356
47.92	3.78517	47.92	3.25397	47.92	2.77341	47.92	2.38199	47.92	1.90233	47.92	1.49059	47.92	0.97203	47.92	0.51205	47.92	0.01353
47.94	3.78455	47.94	3.25479	47.94	2.77164	47.94	2.37986	47.94	1.89985	47.94	1.49197	47.94	0.97054	47.94	0.50947	47.94	0.01346
47.96	3.78356	47.96	3.25388	47.96	2.77138	47.96	2.3791	47.96	1.89609	47.96	1.49114	47.96	0.97045	47.96	0.50843	47.96	0.01338
47.98	3.78249	47.98	3.25308	47.98	2.77169	47.98	2.37866	47.98	1.89401	47.98	1.49046	47.98	0.97042	47.98	0.50897	47.98	0.01328
48	3.78113	48	3.25082	48	2.7719	48	2.37739	48	1.89368	48	1.48993	48	0.96995	48	0.50723	48	0.01321
48.02	3.77962	48.02	3.24765	48.02	2.77164	48.02	2.37809	48.02	1.89365	48.02	1.48836	48.02	0.96992	48.02	0.50663	48.02	0.01322
48.04	3.77822	48.04	3.24588	48.04	2.77226	48.04	2.37851	48.04	1.89389	48.04	1.48789	48.04	0.96859	48.04	0.50639	48.04	0.01323
48.06	3.77708	48.06	3.24492	48.06	2.77154	48.06	2.37778	48.06	1.89473	48.06	1.48699	48.06	0.96719	48.06	0.50649	48.06	0.0132
48.08	3.77586	48.08	3.24351	48.08	2.77101	48.08	2.37851	48.08	1.89318	48.08	1.48474	48.08	0.96632	48.08	0.50723	48.08	0.01315
48.1	3.77514	48.1	3.24371	48.1	2.77154	48.1	2.37855	48.1	1.89125	48.1	1.4836	48.1	0.96362	48.1	0.50683	48.1	0.01309
48.12	3.77448	48.12	3.24335	48.12	2.77096	48.12	2.37873	48.12	1.89003	48.12	1.482	48.12	0.9612	48.12	0.50485	48.12	0.01294
48.14	3.77343	48.14	3.24197	48.14	2.76862	48.14	2.37806	48.14	1.88878	48.14	1.48065	48.14	0.96024	48.14	0.50244	48.14	0.01275
48.16	3.7725	48.16	3.24193	48.16	2.76805	48.16	2.37668	48.16	1.88909	48.16	1.47936	48.16	0.95962	48.16	0.5003	48.16	0.01262
48.18	3.7717	48.18	3.24088	48.18	2.76997	48.18	2.37532	48.18	1.88916	48.18	1.47699	48.18	0.95996	48.18	0.49892	48.18	0.01258
48.2	3.77066	48.2	3.23901	48.2	2.76997	48.2	2.37387	48.2	1.88811	48.2	1.47431	48.2	0.95909	48.2	0.49939	48.2	0.01253
48.22	3.76961	48.22	3.23779	48.22	2.76674	48.22	2.37241	48.22	1.88621	48.22	1.47242	48.22	0.95748	48.22	0.49805	48.22	0.01261
48.24	3.7695	48.24	3.23608	48.24	2.76451	48.24	2.37259	48.24	1.88576	48.24	1.4717	48.24	0.95729	48.24	0.49624	48.24	0.01266
48.26	3.76938	48.26	3.23429	48.26	2.76399	48.26	2.37205	48.26	1.88563	48.26	1.47079	48.26	0.9567	48.26	0.49561	48.26	0.01259
48.28	3.76873	48.28	3.23297	48.28	2.76034	48.28	2.37058	48.28	1.88377	48.28	1.47062	48.28	0.95664	48.28	0.49521	48.28	0.01254
48.3	3.76789	48.3	3.23174	48.3	2.75753	48.3	2.36813	48.3	1.88139	48.3	1.47079	48.3	0.95673	48.3	0.49484	48.3	0.01255
48.32	3.76683	48.32	3.23055	48.32	2.75732	48.32	2.36681	48.32	1.8803	48.32	1.47184	48.32	0.95568	48.32	0.49363	48.32	0.01264
48.34	3.76567	48.34	3.22854	48.34	2.75758	48.34	2.36693	48.34	1.88033	48.34	1.47201	48.34	0.95469	48.34	0.49266	48.34	0.01278
48.36	3.76437	48.36	3.22684	48.36	2.75727	48.36	2.36795	48.36	1.88157	48.36	1.471	48.36	0.95537	48.36	0.49102	48.36	0.01277
48.38	3.76311	48.38	3.2267	48.38	2.75737	48.38	2.3661	48.38	1.88278	48.38	1.47128	48.38	0.95521	48.38	0.49001	48.38	0.01273
48.4	3.76172	48.4	3.22584	48.4	2.75519	48.4	2.36463	48.4	1.88422	48.4	1.47155	48.4	0.95366	48.4	0.49008	48.4	0.01284
48.42	3.76079	48.42	3.22365	48.42	2.75456	48.42	2.3645	48.42	1.88433	48.42	1.47042	48.42	0.9514	48.42	0.48797	48.42	0.01293
48.44	3.76019	48.44	3.22168	48.44	2.75602	48.44	2.36289	48.44	1.88229	48.44	1.46779	48.44	0.95003	48.44	0.48569	48.44	0.01293
48.46	3.75975	48.46	3.22078	48.46	2.75315	48.46	2.36023	48.46	1.88022	48.46	1.46555	48.46	0.94718	48.46	0.48415	48.46	0.01291
[truncated: 2,577 more rows]

## Sheet: figure2
EELS																	514nm Raman																			325nm Raman
AC70-7		AC70-6		AC70-5		AC70-4		AC70-3		AC70-2		AC70-1		AC-3			AC70-7		AC70-6		AC70-5		AC70-4		AC70-3		AC70-2		AC70-1		AC-3		C70			AC-3		AC70-1		AC70-2		AC70-3		AC70-4		AC70-5		AC70-6
274.888	2.29934	274.969	1.99053	274.901	1.69989	274.88	1.3323	274.888	0.92687	274.965	0.37867	274.919	-0.00698	274.823	-0.33859		2500.33	1.04147	2500.28	1.03016	2500.33	0.93857	2500.35	0.98634	2500.35	0.95954	2500.28	0.99488	2501.49	0.92097	2500.33	0.87719	2000.14	0.19571		699.436	1.07144	698.623	0.93328	698.609	0.8613	698.609	0.72523	698.609	0.50869	699.789	0.29843	698.609	0.14449
275.01	2.29946	275.091	1.98996	275.085	1.69263	275.003	1.33447	275.01	0.92862	275.15	0.37691	275.104	-0.00804	275.223	-0.33698		2499	1.04945	2498.95	1.03708	2499	0.94793	2499.02	0.98929	2499.02	0.96345	2498.95	0.98105	2500.15	0.90603	2499	0.86757	1998.72	0.19359		701.185	1.07845	701.134	0.94352	700.338	0.86731	700.338	0.74052	700.338	0.49889	701.552	0.30739	700.338	0.14686
275.132	2.2998	275.214	1.98729	275.27	1.69891	275.125	1.33607	275.132	0.92817	275.335	0.36921	275.289	-0.01075	275.623	-0.33542		2497.67	1.04025	2497.62	1.03234	2497.67	0.95804	2497.69	0.989	2497.69	0.96087	2497.62	0.9776	2498.82	0.90423	2497.67	0.86518	1997.3	0.18759		702.935	1.08316	703.644	0.96423	702.068	0.874	702.068	0.74546	702.068	0.49494	703.315	0.33005	702.068	0.12373
275.255	2.30104	275.336	1.988	275.455	1.69457	275.247	1.33497	275.255	0.92871	275.52	0.36988	275.474	-0.00755	276.023	-0.3355		2496.34	1.05038	2496.29	1.03451	2496.34	0.95342	2496.36	0.98308	2496.36	0.9601	2496.29	0.9802	2497.49	0.91244	2496.34	0.86707	1995.88	0.18371		704.685	1.08089	706.155	0.95532	703.797	0.86175	703.797	0.73309	703.797	0.50427	705.078	0.34579	703.797	0.14903
275.377	2.30271	275.458	1.98767	275.64	1.70509	275.369	1.33511	275.377	0.93103	275.704	0.37618	275.658	-0.01067	276.423	-0.33416		2495.01	1.0469	2494.96	1.04063	2495.01	0.9512	2495.03	0.98747	2495.03	0.95437	2494.96	0.97529	2496.16	0.90695	2495.01	0.86209	1994.47	0.18705		706.435	1.07742	708.665	0.94358	705.526	0.86815	705.526	0.71202	705.526	0.48641	706.841	0.33362	705.526	0.1451
275.499	2.29981	275.58	1.99064	275.825	1.70499	275.491	1.33887	275.499	0.9323	275.889	0.36261	275.843	-0.00784	276.823	-0.3335		2493.68	1.05316	2493.63	1.04204	2493.68	0.94324	2493.7	0.98642	2493.7	0.96009	2493.63	0.9707	2494.83	0.91409	2493.68	0.8674	1993.05	0.20099		708.185	1.07487	711.176	0.92391	707.256	0.85723	707.256	0.69846	707.256	0.50067	708.604	0.32091	707.256	0.16695
275.621	2.2992	275.702	1.98843	276.009	1.70274	275.613	1.33657	275.621	0.92971	276.074	0.36369	276.028	-0.00796	277.223	-0.33312		2492.34	1.04977	2492.3	1.04117	2492.34	0.93844	2492.36	0.97642	2492.36	0.95745	2492.3	0.98425	2493.5	0.8948	2492.34	0.86474	1991.62	0.20603		709.934	1.07101	713.686	0.9266	708.985	0.85854	708.985	0.69593	708.985	0.49701	710.367	0.31037	708.985	0.12623
275.743	2.30036	275.825	1.98789	276.194	1.69893	275.736	1.33857	275.743	0.93338	276.259	0.36745	276.213	-0.01251	277.623	-0.33244		2491.01	1.05539	2490.97	1.03795	2491.01	0.94261	2491.03	0.97385	2491.03	0.95098	2490.97	0.98057	2492.17	0.8985	2491.01	0.86453	1990.2	0.19578		711.684	1.07012	716.197	0.93504	710.714	0.85457	710.714	0.71116	710.714	0.50189	712.13	0.32114	710.714	0.11297
275.865	2.30121	275.947	1.98853	276.379	1.6985	275.858	1.33358	275.865	0.93718	276.444	0.36113	276.398	-0.01125	278.023	-0.33284		2489.68	1.04547	2489.63	1.02851	2489.68	0.94892	2489.7	0.98824	2489.7	0.95466	2489.63	0.9705	2490.84	0.90201	2489.68	0.86307	1988.78	0.18935		713.434	1.07727	718.707	0.9594	712.444	0.86514	712.444	0.73171	712.444	0.49015	713.893	0.34002	712.444	0.15049
275.988	2.30084	276.069	1.98555	276.564	1.69604	275.98	1.33363	275.988	0.93205	276.628	0.37167	276.582	-0.00687	278.423	-0.33568		2488.35	1.0473	2488.3	1.03788	2488.35	0.92949	2488.37	0.97233	2488.37	0.9503	2488.3	0.97016	2489.5	0.88792	2488.35	0.8639	1987.36	0.1753		715.184	1.08377	721.218	0.96891	714.173	0.87528	714.173	0.73267	714.173	0.48859	715.656	0.3482	714.173	0.16272
276.11	2.30155	276.191	1.98653	276.748	1.69506	276.102	1.33692	276.11	0.92836	276.813	0.37248	276.767	-0.00789	278.823	-0.33417		2487.02	1.05228	2486.97	1.03189	2487.02	0.93903	2487.03	0.98124	2487.03	0.94786	2486.97	0.96941	2488.17	0.8973	2487.02	0.85469	1985.94	0.19051		716.934	1.08484	723.728	0.97225	715.902	0.86793	715.902	0.72837	715.902	0.493	717.419	0.3376	715.902	0.16142
276.232	2.30042	276.313	1.98791	276.933	1.69826	276.224	1.33661	276.232	0.92924	276.998	0.37571	276.952	-0.00975	279.223	-0.33109		2485.68	1.04398	2485.63	1.03434	2485.68	0.93367	2485.7	0.98408	2485.7	0.94735	2485.63	0.96793	2486.84	0.88384	2485.68	0.85046	1984.52	0.2002		718.683	1.08457	726.238	0.95817	717.632	0.86253	717.632	0.731	717.632	0.49772	719.182	0.32185	717.632	0.15495
276.354	2.30085	276.436	1.98622	277.118	1.69836	276.347	1.33469	276.354	0.93081	277.183	0.37432	277.137	-0.00993	279.623	-0.33253		2484.35	1.04324	2484.3	1.03831	2484.35	0.93553	2484.37	0.98288	2484.37	0.94369	2484.3	0.96645	2485.5	0.8949	2484.35	0.85402	1983.1	0.19336		720.433	1.07836	728.749	0.95492	719.361	0.86299	719.361	0.72325	719.361	0.49803	720.945	0.31301	719.361	0.1593
276.476	2.29997	276.558	1.98537	277.303	1.69417	276.469	1.33396	276.476	0.93293	277.367	0.37159	277.322	-0.00705	280.023	-0.32962		2483.02	1.0261	2482.97	1.02058	2483.02	0.9422	2483.04	0.973	2483.04	0.94142	2482.97	0.96236	2484.17	0.88836	2483.02	0.84674	1981.68	0.1916		722.183	1.07902	731.259	0.9499	721.09	0.86331	721.09	0.71388	721.09	0.49023	722.708	0.30942	721.09	0.14247
276.599	2.30016	276.68	1.98536	277.488	1.6951	276.591	1.33544	276.599	0.92751	277.552	0.37923	277.506	-0.00903	280.423	-0.32505		2481.68	1.04329	2481.63	1.03533	2481.68	0.93537	2481.7	0.97639	2481.7	0.94578	2481.63	0.95541	2482.84	0.88638	2481.68	0.8429	1980.25	0.1979		723.933	1.08664	733.77	0.95075	722.82	0.86976	722.82	0.70485	722.82	0.4952	724.471	0.31476	722.82	0.13438
276.721	2.30025	276.802	1.98766	277.672	1.69375	276.713	1.33328	276.721	0.92453	277.737	0.36687	277.691	-0.01062	280.823	-0.32351		2480.35	1.03034	2480.3	1.03626	2480.35	0.93677	2480.37	0.97059	2480.37	0.94159	2480.3	0.97083	2481.5	0.89252	2480.35	0.85123	1978.83	0.18725		725.682	1.08942	736.28	0.95861	724.549	0.87942	724.549	0.68633	724.549	0.50622	726.234	0.31995	724.549	0.1386
276.843	2.30005	276.924	1.98583	277.857	1.6972	276.835	1.33532	276.843	0.92867	277.922	0.3652	277.876	-0.00187	281.223	-0.31871		2479.01	1.02783	2478.97	1.01578	2479.01	0.93336	2479.03	0.96767	2479.03	0.94529	2478.97	0.95531	2480.17	0.88355	2479.01	0.84857	1977.41	0.18041		727.432	1.09584	738.791	0.9673	726.278	0.87512	726.278	0.69043	726.278	0.50123	727.997	0.31701	726.278	0.13605
276.965	2.30188	277.046	1.98618	278.042	1.70027	276.958	1.33568	276.965	0.9306	278.107	0.37089	278.061	-0.00308	281.623	-0.31622		2477.68	1.04172	2477.63	1.02009	2477.68	0.93965	2477.7	0.97466	2477.7	0.9352	2477.63	0.95277	2478.84	0.88775	2477.68	0.84527	1975.99	0.18501		729.182	1.10505	741.301	0.95858	728.008	0.86315	728.008	0.71294	728.008	0.4939	729.76	0.31099	728.008	0.15331
277.087	2.30303	277.169	1.98792	278.227	1.69423	277.08	1.34017	277.087	0.93114	278.291	0.36589	278.245	-0.01621	282.023	-0.31093		2476.35	1.03158	2476.3	1.03469	2476.35	0.93984	2476.36	0.9649	2476.36	0.93319	2476.3	0.95627	2477.5	0.87748	2476.35	0.8381	1974.56	0.20147		730.932	1.10087	743.812	0.94576	729.737	0.86391	729.737	0.73263	729.737	0.49478	731.523	0.32258	729.737	0.15292
277.21	2.30317	277.291	1.98981	278.412	1.69629	277.202	1.33785	277.21	0.93149	278.476	0.35839	278.43	-0.0125	282.423	-0.30692		2475.01	1.03639	2474.96	1.01491	2475.01	0.92092	2475.03	0.96128	2475.03	0.93632	2474.96	0.95953	2476.17	0.89128	2475.01	0.83967	1973.14	0.18659		732.682	1.09683	746.322	0.95604	731.466	0.86314	731.466	0.73531	731.466	0.50343	733.286	0.33015	731.466	0.14748
277.332	2.30086	277.413	1.98799	278.596	1.70235	277.324	1.33704	277.332	0.93117	278.661	0.37441	278.615	-0.00985	282.823	-0.30723		2473.68	1.04167	2473.63	1.02012	2473.68	0.92952	2473.69	0.96668	2473.69	0.93078	2473.63	0.94386	2474.83	0.88481	2473.68	0.83773	1971.72	0.18442		734.431	1.091	748.833	0.97311	733.196	0.86053	733.196	0.74188	733.196	0.50019	735.049	0.33692	733.196	0.17204
277.454	2.30045	277.535	1.98695	278.781	1.70113	277.446	1.33366	277.454	0.92772	278.846	0.37665	278.8	-0.00546	283.223	-0.30247		2472.34	1.03788	2472.29	1.01857	2472.34	0.9275	2472.36	0.96747	2472.36	0.93431	2472.29	0.95421	2473.5	0.8733	2472.34	0.83745	1970.29	0.18436		736.181	1.08357	751.343	0.97515	734.925	0.86733	734.925	0.74221	734.925	0.50478	736.812	0.35044	734.925	0.1774
277.576	2.29834	277.658	1.99094	278.966	1.69936	277.569	1.33528	277.576	0.92908	279.031	0.3677	278.985	-0.00174	283.623	-0.29274		2471	1.03081	2470.96	1.01984	2471	0.93914	2471.02	0.96733	2471.02	0.93581	2470.96	0.94376	2472.16	0.86703	2471	0.83469	1968.87	0.18768		737.931	1.0832	753.854	0.9598	736.654	0.88192	736.654	0.73557	736.654	0.4957	738.575	0.3518	736.654	0.14511
277.698	2.30036	277.78	1.99085	279.151	1.70707	277.691	1.33623	277.698	0.92774	279.215	0.35895	279.169	-0.00558	284.023	-0.28625		2469.67	1.0251	2469.62	1.02091	2469.67	0.92937	2469.69	0.9651	2469.69	0.92971	2469.62	0.94188	2470.83	0.8777	2469.67	0.8259	1967.44	0.19313		739.681	1.09198	756.364	0.95548	738.383	0.87849	738.383	0.73178	738.383	0.51961	740.338	0.34019	738.383	0.16271
277.821	2.30317	277.902	1.99008	279.335	1.69858	277.813	1.33281	277.821	0.92689	279.4	0.36255	279.354	-0.00646	284.423	-0.28307		2468.33	1.0303	2468.29	1.01529	2468.33	0.9231	2468.35	0.96702	2468.35	0.92734	2468.29	0.95222	2469.49	0.8695	2468.33	0.8394	1966.02	0.18714		741.43	1.08927	758.874	0.95842	740.113	0.86819	740.113	0.73458	740.113	0.52259	742.101	0.34104	740.113	0.16128
277.943	2.30157	278.024	1.98799	279.52	1.69711	277.935	1.33027	277.943	0.93003	279.585	0.36258	279.539	-0.00388	284.823	-0.27919		2467	1.03654	2466.95	1.02655	2467	0.9257	2467.02	0.95625	2467.02	0.93205	2466.95	0.95018	2468.15	0.86541	2467	0.82191	1964.59	0.19005		743.18	1.09071	761.385	0.96451	741.842	0.86612	741.842	0.72839	741.842	0.51109	743.864	0.36499	741.842	0.11646
278.065	2.30288	278.146	1.98842	279.705	1.68937	278.057	1.3309	278.065	0.9305	279.77	0.36587	279.724	-0.000814924	285.223	-0.27082		2465.66	1.02506	2465.61	1.01115	2465.66	0.92091	2465.68	0.95612	2465.68	0.93052	2465.61	0.93608	2466.82	0.86643	2465.66	0.8222	1963.17	0.2031		744.93	1.08801	763.895	0.96444	743.571	0.87339	743.571	0.72588	743.571	0.51942	745.627	0.37176	743.571	0.13669
278.187	2.3038	278.268	1.98807	279.89	1.69236	278.179	1.33454	278.187	0.92845	279.954	0.36164	279.909	-0.00728	285.623	-0.25526		2464.32	1.03731	2464.28	1.01428	2464.32	0.94122	2464.34	0.95291	2464.34	0.92954	2464.28	0.94324	2465.48	0.8723	2464.32	0.82225	1961.74	0.18908		746.68	1.0807	766.406	0.96347	745.301	0.87123	745.301	0.7236	745.301	0.50234	747.39	0.36308	745.301	0.15129
278.309	2.30298	278.391	1.98726	280.075	1.69789	278.302	1.33496	278.309	0.93074	280.139	0.35766	280.093	-0.01219	286.023	-0.2315		2462.99	1.03842	2462.94	1.0068	2462.99	0.93154	2463.01	0.96095	2463.01	0.92474	2462.94	0.93533	2464.15	0.87823	2462.99	0.818	1960.32	0.18057		748.43	1.07257	768.916	0.97286	747.03	0.87432	747.03	0.71159	747.03	0.51887	749.153	0.34831	747.03	0.17127
278.431	2.30432	278.513	1.98859	280.259	1.69208	278.424	1.33434	278.431	0.92944	280.324	0.36493	280.278	-0.0082	286.423	-0.18439		2461.65	1.02943	2461.6	1.00298	2461.65	0.92638	2461.67	0.9504	2461.67	0.92626	2461.6	0.93834	2462.81	0.87166	2461.65	0.81294	1958.89	0.1877		750.179	1.07731	771.427	0.97953	748.759	0.86819	748.759	0.70942	748.759	0.53407	750.916	0.35447	748.759	0.18505
278.554	2.3033	278.635	1.98545	280.444	1.69137	278.546	1.33285	278.554	0.92998	280.509	0.37255	280.463	-0.00487	286.823	-0.10024		2460.31	1.0339	2460.26	1.0192	2460.31	0.91459	2460.33	0.9587	2460.33	0.92406	2460.26	0.93304	2461.47	0.86496	2460.31	0.81267	1957.46	0.17581		751.929	1.09036	773.937	0.99373	750.489	0.87876	750.489	0.72243	750.489	0.51585	752.679	0.36844	750.489	0.1761
278.676	2.30148	278.757	1.9888	280.629	1.69632	278.668	1.33419	278.676	0.93092	280.694	0.36745	280.648	-0.00609	287.223	0.01893		2458.97	1.03901	2458.93	1.0162	2458.97	0.91248	2458.99	0.94702	2458.99	0.91797	2458.93	0.92872	2460.13	0.85658	2458.97	0.81474	1956.04	0.1804		753.679	1.10116	776.448	1.00406	752.218	0.88805	752.218	0.73289	752.218	0.51585	754.442	0.37291	752.218	0.16692
278.798	2.30214	278.879	1.98776	280.814	1.69353	278.79	1.33173	278.798	0.92634	280.878	0.37025	280.832	-0.00578	287.623	0.16582		2457.64	1.02586	2457.59	1.01086	2457.64	0.91747	2457.66	0.94448	2457.66	0.91783	2457.59	0.93295	2458.8	0.8548	2457.64	0.81472	1954.61	0.17907		755.429	1.10986	778.958	0.99729	753.947	0.87991	753.947	0.73105	753.947	0.51585	756.205	0.36499	753.947	0.17478
278.92	2.30113	279.002	1.98959	280.998	1.6957	278.913	1.33137	278.92	0.92897	281.063	0.37023	281.017	-0.00726	288.023	0.3162		2456.3	1.02336	2456.25	1.01138	2456.3	0.91149	2456.32	0.95266	2456.32	0.91512	2456.25	0.92521	2457.46	0.84761	2456.3	0.81204	1953.18	0.18366		757.178	1.11282	781.469	0.9866	755.677	0.87331	755.677	0.7253	755.677	0.53331	757.968	0.35834	755.677	0.15035
279.042	2.30082	279.124	1.99164	281.183	1.70276	279.035	1.33229	279.042	0.92829	281.248	0.36982	281.202	-0.00658	288.423	0.43366		2454.96	1.03256	2454.91	1.00302	2454.96	0.92155	2454.98	0.95007	2454.98	0.91366	2454.91	0.93473	2456.12	0.85105	2454.96	0.81418	1951.76	0.17727		758.928	1.11495	783.979	0.98375	757.406	0.87541	757.406	0.71068	757.406	0.51265	759.731	0.36038	757.406	0.1555
279.165	2.30026	279.246	1.99231	281.368	1.70545	279.157	1.33483	279.165	0.92801	281.433	0.37199	281.387	-0.00326	288.823	0.51309		2453.62	1.01477	2453.57	1.00862	2453.62	0.91742	2453.64	0.9432	2453.64	0.91343	2453.57	0.93277	2454.78	0.85045	2453.62	0.80827	1950.33	0.1827		760.678	1.10925	786.49	0.99072	759.135	0.88841	759.135	0.70522	759.135	0.50464	761.494	0.37627	759.135	0.18745
279.287	2.30202	279.368	1.9919	281.553	1.69948	279.279	1.3344	279.287	0.92953	281.618	0.36654	281.572	-0.000631271	289.223	0.55935		2452.28	1.03101	2452.24	1.01038	2452.28	0.92434	2452.3	0.94776	2452.3	0.91547	2452.24	0.91097	2453.44	0.86166	2452.28	0.81335	1948.9	0.19024		762.428	1.11146	789	0.97937	760.865	0.89495	760.865	0.7282	760.865	0.50101	763.257	0.38502	760.865	0.16465
279.409	2.30378	279.49	1.99062	281.738	1.70557	279.401	1.33423	279.409	0.92617	281.802	0.36458	281.756	0.00161	289.623	0.58442		2450.94	1.02619	2450.9	1.00532	2450.94	0.91754	2450.96	0.95125	2450.96	0.91471	2450.9	0.9147	2452.1	0.8528	2450.94	0.80798	1947.47	0.18047		764.178	1.10839	791.51	0.98784	762.594	0.87525	762.594	0.74469	762.594	0.50088	765.02	0.37107	762.594	0.15354
279.531	2.30445	279.613	1.98999	281.922	1.69544	279.524	1.33452	279.531	0.9278	281.987	0.36973	281.941	0.00564	290.023	0.60496		2449.61	1.02946	2449.56	1.00425	2449.61	0.92887	2449.62	0.93937	2449.62	0.90572	2449.56	0.91405	2450.77	0.84779	2449.61	0.80764	1946.04	0.16523		765.927	1.11691	794.021	0.99101	764.323	0.87582	764.323	0.75421	764.323	0.52335	766.783	0.34894	764.323	0.15041
279.653	2.30205	279.735	1.98764	282.107	1.6986	279.646	1.33339	279.653	0.92863	282.172	0.37409	282.126	0.0065	290.423	0.61898		2448.27	1.02073	2448.22	1.00133	2448.27	0.91249	2448.28	0.95182	2448.28	0.91251	2448.22	0.91121	2449.43	0.848	2448.27	0.80949	1944.62	0.18627		767.677	1.11131	796.531	0.99334	766.053	0.88061	766.053	0.75551	766.053	0.52177	768.546	0.34485	766.053	0.16409
279.776	2.30091	279.857	1.99171	282.292	1.6934	279.768	1.33449	279.776	0.92715	282.357	0.37348	282.311	0.00276	290.823	0.6309		2446.93	1.02831	2446.88	0.99662	2446.93	0.91085	2446.95	0.94148	2446.95	0.90471	2446.88	0.92941	2448.09	0.84399	2446.93	0.80207	1943.19	0.16891		769.427	1.11847	799.042	0.98269	767.782	0.88361	767.782	0.73174	767.782	0.5297	770.309	0.33675	767.782	0.18241
279.898	2.29995	279.979	1.99298	282.477	1.69349	279.89	1.33286	279.898	0.92789	282.541	0.36839	282.495	0.0078	291.223	0.64151		2445.59	1.02214	2445.54	0.99549	2445.59	0.9162	2445.61	0.94176	2445.61	0.91069	2445.54	0.90836	2446.75	0.83482	2445.59	0.80219	1941.76	0.17771		771.177	1.11787	801.552	0.98989	769.511	0.88003	769.511	0.73035	769.511	0.49752	772.071	0.32981	769.511	0.17217
280.02	2.29856	280.101	1.99019	282.662	1.69849	280.012	1.33145	280.02	0.92541	282.726	0.37645	282.68	0.01018	291.623	0.64674		2444.25	1.02053	2444.2	0.99965	2444.25	0.91465	2444.27	0.93811	2444.27	0.90644	2444.2	0.91282	2445.41	0.83255	2444.25	0.8016	1940.33	0.18103		772.927	1.12287	804.063	1.00178	771.241	0.87626	771.241	0.74748	771.241	0.52011	773.834	0.33672	771.241	0.14048
280.142	2.30161	280.224	1.99208	282.846	1.70495	280.135	1.32926	280.142	0.92604	282.911	0.39113	282.865	0.00533	292.023	0.64736		2442.91	1.02587	2442.86	1.00704	2442.91	0.90712	2442.92	0.93736	2442.92	0.8931	2442.86	0.91185	2444.07	0.83699	2442.91	0.79734	1938.9	0.16706		774.676	1.12017	806.573	1.0018	772.97	0.8953	772.97	0.74932	772.97	0.51849	775.597	0.3488	772.97	0.17011
280.264	2.30009	280.346	1.99263	283.031	1.7046	280.257	1.33124	280.264	0.92888	283.096	0.39576	283.05	0.00249	292.423	0.63906		2441.56	1.02242	2441.52	0.99271	2441.56	0.9143	2441.58	0.94377	2441.58	0.90039	2441.52	0.91785	2442.73	0.8421	2441.56	0.78515	1937.47	0.17923		776.426	1.11589	809.084	0.99419	774.699	0.87469	774.699	0.75133	774.699	0.51314	777.36	0.36242	774.699	0.14939
280.387	2.30297	280.468	1.99063	283.216	1.70895	280.379	1.33275	280.387	0.93101	283.281	0.40404	283.235	0.00616	292.823	0.63309		2440.22	1.01913	2440.18	1.00917	2440.22	0.91616	2440.24	0.94006	2440.24	0.90155	2440.18	0.91257	2441.39	0.83114	2440.22	0.79348	1936.04	0.17285		778.176	1.10635	811.594	0.97928	776.429	0.88596	776.429	0.74905	776.429	0.53038	779.123	0.37865	776.429	0.1684
280.509	2.30601	280.59	1.99068	283.401	1.70814	280.501	1.33084	280.509	0.93172	283.465	0.40895	283.419	0.01081	293.223	0.63188		2438.88	1.01824	2438.83	0.98976	2438.88	0.90385	2438.9	0.93445	2438.9	0.8966	2438.83	0.90283	2440.04	0.82838	2438.88	0.79098	1934.61	0.17532		779.926	1.0996	814.105	0.99071	778.158	0.88342	778.158	0.73492	778.158	0.52574	780.886	0.38086	778.158	0.19404
280.631	2.30362	280.712	1.99137	283.585	1.71719	280.623	1.3319	280.631	0.93038	283.65	0.41768	283.604	0.01756	293.623	0.62987		2437.54	1.0207	2437.49	0.99062	2437.54	0.91039	2437.56	0.92708	2437.56	0.89475	2437.49	0.8956	2438.7	0.83485	2437.54	0.78392	1933.18	0.18411		781.675	1.10074	816.615	0.99805	779.887	0.88339	779.887	0.75078	779.887	0.52473	782.649	0.36506	779.887	0.19411
280.753	2.30206	280.834	1.98951	283.77	1.71397	280.745	1.33241	280.753	0.92526	283.835	0.42349	283.789	0.01957	294.023	0.62594		2436.2	1.00943	2436.15	0.99985	2436.2	0.9082	2436.22	0.93726	2436.22	0.89981	2436.15	0.89926	2437.36	0.83066	2436.2	0.78348	1931.75	0.18532		783.425	1.09939	819.126	1.014	781.617	0.89637	781.617	0.76812	781.617	0.51977	784.412	0.35979	781.617	0.17319
280.875	2.30176	280.957	1.99124	283.955	1.73063	280.868	1.33028	280.875	0.92874	284.02	0.43153	283.974	0.00982	294.423	0.62258		2434.86	1.02331	2434.81	0.99961	2434.86	0.91483	2434.88	0.93461	2434.88	0.89754	2434.81	0.8922	2436.02	0.82995	2434.86	0.787	1930.32	0.17263		785.175	1.10795	821.636	1.00641	783.346	0.89413	783.346	0.77529	783.346	0.51076	786.175	0.36535	783.346	0.12003
280.997	2.30186	281.079	1.98988	284.14	1.74663	280.99	1.33424	280.997	0.9312	284.204	0.42884	284.159	0.0159	294.823	0.60923		2433.52	1.02665	2433.47	0.9956	2433.52	0.91098	2433.54	0.92619	2433.54	0.89462	2433.47	0.90267	2434.68	0.82278	2433.52	0.78104	1928.88	0.17636		786.925	1.11409	824.146	0.99375	785.075	0.89223	785.075	0.77139	785.075	0.5229	787.938	0.37156	785.075	0.16446
281.12	2.30295	281.201	1.98893	284.325	1.74895	281.112	1.33776	281.12	0.92976	284.389	0.43721	284.343	0.02622	295.223	0.59807		2432.17	1.01379	2432.13	1.00394	2432.17	0.90337	2432.19	0.92781	2432.19	0.89912	2432.13	0.90218	2433.34	0.82758	2432.17	0.77728	1927.45	0.2003		788.675	1.12328	826.657	0.98177	786.804	0.89351	786.804	0.75106	786.804	0.5261	789.701	0.38175	786.804	0.1773
281.242	2.30202	281.323	1.98829	284.509	1.75874	281.234	1.33233	281.242	0.93324	284.574	0.43789	284.528	0.0274	295.623	0.5955		2430.83	1.01281	2430.78	1.00239	2430.83	0.9054	2430.85	0.92889	2430.85	0.88718	2430.78	0.89536	2431.99	0.82141	2430.83	0.77659	1926.02	0.19098		790.424	1.12201	829.167	0.99803	788.534	0.88724	788.534	0.73035	788.534	0.53661	791.464	0.38501	788.534	0.17203
281.364	2.30142	281.445	1.98933	284.694	1.76042	281.356	1.33091	281.364	0.93556	284.759	0.44418	284.713	0.02687	296.023	0.58876		2429.49	1.01233	2429.44	0.9979	2429.49	0.90633	2429.51	0.93226	2429.51	0.88629	2429.44	0.89082	2430.65	0.82057	2429.49	0.78417	1924.59	0.19597		792.174	1.1134	831.678	1.0033	790.263	0.89614	790.263	0.7329	790.263	0.5383	793.227	0.37296	790.263	0.17408
281.486	2.30344	281.568	1.99193	284.879	1.77555	281.479	1.3329	281.486	0.93327	284.944	0.46287	284.898	0.03756	296.423	0.5845		2428.15	1.00776	2428.1	0.99114	2428.15	0.90387	2428.16	0.92144	2428.16	0.88466	2428.1	0.8982	2429.31	0.81924	2428.15	0.78408	1923.16	0.17866		793.924	1.10513	834.188	0.99509	791.992	0.90478	791.992	0.74361	791.992	0.53232	794.99	0.36302	791.992	0.17338
281.608	2.3064	281.69	1.99304	285.064	1.78035	281.601	1.33248	281.608	0.93569	285.128	0.4627	285.082	0.04331	296.823	0.57507		2426.8	1.01086	2426.75	0.99077	2426.8	0.90452	2426.82	0.92452	2426.82	0.88523	2426.75	0.89293	2427.97	0.8249	2426.8	0.7759	1921.72	0.1908		795.674	1.10585	836.699	0.99565	793.722	0.8924	793.722	0.75944	793.722	0.52574	796.753	0.37687	793.722	0.17471
281.731	2.3051	281.812	1.99179	285.249	1.78579	281.723	1.33262	281.731	0.93785	285.313	0.45913	285.267	0.04398	297.223	0.55944		2425.46	1.00375	2425.41	0.98765	2425.46	0.90444	2425.48	0.92461	2425.48	0.88557	2425.41	0.87964	2426.62	0.81465	2425.46	0.77186	1920.29	0.18822		797.423	1.10878	839.209	1.01228	795.451	0.88617	795.451	0.77918	795.451	0.52129	798.516	0.38212	795.451	0.15675
281.853	2.30594	281.934	1.99293	285.433	1.78488	281.845	1.3328	281.853	0.93715	285.498	0.45984	285.452	0.04743	297.623	0.54598		2424.11	0.99904	2424.07	0.98261	2424.11	0.90262	2424.13	0.92645	2424.13	0.89212	2424.07	0.89099	2425.28	0.81133	2424.11	0.76733	1918.86	0.19236		799.173	1.11094	841.72	1.00917	797.18	0.89284	797.18	0.79182	797.18	0.53175	800.279	0.37091	797.18	0.14912
281.975	2.30712	282.056	1.99455	285.618	1.79499	281.967	1.33574	281.975	0.93313	285.683	0.46658	285.637	0.05191	298.023	0.53212		2422.77	1.00557	2422.72	0.99554	2422.77	0.90521	2422.79	0.91889	2422.79	0.88264	2422.72	0.88532	2423.94	0.8152	2422.77	0.77395	1917.42	0.19188		800.923	1.11957	844.23	1.00107	798.91	0.8959	798.91	0.79837	798.91	0.53263	802.042	0.33268	798.91	0.18812
282.097	2.30851	282.179	1.99615	285.803	1.80911	282.09	1.33455	282.097	0.93406	285.868	0.46785	285.822	0.06031	298.423	0.52367		2421.43	1.00923	2421.38	1.00558	2421.43	0.90128	2421.45	0.92011	2421.45	0.88324	2421.38	0.88192	2422.59	0.8195	2421.43	0.76525	1915.99	0.17963		802.673	1.13025	846.741	1.00164	800.639	0.90515	800.639	0.81066	800.639	0.52774	803.805	0.33844	800.639	0.18181
282.219	2.30764	282.301	1.99549	285.988	1.81255	282.212	1.33502	282.219	0.93892	286.052	0.48335	286.006	0.06752	298.823	0.51538		2420.08	1.00387	2420.03	0.99163	2420.08	0.90679	2420.1	0.92188	2420.1	0.88375	2420.03	0.88629	2421.25	0.81086	2420.08	0.76185	1914.56	0.17327		804.423	1.12909	849.251	1.00032	802.368	0.90066	802.368	0.79913	802.368	0.53942	805.568	0.36577	802.368	0.17406
282.342	2.30989	282.423	1.99844	286.172	1.81514	282.334	1.33735	282.342	0.9375	286.237	0.49276	286.191	0.07877	299.223	0.48679		2418.74	1.0155	2418.69	0.97892	2418.74	0.90204	2418.76	0.91996	2418.76	0.88793	2418.69	0.88427	2419.9	0.81003	2418.74	0.76617	1913.12	0.18708		806.172	1.11024	851.762	0.99624	804.098	0.8973	804.098	0.78429	804.098	0.52723	807.331	0.38384	804.098	0.17311
282.464	2.31344	282.545	2.00156	286.357	1.82093	282.456	1.3405	282.464	0.93665	286.422	0.489	286.376	0.09168	299.623	0.451		2417.39	0.99819	2417.34	0.99074	2417.39	0.89435	2417.41	0.92213	2417.41	0.88485	2417.34	0.88395	2418.56	0.80696	2417.39	0.76333	1911.69	0.17946		807.922	1.11067	854.272	1.00182	805.827	0.89819	805.827	0.75683	805.827	0.53641	809.094	0.36128	805.827	0.19122
282.586	2.31633	282.667	2.00237	286.542	1.82817	282.578	1.34434	282.586	0.94128	286.607	0.49719	286.561	0.11836	300.023	0.41612		2416.05	1.00209	2416	0.98318	2416.05	0.89345	2416.07	0.91329	2416.07	0.87888	2416	0.8744	2417.21	0.80149	2416.05	0.75288	1910.25	0.18612		809.672	1.11841	856.782	1.01827	807.556	0.91583	807.556	0.75095	807.556	0.54527	810.857	0.35912	807.556	0.18099
282.708	2.31702	282.789	2.00554	286.727	1.84596	282.701	1.34484	282.708	0.94494	286.791	0.51787	286.745	0.14058	300.423	0.39		2414.7	1.01602	2414.65	0.98136	2414.7	0.90208	2414.72	0.91386	2414.72	0.88097	2414.65	0.88152	2415.87	0.80344	2414.7	0.76144	1908.82	0.16842		811.422	1.12395	859.293	1.03643	809.286	0.89932	809.286	0.75151	809.286	0.54527	812.62	0.35747	809.286	0.18216
282.83	2.31789	282.912	2.00832	286.912	1.87723	282.823	1.34602	282.83	0.94658	286.976	0.53396	286.93	0.18094	300.823	0.36331		2413.36	1.00151	2413.31	0.98756	2413.36	0.89622	2413.38	0.92499	2413.38	0.87424	2413.31	0.87918	2414.52	0.8005	2413.36	0.75677	1907.38	0.18391		813.172	1.12971	861.803	1.04953	811.015	0.90494	811.015	0.75544	811.015	0.54527	814.383	0.37264	811.015	0.17658
282.953	2.32605	283.034	2.01046	287.096	1.89177	282.945	1.34716	282.953	0.94341	287.161	0.56831	287.115	0.22776	301.223	0.33691		2412.01	1.00882	2411.96	0.99089	2412.01	0.89706	2412.03	0.91328	2412.03	0.87097	2411.96	0.87247	2413.18	0.79552	2412.01	0.75887	1905.95	0.17041		814.921	1.13802	864.314	1.0451	812.744	0.91056	812.744	0.75386	812.744	0.54527	816.146	0.38441	812.744	0.16964
283.075	2.333	283.156	2.00791	287.281	1.91273	283.067	1.34614	283.075	0.94613	287.346	0.59157	287.3	0.28661	301.623	0.31216		2410.67	0.98867	2410.62	0.98168	2410.67	0.90102	2410.68	0.90729	2410.68	0.87061	2410.62	0.87433	2411.83	0.79809	2410.67	0.75748	1904.51	0.15692		816.671	1.13049	866.824	1.02831	814.474	0.91802	814.474	0.75525	814.474	0.54527	817.909	0.40424	814.474	0.17165
283.197	2.34092	283.278	2.00909	287.466	1.9533	283.189	1.34869	283.197	0.94965	287.531	0.63467	287.485	0.35052	302.023	0.29278		2409.32	1.00164	2409.27	0.98007	2409.32	0.89599	2409.34	0.91255	2409.34	0.87028	2409.27	0.87741	2410.49	0.79114	2409.32	0.75341	1903.07	0.17114		818.421	1.12238	869.335	1.02648	816.203	0.91158	816.203	0.74257	816.203	0.54527	819.672	0.40512	816.203	0.16342
283.319	2.3498	283.401	2.01212	287.651	2.00846	283.312	1.35143	283.319	0.94804	287.715	0.68432	287.669	0.42483	302.423	0.2729		2407.97	0.99359	2407.92	0.97525	2407.97	0.88776	2407.99	0.90736	2407.99	0.86783	2407.92	0.861	2409.14	0.79209	2407.97	0.75411	1901.64	0.18241		820.171	1.10912	871.845	1.03344	817.932	0.92012	817.932	0.74885	817.932	0.54527	821.435	0.39296	817.932	0.15599
283.441	2.36217	283.523	2.00999	287.835	2.04419	283.434	1.35009	283.441	0.94853	287.9	0.73352	287.854	0.49708	302.823	0.25618		2406.63	1.00416	2406.58	0.97338	2406.63	0.8941	2406.64	0.90917	2406.64	0.86557	2406.58	0.86715	2407.79	0.79095	2406.63	0.75275	1900.2	0.19201		821.92	1.10501	874.356	1.03198	819.662	0.91272	819.662	0.75564	819.662	0.54527	823.198	0.36941	819.662	0.18595
283.564	2.37069	283.645	2.01401	288.02	2.09087	283.556	1.34914	283.564	0.94761	288.085	0.79759	288.039	0.56309	303.223	0.24001		2405.28	1.00352	2405.23	0.9739	2405.28	0.89238	2405.3	0.9085	2405.3	0.86459	2405.23	0.86586	2406.45	0.78827	2405.28	0.75517	1898.76	0.17685		823.67	1.11186	876.866	1.02429	821.391	0.90026	821.391	0.753	821.391	0.55653	824.961	0.37001	821.391	0.17699
283.686	2.38186	283.767	2.01593	288.205	2.13351	283.678	1.35311	283.686	0.95375	288.27	0.87495	288.224	0.62906	303.623	0.22942		2403.93	1.00056	2403.88	0.96791	2403.93	0.87921	2403.95	0.90113	2403.95	0.86889	2403.88	0.86489	2405.1	0.79306	2403.93	0.74547	1897.33	0.17469		825.42	1.10848	879.377	1.02282	823.12	0.9077	823.12	0.75888	823.12	0.55653	826.724	0.39059	823.12	0.17553
283.808	2.39826	283.889	2.01874	288.39	2.19096	283.8	1.35379	283.808	0.95856	288.455	0.9228	288.409	0.67983	304.023	0.22111		2402.58	1.00882	2402.54	0.97602	2402.58	0.88865	2402.6	0.90446	2402.6	0.86111	2402.54	0.8674	2403.75	0.7845	2402.58	0.74993	1895.89	0.1935		827.17	1.10441	881.887	1.03993	824.85	0.91024	824.85	0.76741	824.85	0.54489	828.487	0.39209	824.85	0.18248
283.93	2.41257	284.011	2.02154	288.575	2.2435	283.922	1.35528	283.93	0.95847	288.639	0.98681	288.593	0.75013	304.423	0.21068		2401.24	0.99529	2401.19	0.9682	2401.24	0.88702	2401.26	0.90314	2401.26	0.86585	2401.19	0.85658	2402.4	0.78645	2401.24	0.74365	1894.45	0.16913		828.919	1.10853	884.397	1.05916	826.579	0.90858	826.579	0.78183	826.579	0.53781	830.25	0.38181	826.579	0.18631
284.052	2.43367	284.134	2.02808	288.759	2.29559	284.045	1.35828	284.052	0.95809	288.824	1.05936	288.778	0.79255	304.823	0.20531		2399.89	0.98709	2399.84	0.97719	2399.89	0.88822	2399.91	0.89767	2399.91	0.85763	2399.84	0.86701	2401.06	0.77852	2399.89	0.7415	1893.01	0.18333		830.669	1.10623	886.908	1.06698	828.308	0.91215	828.308	0.79079	828.308	0.5557	832.013	0.38246	828.308	0.18444
284.174	2.45435	284.256	2.03119	288.944	2.35413	284.167	1.36136	284.174	0.96124	289.009	1.12085	288.963	0.80282	305.223	0.19805		2398.54	0.99639	2398.49	0.96951	2398.54	0.8908	2398.56	0.90361	2398.56	0.86184	2398.49	0.85991	2399.71	0.78201	2398.54	0.7431	1891.58	0.19207		832.419	1.1082	889.418	1.04861	830.038	0.91221	830.038	0.78726	830.038	0.54157	833.776	0.38802	830.038	0.19916
284.297	2.47063	284.378	2.03861	289.129	2.4013	284.289	1.36284	284.297	0.96611	289.194	1.18017	289.148	0.82439	305.623	0.1893		2397.19	0.99343	2397.14	0.97487	2397.19	0.89585	2397.21	0.89916	2397.21	0.86106	2397.14	0.86605	2398.36	0.77693	2397.19	0.74182	1890.14	0.1786		834.169	1.11971	891.929	1.04402	831.767	0.90727	831.767	0.78087	831.767	0.53153	835.539	0.38842	831.767	0.20508
284.419	2.4877	284.5	2.04501	289.314	2.43199	284.411	1.36857	284.419	0.97254	289.378	1.2283	289.332	0.85293	306.023	0.18222		2395.84	0.99232	2395.79	0.97942	2395.84	0.89166	2395.86	0.90075	2395.86	0.86519	2395.79	0.85402	2397.01	0.77412	2395.84	0.73327	1888.7	0.17435		835.919	1.12673	894.439	1.05316	833.496	0.91136	833.496	0.77233	833.496	0.54142	837.302	0.39077	833.496	0.19395
284.541	2.50589	284.622	2.05218	289.499	2.4902	284.533	1.37107	284.541	0.97615	289.563	1.26214	289.517	0.88877	306.423	0.17254		2394.49	0.99127	2394.45	0.96532	2394.49	0.88564	2394.51	0.89092	2394.51	0.85652	2394.45	0.85475	2395.66	0.78489	2394.49	0.74117	1887.26	0.17346		837.668	1.13275	896.95	1.0612	835.226	0.92258	835.226	0.76289	835.226	0.53572	839.065	0.40205	835.226	0.20126
284.663	2.51632	284.745	2.0581	289.683	2.53393	284.656	1.37469	284.663	0.98381	289.748	1.26992	289.702	0.91547	306.823	0.16234		2393.14	0.99206	2393.1	0.95819	2393.14	0.88638	2393.16	0.89425	2393.16	0.86104	2393.1	0.85363	2394.31	0.77876	2393.14	0.72917	1885.82	0.16921		839.418	1.14063	899.46	1.05685	836.955	0.92029	836.955	0.78193	836.955	0.55235	840.828	0.41823	836.955	0.20206
284.785	2.53043	284.867	2.061	289.868	2.55426	284.778	1.38017	284.785	0.98375	289.933	1.27884	289.887	0.92531	307.223	0.15166		2391.8	0.99372	2391.75	0.97243	2391.8	0.88046	2391.82	0.8918	2391.82	0.85878	2391.75	0.84525	2392.96	0.77608	2391.8	0.72606	1884.38	0.16246		841.168	1.13652	901.971	1.08162	838.684	0.91609	838.684	0.7978	838.684	0.55621	842.591	0.42728	838.684	0.19797
284.908	2.54023	284.989	2.0651	290.053	2.56262	284.9	1.38376	284.908	0.98623	290.118	1.28859	290.072	0.93473	307.623	0.14199		2390.45	0.9887	2390.4	0.96844	2390.45	0.88705	2390.47	0.89506	2390.47	0.85605	2390.4	0.84889	2391.62	0.76976	2390.45	0.73112	1882.94	0.1645		842.918	1.13521	904.481	1.09448	840.414	0.93285	840.414	0.79997	840.414	0.54777	844.354	0.42392	840.414	0.17682
285.03	2.5507	285.111	2.06976	290.238	2.57436	285.022	1.38897	285.03	0.99402	290.302	1.30678	290.256	0.93943	308.023	0.13129		2389.1	0.98758	2389.05	0.97011	2389.1	0.88214	2389.12	0.89431	2389.12	0.85505	2389.05	0.8447	2390.27	0.76776	2389.1	0.72418	1881.5	0.16905		844.668	1.13912	906.992	1.08462	842.143	0.92786	842.143	0.79625	842.143	0.53653	846.117	0.41457	842.143	0.18128
285.152	2.56225	285.233	2.07605	290.422	2.58312	285.144	1.39543	285.152	0.99717	290.487	1.29981	290.441	0.95082	308.423	0.11539		2387.75	0.989	2387.7	0.96224	2387.75	0.89915	2387.77	0.88911	2387.77	0.85115	2387.7	0.84648	2388.92	0.76589	2387.75	0.72744	1880.06	0.17108		846.417	1.13809	909.502	1.06558	843.872	0.92324	843.872	0.79422	843.872	0.57267	847.88	0.41058	843.872	0.18006
285.274	2.57274	285.356	2.0769	290.607	2.60401	285.267	1.39946	285.274	0.99323	290.672	1.31805	290.626	0.96843	308.823	0.10455		2386.4	0.98931	2386.35	0.97258	2386.4	0.87295	2386.42	0.88659	2386.42	0.84624	2386.35	0.84963	2387.57	0.76672	2386.4	0.72255	1878.62	0.16475		848.167	1.13187	912.013	1.08218	845.601	0.92076	845.601	0.78615	845.601	0.56321	849.643	0.4178	845.601	0.17262
285.396	2.57852	285.478	2.07694	290.792	2.60322	285.389	1.4025	285.396	0.99719	290.857	1.33939	290.811	0.95801	309.223	0.09452		2385.05	0.98272	2385	0.96095	2385.05	0.87625	2385.06	0.89285	2385.06	0.84366	2385	0.8394	2386.22	0.76091	2385.05	0.71822	1877.18	0.17223		849.917	1.1362	914.523	1.07669	847.331	0.93294	847.331	0.79097	847.331	0.54584	851.405	0.41572	847.331	0.1746
285.519	2.5812	285.6	2.08253	290.977	2.60814	285.511	1.4047	285.519	1.00126	291.041	1.34227	290.995	0.96415	309.623	0.08356		2383.69	0.98699	2383.65	0.96645	2383.69	0.8812	2383.71	0.89567	2383.71	0.8454	2383.65	0.84868	2384.87	0.76741	2383.69	0.72078	1875.74	0.17844		851.667	1.14562	917.033	1.06116	849.06	0.94247	849.06	0.79105	849.06	0.56109	853.168	0.40047	849.06	0.1883
285.641	2.58216	285.722	2.08795	291.162	2.62751	285.633	1.40484	285.641	1.0002	291.226	1.34427	291.18	0.97881	310.023	0.07423		2382.34	0.9896	2382.3	0.96014	2382.34	0.89299	2382.36	0.89355	2382.36	0.84304	2382.3	0.83555	2383.51	0.76603	2382.34	0.71845	1874.3	0.17253		853.416	1.14455	919.544	1.06453	850.789	0.93575	850.789	0.78622	850.789	0.5824	854.931	0.37835	850.789	0.18687
285.763	2.58559	285.844	2.09075	291.346	2.63246	285.755	1.40468	285.763	1.00638	291.411	1.36586	291.365	0.97283	310.423	0.06509		2380.99	0.99776	2380.94	0.95528	2380.99	0.87329	2381.01	0.88447	2381.01	0.84319	2380.94	0.83822	2382.16	0.75505	2380.99	0.71356	1872.86	0.17582		855.166	1.13948	922.054	1.08833	852.519	0.92099	852.519	0.78953	852.519	0.54938	856.694	0.37605	852.519	0.16007
285.885	2.58727	285.966	2.09483	291.531	2.63499	285.878	1.40511	285.885	1.00876	291.596	1.3552	291.55	0.96059	310.823	0.06289		2379.64	0.97777	2379.59	0.96097	2379.64	0.8734	2379.66	0.88486	2379.66	0.84407	2379.59	0.84395	2380.81	0.75459	2379.64	0.71721	1871.42	0.172		856.916	1.1432	924.565	1.09179	854.248	0.92401	854.248	0.79911	854.248	0.56395	858.457	0.39086	854.248	0.20101
286.007	2.58619	286.089	2.09873	291.716	2.65021	286	1.40715	286.007	1.00786	291.781	1.33816	291.735	0.94567	311.223	0.05827		2378.29	0.98355	2378.24	0.96279	2378.29	0.87798	2378.31	0.87857	2378.31	0.84196	2378.24	0.83792	2379.46	0.76854	2378.29	0.7125	1869.97	0.18114		858.666	1.14071	927.075	1.09765	855.977	0.94004	855.977	0.80641	855.977	0.56231	860.22	0.40936	855.977	0.19723
286.13	2.58767	286.211	2.10121	291.901	2.66568	286.122	1.41026	286.13	1.01836	291.965	1.32501	291.919	0.96146	311.623	0.04649		2376.94	0.98766	2376.89	0.96357	2376.94	0.86878	2376.96	0.88349	2376.96	0.84225	2376.89	0.82802	2378.11	0.76297	2376.94	0.71312	1868.53	0.17105		860.416	1.14202	929.586	1.1221	857.707	0.9369	857.707	0.80651	857.707	0.52915	861.983	0.39371	857.707	0.21142
286.252	2.59051	286.333	2.10761	292.085	2.66369	286.244	1.41147	286.252	1.02278	292.15	1.30915	292.104	0.96852	312.023	0.03687		2375.58	0.98845	2375.54	0.95326	2375.58	0.8656	2375.6	0.88217	2375.6	0.83409	2375.54	0.82795	2376.76	0.74855	2375.58	0.71143	1867.09	0.171		862.165	1.1544	932.096	1.11667	859.436	0.94185	859.436	0.80292	859.436	0.5712	863.746	0.38559	859.436	0.21443
286.374	2.59297	286.455	2.12123	292.27	2.66429	286.366	1.41723	286.374	1.03495	292.335	1.29932	292.289	0.96711	312.423	0.03213		2374.23	0.98297	2374.18	0.96059	2374.23	0.87228	2374.25	0.87948	2374.25	0.84386	2374.18	0.81741	2375.4	0.74699	2374.23	0.70774	1865.65	0.17637		863.915	1.16058	934.607	1.09634	861.165	0.94172	861.165	0.79116	861.165	0.5803	865.509	0.40015	861.165	0.20577
286.496	2.59628	286.577	2.1371	292.455	2.67075	286.488	1.42411	286.496	1.04465	292.52	1.27827	292.474	0.96495	312.823	0.02618		2372.88	0.9916	2372.83	0.96246	2372.88	0.86573	2372.9	0.87729	2372.9	0.84025	2372.83	0.81589	2374.05	0.75011	2372.88	0.7084	1864.2	0.17256		865.665	1.16374	937.117	1.08253	862.895	0.93306	862.895	0.78925	862.895	0.55803	867.272	0.4136	862.895	0.20723
286.618	2.60346	286.7	2.15034	292.64	2.66548	286.611	1.43408	286.618	1.05631	292.705	1.27546	292.659	0.97373	313.223	0.01842		2371.53	0.98509	2371.48	0.96618	2371.53	0.87423	2371.55	0.87264	2371.55	0.83747	2371.48	0.81953	2372.7	0.74639	2371.53	0.70674	1862.76	0.16206		867.415	1.16483	939.628	1.08597	864.624	0.92988	864.624	0.78859	864.624	0.57207	869.035	0.40561	864.624	0.21139
286.74	2.61442	286.822	2.16842	292.825	2.6641	286.733	1.44807	286.74	1.06444	292.889	1.25288	292.843	0.96885	313.623	0.01554		2370.17	0.98786	2370.13	0.95866	2370.17	0.88117	2370.19	0.87429	2370.19	0.84108	2370.13	0.81101	2371.35	0.75117	2370.17	0.70747	1861.32	0.18789		869.164	1.16024	942.138	1.09003	866.353	0.93679	866.353	0.7971	866.353	0.58874	870.798	0.39121	866.353	0.20815
286.863	2.62147	286.944	2.18535	293.009	2.66838	286.855	1.46187	286.863	1.09183	293.074	1.26385	293.028	0.97209	314.023	0.01424		2368.82	0.97621	2368.77	0.96796	2368.82	0.86934	2368.84	0.88029	2368.84	0.82936	2368.77	0.82028	2369.99	0.74641	2368.82	0.70912	1859.87	0.15987		870.914	1.15398	944.649	1.08312	868.083	0.94116	868.083	0.80818	868.083	0.58282	872.561	0.39491	868.083	0.18612
286.985	2.63134	287.066	2.21552	293.194	2.65688	286.977	1.48414	286.985	1.11876	293.259	1.24269	293.213	0.98054	314.423	0.01519		2367.47	0.98285	2367.42	0.9452	2367.47	0.87428	2367.49	0.87355	2367.49	0.8316	2367.42	0.81788	2368.64	0.74712	2367.47	0.69972	1858.43	0.16232		872.664	1.15982	947.159	1.09118	869.812	0.9392	869.812	0.81534	869.812	0.57546	874.324	0.39672	869.812	0.18639
287.107	2.64117	287.188	2.24999	293.379	2.65866	287.099	1.51419	287.107	1.1535	293.444	1.22003	293.398	0.98108	314.823	0.01421		2366.11	0.97453	2366.06	0.95286	2366.11	0.87476	2366.13	0.87487	2366.13	0.83585	2366.06	0.81202	2367.29	0.735	2366.11	0.7016	1856.98	0.1752		874.414	1.15867	949.669	1.09709	871.541	0.93516	871.541	0.81889	871.541	0.57795	876.087	0.39917	871.541	0.19203
287.229	2.6569	287.311	2.28008	293.564	2.64682	287.222	1.54692	287.229	1.19112	293.628	1.23185	293.582	0.97578	315.223	0.01689		2364.76	0.97808	2364.71	0.94787	2364.76	0.86803	2364.78	0.87034	2364.78	0.83194	2364.71	0.80994	2365.93	0.74308	2364.76	0.69915	1855.54	0.1743		876.164	1.16967	952.18	1.11639	873.271	0.93886	873.271	0.81761	873.271	0.57769	877.85	0.39936	873.271	0.19199
287.351	2.67961	287.433	2.31941	293.749	2.66084	287.344	1.57832	287.351	1.23969	293.813	1.21784	293.767	0.97813	315.623	0.01794		2363.4	0.96898	2363.36	0.96185	2363.4	0.87206	2363.42	0.86729	2363.42	0.83156	2363.36	0.80666	2364.58	0.73741	2363.4	0.69946	1854.09	0.15339		877.913	1.1724	954.69	1.09666	875	0.94866	875	0.80874	875	0.5703	879.613	0.41969	875	0.22888
287.474	2.69713	287.555	2.36158	293.933	2.66989	287.466	1.61591	287.474	1.28997	293.998	1.19675	293.952	0.97372	316.023	0.01627		2362.05	0.98432	2362	0.95216	2362.05	0.88518	2362.07	0.86829	2362.07	0.82912	2362	0.81511	2363.22	0.7412	2362.05	0.69543	1852.65	0.16418		879.663	1.17206	957.201	1.08738	876.729	0.95044	876.729	0.81071	876.729	0.57904	881.376	0.42626	876.729	0.24293
287.596	2.72183	287.677	2.39788	294.118	2.66847	287.588	1.65572	287.596	1.33442	294.183	1.20157	294.137	0.95913	316.423	0.01557		2360.7	0.98146	2360.65	0.95064	2360.7	0.87136	2360.71	0.86915	2360.71	0.82599	2360.65	0.81609	2361.87	0.73098	2360.7	0.69234	1851.2	0.17372		881.413	1.17077	959.711	1.10093	878.459	0.94373	878.459	0.80801	878.459	0.58562	883.139	0.43904	878.459	0.20086
287.718	2.74555	287.799	2.4453	294.303	2.65317	287.71	1.70727	287.718	1.37627	294.368	1.18765	294.322	0.95838	316.823	0.01723		2359.34	0.97892	2359.29	0.94789	2359.34	0.87302	2359.36	0.86574	2359.36	0.8301	2359.29	0.81224	2360.51	0.73747	2359.34	0.69409	1849.76	0.16866		883.163	1.17309	962.222	1.12082	880.188	0.93726	880.188	0.81996	880.188	0.55973	884.902	0.42335	880.188	0.19627
287.84	2.77136	287.921	2.48639	294.488	2.66401	287.833	1.7575	287.84	1.42422	294.552	1.18812	294.506	0.96621	317.223	0.01953		2357.98	0.97986	2357.94	0.94175	2357.98	0.86675	2358	0.86905	2358	0.82	2357.94	0.80928	2359.16	0.73622	2357.98	0.6916	1848.31	0.18236		884.913	1.17638	964.732	1.1102	881.917	0.95818	881.917	0.82678	881.917	0.5899	886.665	0.42505	881.917	0.20968
287.962	2.79714	288.044	2.53059	294.672	2.65429	287.955	1.81221	287.962	1.47937	294.737	1.19183	294.691	0.96859	317.623	0.0232		2356.63	0.98895	2356.58	0.94444	2356.63	0.87669	2356.65	0.86029	2356.65	0.8277	2356.58	0.80608	2357.8	0.72521	2356.63	0.69387	1846.87	0.18897		886.662	1.18912	967.243	1.09502	883.647	0.94953	883.647	0.82603	883.647	0.58658	888.428	0.39079	883.647	0.21584
288.085	2.82297	288.166	2.56894	294.857	2.66029	288.077	1.86294	288.085	1.52977	294.922	1.20182	294.876	0.95851	318.023	0.02807		2355.27	0.98356	2355.22	0.94231	2355.27	0.87061	2355.29	0.86245	2355.29	0.82577	2355.22	0.81124	2356.45	0.72661	2355.27	0.69005	1845.42	0.17224		888.412	1.18991	969.753	1.1228	885.376	0.95274	885.376	0.82103	885.376	0.57718	890.191	0.39161	885.376	0.22759
288.207	2.85566	288.288	2.61001	295.042	2.64572	288.199	1.91079	288.207	1.58552	295.107	1.21355	295.061	0.95634	318.423	0.03058		2353.92	0.97454	2353.87	0.94364	2353.92	0.87563	2353.94	0.8666	2353.94	0.8223	2353.87	0.80129	2355.09	0.72475	2353.92	0.68364	1843.97	0.17219		890.162	1.19454	972.264	1.12758	887.105	0.9481	887.105	0.82401	887.105	0.57412	891.954	0.39332	887.105	0.1909
288.329	2.87776	288.41	2.6524	295.227	2.63901	288.321	1.96643	288.329	1.63461	295.291	1.20522	295.246	0.94507	318.823	0.03389		2352.56	0.96932	2352.51	0.94253	2352.56	0.87119	2352.58	0.8569	2352.58	0.813	2352.51	0.80436	2353.74	0.71884	2352.56	0.68917	1842.53	0.17588		891.912	1.2006	974.774	1.12141	888.835	0.94707	888.835	0.81029	888.835	0.56129	893.717	0.4266	888.835	0.18815
288.451	2.9061	288.533	2.68479	295.412	2.64959	288.444	2.01971	288.451	1.66684	295.476	1.20264	295.43	0.95031	319.223	0.03334		2351.2	0.96631	2351.16	0.94569	2351.2	0.8553	2351.22	0.85841	2351.22	0.8205	2351.16	0.8071	2352.38	0.72158	2351.2	0.67864	1841.08	0.17457		893.661	1.19136	977.285	1.11839	890.564	0.94702	890.564	0.8085	890.564	0.58327	895.48	0.43057	890.564	0.22467
288.573	2.9346	288.655	2.70998	295.596	2.64595	288.566	2.06344	288.573	1.69937	295.661	1.1998	295.615	0.95266	319.623	0.03382		2349.85	0.9735	2349.8	0.95266	2349.85	0.86186	2349.87	0.86064	2349.87	0.82096	2349.8	0.8023	2351.02	0.7272	2349.85	0.67843	1839.63	0.18326		895.411	1.17628	979.795	1.1138	892.293	0.97313	892.293	0.81335	892.293	0.56866	897.243	0.41517	892.293	0.22323
288.696	2.95613	288.777	2.74512	295.781	2.63672	288.688	2.1071	288.696	1.7339	295.846	1.18505	295.8	0.95552	320.023	0.0344		2348.49	0.96606	2348.44	0.93763	2348.49	0.86952	2348.51	0.85319	2348.51	0.81672	2348.44	0.80119	2349.67	0.7186	2348.49	0.67661	1838.18	0.15697		897.161	1.1734	982.305	1.1061	894.023	0.957	894.023	0.81834	894.023	0.61062	899.006	0.41247	894.023	0.20122
288.818	2.97671	288.899	2.77227	295.966	2.63314	288.81	2.14624	288.818	1.75723	296.031	1.18547	295.985	0.94129	320.423	0.03747		2347.13	0.96551	2347.09	0.94894	2347.13	0.86017	2347.15	0.85044	2347.15	0.81687	2347.09	0.79679	2348.31	0.72244	2347.13	0.67584	1836.74	0.18148		898.911	1.17277	984.816	1.10696	895.752	0.94495	895.752	0.83849	895.752	0.58623	900.769	0.42136	895.752	0.22881
288.94	3.00417	289.021	2.80115	296.151	2.63391	288.932	2.16904	288.94	1.79173	296.215	1.17511	296.169	0.93444	320.823	0.04141		2345.78	0.97687	2345.73	0.93907	2345.78	0.85992	2345.8	0.84797	2345.8	0.82058	2345.73	0.7932	2346.95	0.71721	2345.78	0.68153	1835.29	0.16228		900.661	1.17531	987.326	1.12991	897.481	0.95285	897.481	0.85701	897.481	0.58273	902.532	0.425	897.481	0.20911
289.062	3.02837	289.143	2.82015	296.336	2.61948	289.054	2.1966	289.062	1.81265	296.4	1.1571	296.354	0.92998	321.223	0.04368		2344.42	0.96755	2344.37	0.93368	2344.42	0.86212	2344.44	0.85439	2344.44	0.81796	2344.37	0.80492	2345.6	0.71995	2344.42	0.67332	1833.84	0.17678		902.41	1.18571	989.837	1.12769	899.211	0.95187	899.211	0.85501	899.211	0.56868	904.295	0.42591	899.211	0.21884
289.184	3.04443	289.266	2.83926	296.52	2.62062	289.177	2.21996	289.184	1.82373	296.585	1.16581	296.539	0.91567	321.623	0.04416		2343.06	0.96651	2343.01	0.93698	2343.06	0.85314	2343.08	0.85893	2343.08	0.81534	2343.01	0.78914	2344.24	0.70737	2343.06	0.67251	1832.39	0.18297		904.16	1.19726	992.347	1.14159	900.94	0.96762	900.94	0.84759	900.94	0.56767	906.058	0.42704	900.94	0.22378
289.306	3.06539	289.388	2.85382	296.705	2.62017	289.299	2.22992	289.306	1.83973	296.77	1.17491	296.724	0.90998	322.023	0.04391		2341.7	0.97826	2341.65	0.9415	2341.7	0.85752	2341.72	0.85214	2341.72	0.80957	2341.65	0.79317	2342.88	0.7182	2341.7	0.67143	1830.94	0.17833		905.91	1.20252	994.858	1.13443	902.669	0.96166	902.669	0.85895	902.669	0.5945	907.821	0.42974	902.669	0.23632
289.429	3.08925	289.51	2.87807	296.89	2.62231	289.421	2.24485	289.429	1.85601	296.955	1.15884	296.909	0.92561	322.423	0.0471		2340.34	0.97068	2340.3	0.93829	2340.34	0.85082	2340.36	0.85202	2340.36	0.80559	2340.3	0.79126	2341.52	0.71084	2340.34	0.6686	1829.49	0.1683		907.66	1.20231	997.368	1.13779	904.399	0.95725	904.399	0.86357	904.399	0.59688	909.584	0.43097	904.399	0.23711
289.551	3.09896	289.632	2.89304	297.075	2.61693	289.543	2.26414	289.551	1.8493	297.139	1.1421	297.093	0.9094	322.823	0.04793		2338.99	0.96752	2338.94	0.93487	2338.99	0.85084	2339.01	0.84689	2339.01	0.80239	2338.94	0.78639	2340.16	0.70782	2338.99	0.67024	1828.04	0.17905		909.409	1.2005	999.879	1.13752	906.128	0.95186	906.128	0.8592	906.128	0.58516	911.347	0.42748	906.128	0.21034
289.673	3.1203	289.754	2.90116	297.259	2.61293	289.665	2.27023	289.673	1.85266	297.324	1.11251	297.278	0.91816	323.223	0.04488		2337.63	0.9728	2337.58	0.93613	2337.63	0.85168	2337.65	0.8493	2337.65	0.80776	2337.58	0.78784	2338.8	0.70878	2337.63	0.66972	1826.59	0.1844		911.159	1.19836	1002.39	1.1337	907.857	0.96259	907.857	0.85132	907.857	0.59141	913.11	0.4065	907.857	0.20181
289.795	3.1333	289.877	2.91545	297.444	2.59165	289.788	2.2739	289.795	1.87265	297.509	1.10838	297.463	0.91726	323.623	0.04749		2336.27	0.96806	2336.22	0.93692	2336.27	0.8674	2336.29	0.83883	2336.29	0.80714	2336.22	0.77368	2337.45	0.70111	2336.27	0.66699	1825.14	0.17229		912.909	1.19538	1004.9	1.11444	909.586	0.96516	909.586	0.83847	909.586	0.59406	914.873	0.40103	909.586	0.20646
289.917	3.14882	289.999	2.9305	297.629	2.58284	289.91	2.28368	289.917	1.87894	297.694	1.10309	297.648	0.88906	324.023	0.05124		2334.91	0.97247	2334.86	0.94266	2334.91	0.85934	2334.93	0.84564	2334.93	0.80588	2334.86	0.77506	2336.09	0.70452	2334.91	0.66458	1823.69	0.17514		914.659	1.19036	1007.41	1.12128	911.316	0.96643	911.316	0.82349	911.316	0.59267	916.636	0.41063	911.316	0.20488
290.04	3.16751	290.121	2.92928	297.814	2.57759	290.032	2.30114	290.04	1.87874	297.878	1.0894	297.832	0.86803	324.423	0.05392		2333.55	0.96127	2333.5	0.9261	2333.55	0.85927	2333.57	0.84534	2333.57	0.80409	2333.5	0.77356	2334.73	0.70126	2333.55	0.66954	1822.24	0.16677		916.409	1.19148	1009.92	1.14684	913.045	0.96678	913.045	0.82746	913.045	0.59165	918.399	0.4147	913.045	0.2213
290.162	3.18268	290.243	2.93103	297.999	2.56284	290.154	2.30441	290.162	1.8831	298.063	1.07245	298.017	0.85886	324.823	0.04828		2332.19	0.96402	2332.14	0.94518	2332.19	0.85303	2332.21	0.8466	2332.21	0.80189	2332.14	0.76733	2333.37	0.70474	2332.19	0.66075	1820.79	0.17129		918.158	1.19663	1012.43	1.15723	914.774	0.96358	914.774	0.83633	914.774	0.59708	920.162	0.41284	914.774	0.2328
290.284	3.19123	290.365	2.93915	298.183	2.55483	290.276	2.31845	290.284	1.89736	298.248	1.05874	298.202	0.86009	325.223	0.04419		2330.83	0.96772	2330.78	0.92551	2330.83	0.86838	2330.85	0.84475	2330.85	0.80441	2330.78	0.79081	2332.01	0.70037	2330.83	0.66225	1819.34	0.18203		919.908	1.19613	1014.94	1.14757	916.504	0.96475	916.504	0.83348	916.504	0.60976	921.925	0.4083	916.504	0.22812
290.406	3.2002	290.488	2.94681	298.368	2.53762	290.399	2.32306	290.406	1.90071	298.433	1.04345	298.387	0.84767	325.623	0.05137		2329.47	0.95747	2329.42	0.93334	2329.47	0.85352	2329.49	0.8437	2329.49	0.80204	2329.42	0.78066	2330.65	0.70733	2329.47	0.65688	1817.89	0.17616		921.658	1.19826	1017.45	1.13241	918.233	0.96908	918.233	0.84092	918.233	0.60442	923.688	0.39982	918.233	0.22906
290.528	3.20867	290.61	2.94535	298.553	2.52806	290.521	2.3188	290.528	1.91542	298.618	1.02071	298.572	0.83213	326.023	0.05942		2328.11	0.9681	2328.06	0.93203	2328.11	0.8452	2328.13	0.8438	2328.13	0.80117	2328.06	0.76699	2329.29	0.69588	2328.11	0.66249	1816.44	0.17485		923.408	1.20713	1019.96	1.14434	919.962	0.97068	919.962	0.85444	919.962	0.58273	925.451	0.39354	919.962	0.22816
290.651	3.22229	290.732	2.94212	298.738	2.51277	290.643	2.31212	290.651	1.91919	298.802	1.00647	298.756	0.81419	326.423	0.06189		2326.75	0.96651	2326.7	0.92706	2326.75	0.85728	2326.77	0.83709	2326.77	0.797	2326.7	0.77965	2327.93	0.70106	2326.75	0.66242	1814.98	0.17521		925.157	1.20713	1022.47	1.15043	921.692	0.97683	921.692	0.86161	921.692	0.58557	927.213	0.41028	921.692	0.23598
290.773	3.22761	290.854	2.95168	298.922	2.51669	290.765	2.31578	290.773	1.91155	298.987	0.98545	298.941	0.80589	326.823	0.05937		2325.39	0.94887	2325.34	0.9267	2325.39	0.83736	2325.41	0.84307	2325.41	0.80007	2325.34	0.77311	2326.57	0.69597	2325.39	0.65465	1813.53	0.16478		926.907	1.2048	1024.98	1.15656	923.421	0.98492	923.421	0.86841	923.421	0.60487	928.976	0.43568	923.421	0.24727
290.895	3.23325	290.976	2.9575	299.107	2.4995	290.887	2.32319	290.895	1.90438	299.172	0.95695	299.126	0.79218	327.223	0.05961		2324.03	0.96477	2323.98	0.92871	2324.03	0.84726	2324.04	0.83679	2324.04	0.79659	2323.98	0.76953	2325.2	0.6907	2324.03	0.65034	1812.08	0.17676		928.657	1.2019	1027.49	1.16296	925.15	0.97111	925.15	0.85382	925.15	0.59392	930.739	0.43785	925.15	0.23273
291.017	3.24494	291.099	2.96128	299.292	2.47423	291.01	2.31885	291.017	1.90728	299.357	0.94927	299.311	0.78151	327.623	0.05556		2322.66	0.96665	2322.61	0.92861	2322.66	0.84827	2322.68	0.83675	2322.68	0.79797	2322.61	0.76899	2323.84	0.68244	2322.66	0.65062	1810.63	0.17878		930.407	1.20754	1030	1.15944	926.88	0.98702	926.88	0.82003	926.88	0.5788	932.502	0.42581	926.88	0.22214
291.139	3.25563	291.221	2.96462	299.477	2.47509	291.132	2.32043	291.139	1.91089	299.542	0.93861	299.496	0.76229	328.023	0.05043		2321.3	0.96232	2321.25	0.92656	2321.3	0.84938	2321.32	0.83768	2321.32	0.79558	2321.25	0.77892	2322.48	0.68994	2321.3	0.64689	1809.17	0.18328		932.157	1.19818	1032.51	1.15616	928.609	0.96223	928.609	0.80953	928.609	0.59471	934.265	0.42324	928.609	0.23686
291.262	3.26035	291.343	2.966	299.662	2.47315	291.254	2.32441	291.262	1.91049	299.726	0.91878	299.68	0.74867	328.423	0.04813		2319.94	0.96365	2319.89	0.93113	2319.94	0.85257	2319.96	0.83123	2319.96	0.79194	2319.89	0.76216	2321.12	0.69274	2319.94	0.64696	1807.72	0.16746		933.906	1.19817	1035.03	1.14789	930.338	0.97611	930.338	0.82227	930.338	0.60539	936.028	0.42733	930.338	0.23228
291.384	3.26222	291.465	2.97431	299.846	2.46328	291.376	2.32669	291.384	1.91867	299.911	0.91166	299.865	0.72498	328.823	0.05104		2318.58	0.95939	2318.53	0.9213	2318.58	0.84173	2318.6	0.8308	2318.6	0.79046	2318.53	0.76481	2319.76	0.69089	2318.58	0.65208	1806.27	0.15538		935.656	1.20576	1037.54	1.15915	932.068	0.979	932.068	0.83612	932.068	0.61855	937.791	0.42885	932.068	0.20136
291.506	3.2728	291.587	2.9708	300.031	2.45132	291.498	2.32909	291.506	1.91616	300.096	0.90097	300.05	0.7095	329.223	0.05663		2317.22	0.94948	2317.17	0.92831	2317.22	0.85207	2317.23	0.83579	2317.23	0.79087	2317.17	0.75988	2318.4	0.69491	2317.22	0.6445	1804.81	0.1603		937.406	1.20305	1040.05	1.15352	933.797	0.97294	933.797	0.86282	933.797	0.59735	939.554	0.43685	933.797	0.20049
291.628	3.27614	291.709	2.97154	300.216	2.43158	291.62	2.3232	291.628	1.91484	300.281	0.90821	300.235	0.70147	329.623	0.05862		2315.85	0.96449	2315.8	0.92572	2315.85	0.84304	2315.87	0.83668	2315.87	0.78056	2315.8	0.77812	2317.03	0.68128	2315.85	0.64983	1803.36	0.15859		939.156	1.19269	1042.56	1.16031	935.526	0.97816	935.526	0.86832	935.526	0.59502	941.317	0.43884	935.526	0.21849
291.75	3.27588	291.832	2.97676	300.401	2.4101	291.743	2.32377	291.75	1.92353	300.465	0.90866	300.419	0.69305	330.023	0.05583		2314.49	0.95497	2314.44	0.91414	2314.49	0.8522	2314.51	0.83488	2314.51	0.78573	2314.44	0.75904	2315.67	0.67657	2314.49	0.64882	1801.91	0.18009		940.906	1.19807	1045.07	1.1675	937.256	0.99325	937.256	0.85263	937.256	0.57959	943.08	0.43297	937.256	0.20939
291.872	3.28501	291.954	2.98313	300.586	2.39611	291.865	2.32695	291.872	1.92393	300.65	0.9176	300.604	0.69124	330.423	0.04856		2313.13	0.9567	2313.08	0.92357	2313.13	0.84154	2313.15	0.8334	2313.15	0.79109	2313.08	0.75842	2314.31	0.68687	2313.13	0.63748	1800.45	0.16263		942.655	1.20038	1047.58	1.17518	938.985	0.98514	938.985	0.8504	938.985	0.6172	944.843	0.42223	938.985	0.25124
291.995	3.2883	292.076	2.98483	300.77	2.38506	291.987	2.32164	291.995	1.91717	300.835	0.92084	300.789	0.67421	330.823	0.04204		2311.76	0.96141	2311.71	0.92544	2311.76	0.84699	2311.78	0.82976	2311.78	0.78641	2311.71	0.75125	2312.94	0.68094	2311.76	0.63835	1799	0.17583		944.405	1.18615	1050.09	1.16555	940.714	0.96914	940.714	0.84179	940.714	0.612	946.606	0.41738	940.714	0.2303
292.117	3.29101	292.198	2.97203	300.955	2.38037	292.109	2.31683	292.117	1.91238	301.02	0.90768	300.974	0.64924	331.223	0.03542		2310.4	0.95292	2310.35	0.93035	2310.4	0.83678	2310.42	0.82433	2310.42	0.78319	2310.35	0.76318	2311.58	0.68092	2310.4	0.64601	1797.54	0.16707		946.155	1.19427	1052.6	1.15088	942.444	0.96971	942.444	0.83327	942.444	0.60579	948.369	0.41571	942.444	0.23681
292.239	3.29204	292.32	2.96452	301.14	2.36327	292.231	2.31799	292.239	1.90475	301.205	0.91904	301.159	0.63137	331.623	0.03334		2309.04	0.95252	2308.99	0.92364	2309.04	0.84621	2309.06	0.82515	2309.06	0.78103	2308.99	0.75936	2310.22	0.68341	2309.04	0.6384	1796.09	0.16205		947.905	1.19578	1055.11	1.14989	944.173	0.97866	944.173	0.84325	944.173	0.6142	950.132	0.43786	944.173	0.24261
292.361	3.29246	292.443	2.974	301.325	2.34904	292.354	2.32715	292.361	1.90091	301.389	0.93967	301.343	0.62803	332.023	0.03335		2307.67	0.95024	2307.62	0.92557	2307.67	0.84732	2307.69	0.82892	2307.69	0.78431	2307.62	0.76226	2308.85	0.67864	2307.67	0.63562	1794.63	0.16199		949.654	1.1897	1057.62	1.16866	945.902	0.98867	945.902	0.84716	945.902	0.6168	951.895	0.44805	945.902	0.22388
292.483	3.29465	292.565	2.97755	301.509	2.35594	292.476	2.32588	292.483	1.89728	301.574	0.95998	301.528	0.62545	332.423	0.03285		2306.31	0.95565	2306.26	0.91677	2306.31	0.84616	2306.33	0.82363	2306.33	0.7843	2306.26	0.75901	2307.49	0.674	2306.31	0.63541	1793.17	0.18802		951.404	1.18598	1060.13	1.18416	947.632	0.99872	947.632	0.85065	947.632	0.59589	953.658	0.43673	947.632	0.22821
292.606	3.29833	292.687	2.97223	301.694	2.33774	292.598	2.31631	292.606	1.90299	301.759	0.969	301.713	0.62873	332.823	0.03384		2304.94	0.95518	2304.89	0.90871	2304.94	0.84248	2304.96	0.83006	2304.96	0.78333	2304.89	0.76733	2306.13	0.67295	2304.94	0.63243	1791.72	0.16644		953.154	1.19008	1062.64	1.18121	949.361	0.98519	949.361	0.84925	949.361	0.59862	955.421	0.42983	949.361	0.24241
292.728	3.29225	292.809	2.97734	301.879	2.33197	292.72	2.31219	292.728	1.90438	301.944	0.97246	301.898	0.61716	333.223	0.0349		2303.58	0.96043	2303.53	0.91517	2303.58	0.84485	2303.6	0.82625	2303.6	0.78501	2303.53	0.74788	2304.76	0.67068	2303.58	0.63348	1790.26	0.1908		954.904	1.18603	1065.15	1.17484	951.09	0.98816	951.09	0.83761	951.09	0.61852	957.184	0.44073	951.09	0.25348
292.85	3.28504	292.931	2.97719	302.064	2.33696	292.842	2.3087	292.85	1.90197	302.128	0.98561	302.083	0.61408	333.623	0.03275		2302.21	0.9459	2302.16	0.92513	2302.21	0.84415	2302.23	0.82254	2302.23	0.7832	2302.16	0.75771	2303.4	0.67719	2302.21	0.62841	1788.81	0.17253		956.654	1.18935	1067.66	1.17535	952.82	0.98845	952.82	0.8363	952.82	0.62148	958.947	0.44372	952.82	0.24801
292.972	3.29005	293.054	2.96866	302.249	2.33945	292.965	2.30979	292.972	1.89898	302.313	0.99854	302.267	0.60809	334.023	0.02704		2300.85	0.95312	2300.8	0.90656	2300.85	0.8457	2300.87	0.82387	2300.87	0.77916	2300.8	0.7496	2302.03	0.67419	2300.85	0.62543	1787.35	0.17744		958.403	1.20663	1070.17	1.18592	954.549	0.98249	954.549	0.83865	954.549	0.62264	960.71	0.43984	954.549	0.24737
293.094	3.29468	293.176	2.96779	302.433	2.31744	293.087	2.31223	293.094	1.89109	302.498	1.00241	302.452	0.59291	334.423	0.02508		2299.48	0.95146	2299.43	0.9147	2299.48	0.84635	2299.5	0.82035	2299.5	0.77791	2299.43	0.74659	2300.67	0.66443	2299.48	0.63203	1785.89	0.16787		960.153	1.21533	1072.68	1.18994	956.278	0.98682	956.278	0.83956	956.278	0.63852	962.473	0.43646	956.278	0.24877
293.217	3.29414	293.298	2.96883	302.618	2.30167	293.209	2.30717	293.217	1.88519	302.683	1.00724	302.637	0.59262	334.823	0.02137		2298.12	0.94487	2298.07	0.91744	2298.12	0.83427	2298.14	0.81395	2298.14	0.78069	2298.07	0.74677	2299.3	0.66437	2298.12	0.62492	1784.43	0.18312		961.903	1.20825	1075.19	1.20195	958.008	0.99035	958.008	0.84833	958.008	0.6308	964.236	0.44198	958.008	0.24872
293.339	3.28505	293.42	2.97049	302.803	2.29162	293.331	2.30399	293.339	1.88973	302.868	1.02857	302.822	0.58842	335.223	0.01849		2296.75	0.96103	2296.7	0.91033	2296.75	0.84775	2296.77	0.81571	2296.77	0.77546	2296.7	0.74305	2297.93	0.67367	2296.75	0.62166	1782.98	0.17562		963.653	1.2122	1077.7	1.20525	959.737	0.99258	959.737	0.85633	959.737	0.62298	965.999	0.44995	959.737	0.24377
293.461	3.28395	293.542	2.96735	302.988	2.29867	293.453	2.30133	293.461	1.88307	303.052	1.02534	303.006	0.58034	335.623	0.01561		2295.38	0.95655	2295.33	0.9182	2295.38	0.83675	2295.4	0.81836	2295.4	0.77085	2295.33	0.74419	2296.57	0.66501	2295.38	0.62472	1781.52	0.15944		965.402	1.23085	1080.21	1.19685	961.466	1.00025	961.466	0.87162	961.466	0.61353	967.762	0.48228	961.466	0.24991
293.583	3.29239	293.664	2.96807	303.172	2.30525	293.576	2.29476	293.583	1.88432	303.237	1.0163	303.191	0.57701	336.023	0.01364		2294.02	0.95199	2293.97	0.91798	2294.02	0.8467	2294.04	0.82026	2294.04	0.77222	2293.97	0.74063	2295.2	0.66092	2294.02	0.62584	1780.06	0.16145		967.152	1.22792	1082.72	1.17575	963.196	1.0001	963.196	0.88165	963.196	0.62752	969.525	0.47175	963.196	0.24936
293.705	3.29671	293.787	2.96267	303.357	2.30214	293.698	2.29438	293.705	1.88843	303.422	1.015	303.376	0.57694	336.423	0.01241		2292.65	0.95724	2292.6	0.91465	2292.65	0.83688	2292.67	0.81566	2292.67	0.7707	2292.6	0.73635	2293.83	0.66091	2292.65	0.6265	1778.6	0.16594		968.902	1.22599	1085.23	1.18075	964.925	0.99252	964.925	0.88231	964.925	0.63649	971.288	0.43012	964.925	0.25122
293.828	3.28891	293.909	2.96252	303.542	2.29055	293.82	2.30096	293.828	1.88602	303.607	1.01089	303.561	0.56517	336.823	0.01154		2291.28	0.95496	2291.23	0.90647	2291.28	0.83799	2291.3	0.81362	2291.3	0.76592	2291.23	0.73797	2292.47	0.66036	2291.28	0.62242	1777.14	0.15597		970.652	1.2406	1087.74	1.1954	966.654	0.99106	966.654	0.89093	966.654	0.61769	973.051	0.41006	966.654	0.24695
293.95	3.28209	294.031	2.95727	303.727	2.28001	293.942	2.30432	293.95	1.87268	303.792	0.99643	303.746	0.55757	337.223	0.00947		2289.92	0.94484	2289.87	0.90867	2289.92	0.83846	2289.94	0.81619	2289.94	0.76588	2289.87	0.74261	2291.1	0.65749	2289.92	0.61673	1775.68	0.16046		972.402	1.23565	1090.26	1.21063	968.383	0.998	968.383	0.89256	968.383	0.63395	974.814	0.41807	968.383	0.25194
294.072	3.28369	294.153	2.95899	303.912	2.28498	294.064	2.29268	294.072	1.86977	303.976	0.98508	303.93	0.55748	337.623	0.00689		2288.55	0.95221	2288.5	0.91317	2288.55	0.83902	2288.57	0.80952	2288.57	0.76955	2288.5	0.7377	2289.73	0.65219	2288.55	0.6192	1774.22	0.15545		974.151	1.21164	1092.77	1.21062	970.113	1.00947	970.113	0.88703	970.113	0.63356	976.577	0.44407	970.113	0.28627
294.194	3.28402	294.276	2.95875	304.096	2.27963	294.187	2.29476	294.194	1.88492	304.161	0.97904	304.115	0.56063	338.023	0.00518		2287.18	0.94554	2287.13	0.90836	2287.18	0.83309	2287.2	0.81278	2287.2	0.76637	2287.13	0.73398	2288.37	0.65206	2287.18	0.61789	1772.76	0.16076		975.901	1.20747	1095.28	1.21107	971.842	1.0085	971.842	0.88644	971.842	0.60158	978.34	0.47234	971.842	0.26189
294.316	3.28003	294.398	2.95509	304.281	2.26455	294.309	2.29193	294.316	1.87408	304.346	0.96005	304.3	0.56474	338.423	0.00386		2285.81	0.94953	2285.76	0.90396	2285.81	0.83356	2285.83	0.81045	2285.83	0.76322	2285.76	0.73623	2287	0.65454	2285.81	0.61991	1771.31	0.16319		977.651	1.21386	1097.79	1.20122	973.571	0.9995	973.571	0.8758	973.571	0.62605	980.103	0.49237	973.571	0.24764
294.439	3.28001	294.52	2.95337	304.466	2.24738	294.431	2.28738	294.439	1.87231	304.531	0.95214	304.485	0.55454	338.823	-0.000501679		2284.44	0.94029	2284.4	0.89869	2284.44	0.83827	2284.46	0.81213	2284.46	0.76573	2284.4	0.74342	2285.63	0.65904	2284.44	0.61475	1769.85	0.17097		979.401	1.21835	1100.3	1.19578	975.301	1.00467	975.301	0.86069	975.301	0.61843	981.866	0.46057	975.301	0.25709
294.561	3.28053	294.642	2.95959	304.651	2.24907	294.553	2.29418	294.561	1.8634	304.715	0.9508	304.669	0.54523	339.223	-0.00254		2283.08	0.94373	2283.03	0.91745	2283.08	0.83965	2283.1	0.80966	2283.1	0.76239	2283.03	0.73365	2284.26	0.64705	2283.08	0.61424	1768.38	0.16266		981.15	1.22633	1102.81	1.1929	977.03	0.99471	977.03	0.86024	977.03	0.6242	983.629	0.45637	977.03	0.25162
294.683	3.27953	294.764	2.96063	304.836	2.25217	294.675	2.28885	294.683	1.85827	304.9	0.95317	304.854	0.54468	339.623	-0.000830117		2281.71	0.95837	2281.66	0.91271	2281.71	0.83895	2281.73	0.81051	2281.73	0.76889	2281.66	0.73288	2282.89	0.64911	2281.71	0.60066	1766.92	0.16632		982.9	1.23321	1105.32	1.19694	978.759	1.0095	978.759	0.86448	978.759	0.65574	985.392	0.4589	978.759	0.25706
294.805	3.28405	294.886	2.95775	305.02	2.245	294.797	2.28658	294.805	1.86391	305.085	0.92954	305.039	0.54021	340.023	0.000208073		2280.34	0.94442	2280.29	0.91054	2280.34	0.82933	2280.36	0.80829	2280.36	0.76932	2280.29	0.72455	2281.52	0.65263	2280.34	0.60996	1765.46	0.16173		984.65	1.23605	1107.83	1.20048	980.489	0.9969	980.489	0.8654	980.489	0.61836	987.155	0.45754	980.489	0.25483
294.927	3.28334	295.009	2.95112	305.205	2.2284	294.92	2.27741	294.927	1.86105	305.27	0.91855	305.224	0.52404	340.423	-0.000533449		2278.97	0.94881	2278.92	0.91125	2278.97	0.83674	2278.99	0.81284	2278.99	0.76328	2278.92	0.72768	2280.16	0.64848	2278.97	0.60716	1764	0.17941		986.4	1.22559	1110.34	1.20238	982.218	0.99757	982.218	0.89368	982.218	0.63919	988.918	0.46755	982.218	0.26362
295.049	3.2812	295.131	2.95848	305.39	2.23278	295.042	2.27137	295.049	1.86325	305.455	0.91506	305.409	0.52918	340.823	-0.00366		2277.6	0.9391	2277.55	0.90874	2277.6	0.83847	2277.62	0.8003	2277.62	0.76292	2277.55	0.72596	2278.79	0.6472	2277.6	0.60675	1762.54	0.16038		988.15	1.21147	1112.85	1.18408	983.947	1.00967	983.947	0.89324	983.947	0.62202	990.681	0.50293	983.947	0.24343
295.172	3.27459	295.253	2.95237	305.575	2.22557	295.164	2.27433	295.172	1.85996	305.639	0.90024	305.593	0.53421				2276.23	0.93714	2276.18	0.91255	2276.23	0.82408	2276.25	0.80317	2276.25	0.75934	2276.18	0.71931	2277.42	0.6444	2276.23	0.60313	1761.08	0.15455		989.899	1.21105	1115.36	1.1898	985.677	0.99853	985.677	0.89047	985.677	0.60308	992.444	0.49463	985.677	0.24486
295.294	3.2791	295.375	2.94679	305.759	2.21985	295.286	2.26643	295.294	1.84986	305.824	0.88574	305.778	0.52352				2274.86	0.95333	2274.81	0.90231	2274.86	0.83202	2274.88	0.8066	2274.88	0.75616	2274.81	0.72482	2276.05	0.63978	2274.86	0.61006	1759.62	0.14667		991.649	1.21461	1117.87	1.21194	987.406	1.00788	987.406	0.87578	987.406	0.65157	994.207	0.4541	987.406	0.27999
295.416	3.28081	295.497	2.95164	305.944	2.2117	295.408	2.27004	295.416	1.85168	306.009	0.87635	305.963	0.51936				2273.49	0.95199	2273.44	0.89806	2273.49	0.83619	2273.51	0.80416	2273.51	0.7552	2273.44	0.73541	2274.68	0.64597	2273.49	0.60862	1758.16	0.16352		993.399	1.21825	1120.38	1.22128	989.135	1.00088	989.135	0.86625	989.135	0.63041	995.97	0.43791	989.135	0.2863
295.538	3.27086	295.62	2.95186	306.129	2.21479	295.531	2.26815	295.538	1.84262	306.194	0.86468	306.148	0.52165				2272.12	0.93541	2272.07	0.90644	2272.12	0.8372	2272.14	0.8067	2272.14	0.76144	2272.07	0.72559	2273.31	0.63764	2272.12	0.60461	1756.69	0.16552		995.149	1.22209	1122.89	1.20365	990.865	1.00658	990.865	0.8641	990.865	0.6574	997.733	0.43556	990.865	0.2315
295.66	3.27346	295.742	2.94987	306.314	2.20878	295.653	2.26435	295.66	1.8502	306.379	0.85177	306.333	0.52331				2270.75	0.94588	2270.7	0.90937	2270.75	0.8338	2270.77	0.79676	2270.77	0.75651	2270.7	0.72378	2271.94	0.64	2270.75	0.60078	1755.23	0.15311		996.899	1.23135	1125.4	1.19712	992.594	1.00567	992.594	0.86973	992.594	0.67607	999.496	0.4564	992.594	0.2454
295.783	3.27311	295.864	2.9471	306.499	2.21671	295.775	2.26501	295.783	1.84687	306.563	0.84581	306.517	0.50163				2269.38	0.94783	2269.33	0.89672	2269.38	0.82842	2269.4	0.80216	2269.4	0.75439	2269.33	0.71634	2270.57	0.64121	2269.38	0.60442	1753.77	0.15759		998.648	1.23847	1127.91	1.21212	994.323	1.01453	994.323	0.86594	994.323	0.64777	1001.26	0.48353	994.323	0.25679
295.905	3.27274	295.986	2.94338	306.683	2.2161	295.897	2.25784	295.905	1.84283	306.748	0.84334	306.702	0.48428				2268.01	0.94603	2267.96	0.91155	2268.01	0.82287	2268.03	0.80334	2268.03	0.75433	2267.96	0.7182	2269.2	0.62822	2268.01	0.59903	1752.3	0.1563		1000.4	1.23899	1130.42	1.23003	996.053	1.00386	996.053	0.87169	996.053	0.68391	1003.02	0.49198	996.053	0.25
296.027	3.27633	296.108	2.9374	306.868	2.20141	296.019	2.25347	296.027	1.84108	306.933	0.84039	306.887	0.49143				2266.64	0.93922	2266.59	0.9007	2266.64	0.82496	2266.66	0.80072	2266.66	0.74913	2266.59	0.71926	2267.82	0.63616	2266.64	0.59289	1750.84	0.15459		1002.15	1.24091	1132.93	1.23325	997.782	1.01667	997.782	0.8849	997.782	0.64929	1004.78	0.46898	997.782	0.25267
296.149	3.27225	296.231	2.93401	307.053	2.18856	296.142	2.25399	296.149	1.83182	307.118	0.81843	307.072	0.48755				2265.26	0.94844	2265.22	0.91633	2265.26	0.82696	2265.28	0.7934	2265.28	0.75157	2265.22	0.71563	2266.45	0.63846	2265.26	0.59314	1749.38	0.15454		1003.9	1.23833	1135.44	1.22429	999.511	1.02049	999.511	0.90327	999.511	0.65441	1006.55	0.47422	999.511	0.28074
296.271	3.26277	296.353	2.92915	307.238	2.17334	296.264	2.24561	296.271	1.82478	307.302	0.82222	307.256	0.4793				2263.89	0.94304	2263.84	0.90436	2263.89	0.82563	2263.91	0.80111	2263.91	0.75759	2263.84	0.7278	2265.08	0.63573	2263.89	0.59301	1747.91	0.16519		1005.65	1.22974	1137.95	1.2102	1001.24	1.00635	1001.24	0.91646	1001.24	0.66699	1008.31	0.48998	1001.24	0.30031
296.394	3.26043	296.475	2.92103	307.423	2.18174	296.386	2.23562	296.394	1.82967	307.487	0.82664	307.441	0.47287				2262.52	0.95171	2262.47	0.90366	2262.52	0.82853	2262.54	0.79211	2262.54	0.75646	2262.47	0.72188	2263.71	0.63063	2262.52	0.59416	1746.45	0.1532		1007.4	1.22329	1140.46	1.2133	1002.97	1.01695	1002.97	0.91033	1002.97	0.66835	1010.07	0.49521	1002.97	0.2607
296.516	3.26253	296.597	2.91553	307.607	2.18553	296.508	2.23055	296.516	1.82511	307.672	0.81592	307.626	0.46616				2261.15	0.93171	2261.1	0.90203	2261.15	0.82334	2261.17	0.80104	2261.17	0.74931	2261.1	0.71064	2262.34	0.63475	2261.15	0.59767	1744.98	0.16055		1009.15	1.22118	1142.97	1.21272	1004.7	1.00729	1004.7	0.89559	1004.7	0.65389	1011.84	0.47954	1004.7	0.26855
296.638	3.26136	296.719	2.91196	307.792	2.18159	296.63	2.23139	296.638	1.82135	307.857	0.81074	307.811	0.47643				2259.78	0.93319	2259.73	0.9053	2259.78	0.83729	2259.79	0.79783	2259.79	0.7467	2259.73	0.71431	2260.96	0.63008	2259.78	0.58987	1743.52	0.14198		1010.9	1.22322	1145.49	1.22778	1006.43	1.00607	1006.43	0.87091	1006.43	0.64762	1013.6	0.46917	1006.43	0.28233
296.76	3.25175	296.841	2.89715	307.977	2.17775	296.753	2.218	296.76	1.81318	308.042	0.8073	307.996	0.46939				2258.4	0.94599	2258.35	0.89736	2258.4	0.82752	2258.42	0.79775	2258.42	0.75557	2258.35	0.70633	2259.59	0.63437	2258.4	0.58746	1742.05	0.16662		1012.65	1.23509	1148	1.22548	1008.16	1.02178	1008.16	0.87823	1008.16	0.63635	1015.36	0.47399	1008.16	0.2829
296.882	3.25026	296.964	2.898	308.162	2.17753	296.875	2.21517	296.882	1.81142	308.226	0.80624	308.18	0.45959				2257.03	0.94279	2256.98	0.90666	2257.03	0.82485	2257.05	0.79872	2257.05	0.74595	2256.98	0.72095	2258.22	0.632	2257.03	0.59566	1740.59	0.15751		1014.4	1.23186	1150.51	1.21795	1009.89	1.03913	1009.89	0.90437	1009.89	0.65217	1017.13	0.49839	1009.89	0.27407
297.005	3.2447	297.086	2.89729	308.346	2.17105	296.997	2.21676	297.005	1.79246	308.411	0.79495	308.365	0.45336				2255.66	0.95855	2255.61	0.89685	2255.66	0.82927	2255.68	0.78943	2255.68	0.74095	2255.61	0.7048	2256.85	0.62291	2255.66	0.58997	1739.12	0.1517		1016.15	1.22868	1153.02	1.20773	1011.62	1.02282	1011.62	0.92764	1011.62	0.66618	1018.89	0.50207	1011.62	0.27401
297.127	3.24643	297.208	2.89313	308.531	2.16027	297.119	2.20563	297.127	1.78638	308.596	0.79548	308.55	0.44819				2254.28	0.93787	2254.23	0.89931	2254.28	0.82103	2254.3	0.78936	2254.3	0.74595	2254.23	0.7065	2255.47	0.62388	2254.28	0.5848	1737.66	0.16275		1017.9	1.23483	1155.53	1.21901	1013.35	1.01283	1013.35	0.94333	1013.35	0.6574	1020.65	0.49543	1013.35	0.27396
297.249	3.23635	297.33	2.88123	308.716	2.1596	297.241	2.19097	297.249	1.78044	308.781	0.79149	308.735	0.45589				2252.91	0.93693	2252.86	0.90157	2252.91	0.82841	2252.93	0.78865	2252.93	0.74803	2252.86	0.70859	2254.1	0.62654	2252.91	0.5893	1736.19	0.14872		1019.65	1.24027	1158.04	1.22512	1015.08	1.02174	1015.08	0.93885	1015.08	0.65274	1022.41	0.49019	1015.08	0.27285
297.371	3.2263	297.452	2.87235	308.901	2.14983	297.363	2.1914	297.371	1.76814	308.965	0.78917	308.919	0.44831				2251.53	0.94316	2251.49	0.89538	2251.53	0.82924	2251.55	0.79165	2251.55	0.74276	2251.49	0.71107	2252.73	0.62442	2251.53	0.584	1734.72	0.15812		1021.4	1.23814	1160.55	1.23394	1016.8	1.03124	1016.8	0.91766	1016.8	0.65061	1024.18	0.50266	1016.8	0.28242
297.493	3.22125	297.575	2.86052	309.086	2.13899	297.486	2.18876	297.493	1.76844	309.15	0.79234	309.104	0.43638				2250.16	0.93902	2250.11	0.89696	2250.16	0.82576	2250.18	0.79396	2250.18	0.74265	2250.11	0.71031	2251.35	0.62011	2250.16	0.58563	1733.26	0.14779		1023.15	1.25347	1163.06	1.23052	1018.53	1.02664	1018.53	0.90344	1018.53	0.64758	1025.94	0.51622	1018.53	0.28823
297.615	3.21734	297.697	2.85399	309.27	2.15517	297.608	2.18723	297.615	1.77009	309.335	0.79268	309.289	0.43236				2248.79	0.94112	2248.74	0.88964	2248.79	0.82893	2248.81	0.79211	2248.81	0.73205	2248.74	0.70209	2249.98	0.62096	2248.79	0.57947	1731.79	0.14856		1024.89	1.25539	1165.57	1.2196	1020.26	1.02112	1020.26	0.90072	1020.26	0.65357	1027.7	0.52142	1020.26	0.2733
297.738	3.21321	297.819	2.84994	309.455	2.15178	297.73	2.18247	297.738	1.76422	309.52	0.80839	309.474	0.42883				2247.41	0.94026	2247.36	0.89364	2247.41	0.82967	2247.43	0.78655	2247.43	0.74187	2247.36	0.68874	2248.6	0.62882	2247.41	0.5842	1730.32	0.15508		1026.64	1.25446	1168.08	1.20376	1021.99	1.01756	1021.99	0.89761	1021.99	0.66787	1029.47	0.50393	1021.99	0.26843
297.86	3.20908	297.941	2.84383	309.64	2.14483	297.852	2.17904	297.86	1.75542	309.705	0.79003	309.659	0.44719				2246.04	0.94369	2245.99	0.89643	2246.04	0.81614	2246.06	0.79271	2246.06	0.74034	2245.99	0.70477	2247.23	0.62319	2246.04	0.58284	1728.86	0.14147		1028.39	1.24347	1170.59	1.2074	1023.72	1.01997	1023.72	0.91989	1023.72	0.669	1031.23	0.49845	1023.72	0.26554
297.982	3.20422	298.063	2.83915	309.825	2.1418	297.974	2.17142	297.982	1.74324	309.889	0.79864	309.843	0.43666				2244.66	0.94376	2244.61	0.88657	2244.66	0.82127	2244.68	0.78783	2244.68	0.74355	2244.61	0.7086	2245.85	0.6198	2244.66	0.5793	1727.39	0.15538		1030.14	1.24903	1173.1	1.19655	1025.45	1.02907	1025.45	0.94422	1025.45	0.6691	1032.99	0.49833	1025.45	0.27776
298.104	3.19968	298.186	2.82531	310.009	2.14636	298.097	2.1533	298.104	1.74186	310.074	0.79607	310.028	0.43438				2243.29	0.93862	2243.24	0.90001	2243.29	0.81394	2243.31	0.78847	2243.31	0.74231	2243.24	0.6962	2244.48	0.61211	2243.29	0.57376	1725.92	0.16231		1031.89	1.24881	1175.61	1.19854	1027.18	1.02267	1027.18	0.94808	1027.18	0.68863	1034.76	0.49492	1027.18	0.27618
298.226	3.19011	298.308	2.8164	310.194	2.14328	298.219	2.14481	298.226	1.73478	310.259	0.80314	310.213	0.42998				2241.91	0.93596	2241.86	0.89784	2241.91	0.82787	2241.93	0.78922	2241.93	0.7352	2241.86	0.69227	2243.1	0.60643	2241.91	0.57191	1724.45	0.1524		1033.64	1.25066	1178.12	1.21014	1028.91	1.03275	1028.91	0.93865	1028.91	0.69019	1036.52	0.50614	1028.91	0.27751
298.349	3.1831	298.43	2.80763	310.379	2.14981	298.341	2.14274	298.349	1.71599	310.444	0.80679	310.398	0.42359				2240.53	0.93424	2240.48	0.89314	2240.53	0.83031	2240.55	0.77576	2240.55	0.74008	2240.48	0.68897	2241.73	0.60769	2240.53	0.57368	1722.98	0.15645		1035.39	1.25776	1180.63	1.2196	1030.64	1.03099	1030.64	0.91823	1030.64	0.68639	1038.28	0.5232	1030.64	0.27862
298.471	3.17574	298.552	2.80453	310.564	2.15258	298.463	2.13155	298.471	1.70814	310.629	0.80009	310.583	0.41847				2239.16	0.93743	2239.11	0.89298	2239.16	0.82253	2239.18	0.78595	2239.18	0.73293	2239.11	0.69802	2240.35	0.61688	2239.16	0.5708	1721.51	0.15599		1037.14	1.25861	1183.14	1.19372	1032.37	1.03357	1032.37	0.88693	1032.37	0.6614	1040.04	0.52748	1032.37	0.29476
298.593	3.16928	298.674	2.79738	310.749	2.14892	298.585	2.11934	298.593	1.70183	310.813	0.8016	310.767	0.41915				2237.78	0.93206	2237.73	0.88995	2237.78	0.82273	2237.8	0.7831	2237.8	0.72991	2237.73	0.68421	2238.97	0.59911	2237.78	0.56416	1720.05	0.1424		1038.89	1.24721	1185.65	1.18535	1034.1	1.04456	1034.1	0.89311	1034.1	0.69721	1041.81	0.51539	1034.1	0.29788
298.715	3.16651	298.796	2.78697	310.933	2.14164	298.708	2.11579	298.715	1.68582	310.998	0.79785	310.952	0.41703				2236.4	0.93556	2236.36	0.89321	2236.4	0.82535	2236.42	0.77317	2236.42	0.7332	2236.36	0.69476	2237.6	0.60479	2236.4	0.57338	1718.58	0.16491		1040.64	1.24625	1188.16	1.22078	1035.83	1.03286	1035.83	0.90689	1035.83	0.68588	1043.57	0.50179	1035.83	0.28813
298.837	3.16128	298.919	2.77581	311.118	2.12969	298.83	2.11412	298.837	1.67941	311.183	0.79298	311.137	0.42164				2235.03	0.94178	2234.98	0.88609	2235.03	0.82305	2235.05	0.78741	2235.05	0.73515	2234.98	0.69021	2236.22	0.60938	2235.03	0.56661	1717.11	0.15009		1042.39	1.24804	1190.67	1.24366	1037.56	1.03739	1037.56	0.90978	1037.56	0.67647	1045.33	0.47859	1037.56	0.28867
298.96	3.15089	299.041	2.76019	311.303	2.13579	298.952	2.10018	298.96	1.67223	311.368	0.8078	311.322	0.42597				2233.65	0.93827	2233.6	0.89404	2233.65	0.82369	2233.67	0.77623	2233.67	0.7321	2233.6	0.69277	2234.84	0.60473	2233.65	0.56676	1715.64	0.13568		1044.14	1.24131	1193.18	1.23848	1039.29	1.04489	1039.29	0.90707	1039.29	0.68899	1047.1	0.46836	1039.29	0.33344
299.082	3.14774	299.163	2.75459	311.488	2.12949	299.074	2.08737	299.082	1.67115	311.552	0.81773	311.506	0.41971				2232.27	0.93057	2232.22	0.88559	2232.27	0.82309	2232.29	0.78257	2232.29	0.73232	2232.22	0.68394	2233.47	0.60866	2232.27	0.56381	1714.17	0.1467		1045.89	1.24925	1195.69	1.22859	1041.02	1.0434	1041.02	0.90029	1041.02	0.68697	1048.86	0.48316	1041.02	0.3013
299.204	3.13449	299.285	2.74612	311.673	2.14841	299.196	2.08083	299.204	1.65779	311.737	0.81258	311.691	0.42405				2230.9	0.93547	2230.85	0.89092	2230.9	0.82159	2230.92	0.7789	2230.92	0.73421	2230.85	0.69085	2232.09	0.59591	2230.9	0.5724	1712.7	0.15034		1047.64	1.26517	1198.21	1.22686	1042.74	1.04889	1042.74	0.88612	1042.74	0.70581	1050.62	0.5006	1042.74	0.32475
299.326	3.12664	299.408	2.73111	311.857	2.1468	299.319	2.07519	299.326	1.6482	311.922	0.82136	311.876	0.43738				2229.52	0.92869	2229.47	0.87746	2229.52	0.81454	2229.54	0.77659	2229.54	0.72961	2229.47	0.68496	2230.71	0.60539	2229.52	0.56192	1711.23	0.14947		1049.39	1.27208	1200.72	1.22901	1044.47	1.06048	1044.47	0.90301	1044.47	0.68009	1052.38	0.51018	1044.47	0.28215
299.448	3.12449	299.53	2.72349	312.042	2.14084	299.441	2.06045	299.448	1.63856	312.107	0.83039	312.061	0.42874				2228.14	0.92721	2228.09	0.89576	2228.14	0.81966	2228.16	0.77656	2228.16	0.73046	2228.09	0.67669	2229.33	0.59791	2228.14	0.5651	1709.75	0.15351		1051.14	1.26394	1203.23	1.23174	1046.2	1.03999	1046.2	0.92275	1046.2	0.69577	1054.15	0.51662	1046.2	0.31516
299.571	3.11768	299.652	2.71572	312.227	2.13801	299.563	2.04937	299.571	1.63371	312.292	0.82167	312.246	0.41924				2226.76	0.93071	2226.71	0.89554	2226.76	0.82568	2226.78	0.77464	2226.78	0.72701	2226.71	0.68573	2227.96	0.60448	2226.76	0.56394	1708.28	0.14363		1052.89	1.24951	1205.74	1.22726	1047.93	1.04192	1047.93	0.92705	1047.93	0.68804	1055.91	0.53352	1047.93	0.33277
299.693	3.10993	299.774	2.71064	312.412	2.14397	299.685	2.03598	299.693	1.62191	312.476	0.82758	312.43	0.42118				2225.38	0.9248	2225.33	0.88222	2225.38	0.81604	2225.4	0.77109	2225.4	0.72542	2225.33	0.68505	2226.58	0.60231	2225.38	0.56334	1706.81	0.15381		1054.64	1.23992	1208.25	1.22819	1049.66	1.04154	1049.66	0.93616	1049.66	0.68333	1057.67	0.5441	1049.66	0.27493
299.815	3.09708	299.896	2.70373	312.596	2.14474	299.807	2.02637	299.815	1.60901	312.661	0.83772	312.615	0.42983				2224	0.92822	2223.95	0.87839	2224	0.8234	2224.02	0.77482	2224.02	0.72693	2223.95	0.68413	2225.2	0.60044	2224	0.55469	1705.34	0.14148		1056.39	1.22509	1210.76	1.21933	1051.39	1.04116	1051.39	0.94792	1051.39	0.68638	1059.44	0.53301	1051.39	0.2847
299.937	3.09109	300.018	2.69562	312.781	2.1516	299.929	2.01361	299.937	1.59867	312.846	0.85633	312.8	0.42857				2222.62	0.92386	2222.57	0.88398	2222.62	0.81349	2222.64	0.77216	2222.64	0.72458	2222.57	0.67959	2223.82	0.59242	2222.62	0.55979	1703.87	0.16476		1058.14	1.2285	1213.27	1.21741	1053.12	1.04177	1053.12	0.92775	1053.12	0.69397	1061.2	0.50903	1053.12	0.30276
300.059	3.09029	300.141	2.68591	312.966	2.14848	300.052	2.00765	300.059	1.58491	313.031	0.84829	312.985	0.42921				2221.24	0.92541	2221.2	0.88216	2221.24	0.81959	2221.26	0.77543	2221.26	0.726	2221.2	0.67109	2222.44	0.5926	2221.24	0.55101	1702.4	0.15898		1059.89	1.2437	1215.78	1.20674	1054.85	1.04401	1054.85	0.90796	1054.85	0.68773	1062.96	0.49964	1054.85	0.27437
300.181	3.08843	300.263	2.67432	313.151	2.15458	300.174	1.99344	300.181	1.57009	313.216	0.85304	313.169	0.43252				2219.87	0.93815	2219.82	0.88094	2219.87	0.82203	2219.88	0.76911	2219.88	0.71657	2219.82	0.67579	2221.06	0.60092	2219.87	0.55628	1700.92	0.15565		1061.64	1.25922	1218.29	1.23371	1056.58	1.05852	1056.58	0.90107	1056.58	0.69567	1064.73	0.51304	1056.58	0.29902
300.304	3.08424	300.385	2.66245	313.336	2.15345	300.296	1.98246	300.304	1.56433	313.4	0.84742	313.354	0.4353				2218.49	0.93325	2218.44	0.88065	2218.49	0.81231	2218.51	0.77359	2218.51	0.72023	2218.44	0.67582	2219.68	0.6008	2218.49	0.55706	1699.45	0.15109		1063.39	1.26561	1220.8	1.24015	1058.31	1.04531	1058.31	0.90046	1058.31	0.671	1066.49	0.52261	1058.31	0.29711
300.426	3.07328	300.507	2.6633	313.52	2.15227	300.418	1.97606	300.426	1.55705	313.585	0.85215	313.539	0.42762				2217.11	0.93356	2217.06	0.87429	2217.11	0.81171	2217.13	0.77064	2217.13	0.71769	2217.06	0.68146	2218.3	0.59152	2217.11	0.55391	1697.98	0.16045		1065.14	1.27643	1223.31	1.24031	1060.04	1.05068	1060.04	0.91927	1060.04	0.68928	1068.25	0.51453	1060.04	0.27185
300.548	3.06968	300.629	2.65244	313.705	2.15662	300.54	1.9653	300.548	1.54695	313.77	0.86453	313.724	0.42869				2215.72	0.9282	2215.68	0.88275	2215.72	0.82147	2215.74	0.76997	2215.74	0.72335	2215.68	0.67462	2216.92	0.5873	2215.72	0.55286	1696.5	0.15508		1066.89	1.27278	1225.82	1.25374	1061.77	1.04949	1061.77	0.9536	1061.77	0.67443	1070.01	0.50641	1061.77	0.27439
300.67	3.06497	300.752	2.64164	313.89	2.15084	300.663	1.95571	300.67	1.54826	313.955	0.8698	313.909	0.44333				2214.34	0.92602	2214.3	0.87906	2214.34	0.81282	2214.36	0.76689	2214.36	0.71824	2214.3	0.66693	2215.54	0.59773	2214.34	0.5446	1695.03	0.14439		1068.64	1.26985	1228.33	1.26561	1063.5	1.06215	1063.5	0.95889	1063.5	0.69862	1071.78	0.50667	1063.5	0.28281
300.792	3.05976	300.874	2.63508	314.075	2.15114	300.785	1.94351	300.792	1.54728	314.139	0.87606	314.093	0.43258				2212.96	0.93122	2212.91	0.88258	2212.96	0.81776	2212.98	0.76522	2212.98	0.71939	2212.91	0.66854	2214.16	0.58845	2212.96	0.54953	1693.56	0.1378		1070.39	1.26817	1230.84	1.25686	1065.23	1.06959	1065.23	0.95473	1065.23	0.6858	1073.54	0.51039	1065.23	0.28789
300.915	3.05222	300.996	2.62727	314.259	2.14935	300.907	1.93649	300.915	1.53062	314.324	0.88568	314.278	0.4328				2211.58	0.92345	2211.53	0.87809	2211.58	0.81377	2211.6	0.76104	2211.6	0.70888	2211.53	0.67291	2212.78	0.58766	2211.58	0.54694	1692.08	0.14347		1072.14	1.27374	1233.35	1.24012	1066.95	1.0591	1066.95	0.95661	1066.95	0.72521	1075.3	0.52773	1066.95	0.291
301.037	3.0451	301.118	2.62572	314.444	2.16054	301.029	1.93257	301.037	1.51252	314.509	0.89426	314.463	0.44039				2210.2	0.92679	2210.15	0.87914	2210.2	0.81316	2210.22	0.76388	2210.22	0.71776	2210.15	0.67129	2211.4	0.58153	2210.2	0.54802	1690.61	0.13565		1073.89	1.2729	1235.86	1.25582	1068.68	1.05753	1068.68	0.94404	1068.68	0.69293	1077.07	0.55122	1068.68	0.30312
301.159	3.04183	301.24	2.61922	314.629	2.16388	301.151	1.92381	301.159	1.50524	314.694	0.87967	314.648	0.45349				2208.82	0.93695	2208.77	0.87652	2208.82	0.81015	2208.84	0.76143	2208.84	0.71314	2208.77	0.66494	2210.02	0.57526	2208.82	0.54975	1689.13	0.16911		1075.64	1.27783	1238.37	1.25722	1070.41	1.0534	1070.41	0.92442	1070.41	0.70266	1078.83	0.56674	1070.41	0.33366
301.281	3.03723	301.363	2.61668	314.814	2.17113	301.274	1.91847	301.281	1.50933	314.879	0.88198	314.833	0.45428				2207.44	0.9219	2207.39	0.87744	2207.44	0.83231	2207.46	0.76126	2207.46	0.71328	2207.39	0.66702	2208.64	0.5834	2207.44	0.54696	1687.66	0.14944		1077.39	1.29383	1240.88	1.22832	1072.14	1.06577	1072.14	0.91697	1072.14	0.72865	1080.59	0.56493	1072.14	0.31713
301.403	3.03205	301.485	2.61258	314.999	2.17389	301.396	1.91324	301.403	1.50519	315.063	0.88618	315.017	0.44626				2206.06	0.92593	2206.01	0.87655	2206.06	0.81724	2206.08	0.76605	2206.08	0.71348	2206.01	0.66572	2207.25	0.57756	2206.06	0.54001	1686.18	0.15838		1079.14	1.30726	1243.39	1.21517	1073.87	1.07191	1073.87	0.91954	1073.87	0.71984	1082.36	0.55669	1073.87	0.29753
301.526	3.02872	301.607	2.60906	315.183	2.16812	301.518	1.90575	301.526	1.49887	315.248	0.88399	315.202	0.44885				2204.67	0.9222	2204.62	0.8746	2204.67	0.81147	2204.69	0.76077	2204.69	0.71143	2204.62	0.66591	2205.87	0.57317	2204.67	0.54082	1684.71	0.16609		1080.89	1.30975	1245.9	1.22759	1075.6	1.06844	1075.6	0.93224	1075.6	0.69793	1084.12	0.55336	1075.6	0.29797
301.648	3.02513	301.729	2.60116	315.368	2.1745	301.64	1.90192	301.648	1.49773	315.433	0.89874	315.387	0.44426				2203.29	0.9236	2203.24	0.87165	2203.29	0.80712	2203.31	0.76294	2203.31	0.71676	2203.24	0.65996	2204.49	0.58515	2203.29	0.53902	1683.23	0.16276		1082.64	1.3147	1248.41	1.24701	1077.33	1.07165	1077.33	0.93512	1077.33	0.70675	1085.88	0.57309	1077.33	0.32424
301.77	3.03068	301.851	2.59572	315.553	2.17421	301.762	1.89985	301.77	1.49337	315.618	0.90109	315.572	0.44009				2201.91	0.91507	2201.86	0.88036	2201.91	0.81312	2201.93	0.76652	2201.93	0.7041	2201.86	0.66377	2203.11	0.58136	2201.91	0.5379	1681.76	0.16026		1084.39	1.31612	1250.92	1.23773	1079.06	1.07162	1079.06	0.92659	1079.06	0.71969	1087.64	0.59016	1079.06	0.31005
301.892	3.03082	301.974	2.59168	315.738	2.16494	301.885	1.89541	301.892	1.49311	315.802	0.89359	315.756	0.45195				2200.52	0.92251	2200.48	0.87648	2200.52	0.8077	2200.54	0.75774	2200.54	0.71305	2200.48	0.6542	2201.72	0.5706	2200.52	0.53388	1680.28	0.15204		1086.14	1.30938	1253.44	1.23259	1080.79	1.05968	1080.79	0.91841	1080.79	0.72154	1089.41	0.57641	1080.79	0.28381
302.014	3.02994	302.096	2.58554	315.923	2.17447	302.007	1.89322	302.014	1.48894	315.987	0.90498	315.941	0.46508				2199.14	0.92119	2199.09	0.87579	2199.14	0.80023	2199.16	0.75413	2199.16	0.70533	2199.09	0.65605	2200.34	0.57325	2199.14	0.5353	1678.8	0.15974		1087.89	1.30051	1255.95	1.24628	1082.52	1.06266	1082.52	0.91905	1082.52	0.71554	1091.17	0.55468	1082.52	0.31143
302.137	3.02207	302.218	2.58832	316.107	2.17346	302.129	1.88272	302.137	1.48231	316.172	0.91005	316.126	0.45956				2197.76	0.92227	2197.71	0.87098	2197.76	0.79919	2197.78	0.75077	2197.78	0.70618	2197.71	0.64719	2198.96	0.57018	2197.76	0.53467	1677.33	0.15642		1089.64	1.29206	1258.46	1.25153	1084.25	1.06878	1084.25	0.93286	1084.25	0.7114	1092.93	0.54501	1084.25	0.32962
302.259	3.01446	302.34	2.57704	316.292	2.17305	302.251	1.87752	302.259	1.48023	316.357	0.91994	316.311	0.4586				2196.37	0.91762	2196.33	0.8673	2196.37	0.80742	2196.39	0.76157	2196.39	0.70916	2196.33	0.65896	2197.57	0.57151	2196.37	0.53229	1675.85	0.14943		1091.39	1.28613	1260.97	1.24409	1085.98	1.06307	1085.98	0.94348	1085.98	0.69514	1094.7	0.53548	1085.98	0.30566
302.381	3.01115	302.462	2.57533	316.477	2.17758	302.373	1.87664	302.381	1.46748	316.542	0.9239	316.496	0.46319				2194.99	0.9235	2194.94	0.86662	2194.99	0.81261	2195.01	0.74695	2195.01	0.70324	2194.94	0.65718	2196.19	0.56863	2194.99	0.5294	1674.37	0.13714		1093.14	1.2791	1263.48	1.23978	1087.71	1.06115	1087.71	0.94012	1087.71	0.70859	1096.46	0.52886	1087.71	0.29097
302.503	3.01048	302.584	2.57536	316.662	2.18616	302.495	1.87429	302.503	1.46223	316.726	0.93125	316.68	0.46126				2193.61	0.92025	2193.56	0.86866	2193.61	0.8104	2193.63	0.75032	2193.63	0.70398	2193.56	0.65289	2194.81	0.56737	2193.61	0.53264	1672.89	0.15952		1094.89	1.26901	1265.99	1.24789	1089.44	1.06584	1089.44	0.93461	1089.44	0.72101	1098.22	0.52131	1089.44	0.32364
302.625	3.00366	302.707	2.56811	316.846	2.18193	302.618	1.8637	302.625	1.46183	316.911	0.93314	316.865	0.46163				2192.22	0.92605	2192.17	0.88302	2192.22	0.80339	2192.24	0.74895	2192.24	0.70353	2192.17	0.64601	2193.42	0.56534	2192.22	0.53105	1671.42	0.15131		1096.64	1.26653	1268.5	1.25187	1091.17	1.07142	1091.17	0.9312	1091.17	0.6837	1099.99	0.51955	1091.17	0.33721
302.747	2.99699	302.829	2.56429	317.031	2.1851	302.74	1.85606	302.747	1.46696	317.096	0.94968	317.05	0.46984				2190.84	0.91366	2190.79	0.8681	2190.84	0.80706	2190.86	0.75486	2190.86	0.70203	2190.79	0.65037	2192.04	0.55777	2190.84	0.53165	1669.94	0.1586		1098.39	1.27007	1271.01	1.25683	1092.89	1.07131	1092.89	0.93004	1092.89	0.70257	1101.75	0.51466	1092.89	0.32448
302.87	2.99476	302.951	2.55797	317.216	2.17504	302.862	1.85681	302.87	1.46339	317.281	0.96602	317.235	0.47261				2189.45	0.91691	2189.4	0.87234	2189.45	0.80842	2189.47	0.75052	2189.47	0.70097	2189.4	0.64883	2190.65	0.56643	2189.45	0.52746	1668.46	0.1561		1100.14	1.27301	1273.52	1.2666	1094.62	1.0657	1094.62	0.93839	1094.62	0.72239	1103.51	0.5225	1094.62	0.35399
302.992	2.99386	303.073	2.55665	317.401	2.19337	302.984	1.85236	302.992	1.45433	317.466	0.98331	317.42	0.4787				2188.07	0.91653	2188.02	0.87312	2188.07	0.80471	2188.09	0.74419	2188.09	0.69744	2188.02	0.64816	2189.27	0.55959	2188.07	0.53124	1666.98	0.14871		1101.89	1.27554	1276.03	1.27349	1096.35	1.06128	1096.35	0.94246	1096.35	0.70616	1105.27	0.5206	1096.35	0.31923
303.114	2.98519	303.195	2.55157	317.586	2.20178	303.106	1.85537	303.114	1.45659	317.65	0.98651	317.604	0.48593				2186.68	0.91552	2186.63	0.86346	2186.68	0.80304	2186.7	0.7471	2186.7	0.69564	2186.63	0.64836	2187.88	0.56211	2186.68	0.52699	1665.5	0.1511		1103.64	1.27905	1278.54	1.28298	1098.08	1.07477	1098.08	0.94355	1098.08	0.71592	1107.04	0.51893	1098.08	0.3084
303.236	2.9817	303.318	2.5478	317.77	2.18797	303.229	1.84983	303.236	1.45695	317.835	0.98794	317.789	0.48207				2185.3	0.92317	2185.25	0.86869	2185.3	0.80004	2185.32	0.74933	2185.32	0.6984	2185.25	0.63614	2186.5	0.5632	2185.3	0.52423	1664.02	0.16612		1105.38	1.28463	1281.05	1.27954	1099.81	1.0825	1099.81	0.95521	1099.81	0.71937	1108.8	0.52311	1099.81	0.31911
303.358	2.97592	303.44	2.54931	317.955	2.18309	303.351	1.84343	303.358	1.44873	318.02	0.98203	317.974	0.47309				2183.91	0.90639	2183.86	0.86156	2183.91	0.79908	2183.93	0.74386	2183.93	0.69661	2183.86	0.63932	2185.11	0.55798	2183.91	0.5236	1662.54	0.13918		1107.13	1.28455	1283.56	1.26396	1101.54	1.08895	1101.54	0.96251	1101.54	0.71125	1110.56	0.54738	1101.54	0.31875
303.481	2.978	303.562	2.54713	318.14	2.19706	303.473	1.84366	303.481	1.44221	318.205	0.99002	318.159	0.4707				2182.52	0.92317	2182.47	0.86268	2182.52	0.79804	2182.54	0.7404	2182.54	0.6998	2182.47	0.63802	2183.72	0.55835	2182.52	0.51973	1661.06	0.15054		1108.88	1.28122	1286.07	1.24648	1103.27	1.08209	1103.27	0.9666	1103.27	0.72163	1112.33	0.56572	1103.27	0.31092
303.603	2.97861	303.684	2.54206	318.325	2.19718	303.595	1.84269	303.603	1.44436	318.389	0.99986	318.343	0.46803				2181.14	0.91288	2181.09	0.862	2181.14	0.79833	2181.16	0.74468	2181.16	0.69052	2181.09	0.63885	2182.34	0.55914	2181.14	0.51903	1659.58	0.16433		1110.63	1.28425	1288.58	1.23485	1105	1.08085	1105	0.96584	1105	0.70394	1114.09	0.55005	1105	0.30849
303.725	2.97302	303.806	2.53881	318.51	2.18919	303.717	1.83577	303.725	1.43479	318.574	0.99866	318.528	0.46654				2179.75	0.91822	2179.7	0.87095	2179.75	0.79604	2179.77	0.74334	2179.77	0.68715	2179.7	0.63669	2180.95	0.5619	2179.75	0.5157	1658.1	0.15369		1112.38	1.28879	1291.09	1.25134	1106.73	1.08839	1106.73	0.96673	1106.73	0.73198	1115.85	0.53936	1106.73	0.3223
303.847	2.96884	303.929	2.53262	318.694	2.19702	303.84	1.83321	303.847	1.4404	318.759	1.01288	318.713	0.47365				2178.36	0.91157	2178.31	0.86887	2178.36	0.79776	2178.38	0.73763	2178.38	0.691	2178.31	0.63751	2179.57	0.55543	2178.36	0.51381	1656.62	0.16625		1114.13	1.28877	1293.6	1.26195	1108.46	1.06605	1108.46	0.9676	1108.46	0.72593	1117.62	0.54893	1108.46	0.34241
303.969	2.96699	304.051	2.53369	318.879	2.21059	303.962	1.83104	303.969	1.43465	318.944	1.01238	318.898	0.4743				2176.98	0.92029	2176.93	0.85697	2176.98	0.80979	2177	0.73569	2177	0.68896	2176.93	0.63103	2178.18	0.55454	2176.98	0.51397	1655.14	0.16172		1115.88	1.30121	1296.11	1.24929	1110.19	1.07273	1110.19	0.97096	1110.19	0.71993	1119.38	0.56163	1110.19	0.30855
304.092	2.96107	304.173	2.53087	319.064	2.2041	304.084	1.82578	304.092	1.42099	319.129	1.02294	319.083	0.48249				2175.59	0.90902	2175.54	0.85834	2175.59	0.79532	2175.61	0.74432	2175.61	0.6881	2175.54	0.63296	2176.79	0.55077	2175.59	0.51167	1653.66	0.17225		1117.63	1.30789	1298.62	1.23897	1111.92	1.07333	1111.92	0.95721	1111.92	0.701	1121.14	0.56463	1111.92	0.30873
304.214	2.95779	304.295	2.52594	319.249	2.19926	304.206	1.81974	304.214	1.42461	319.313	1.03889	319.267	0.4885				2174.2	0.91944	2174.15	0.86085	2174.2	0.80956	2174.22	0.74001	2174.22	0.68916	2174.15	0.63919	2175.4	0.55227	2174.2	0.51565	1652.18	0.15917		1119.38	1.31334	1301.13	1.25987	1113.65	1.08065	1113.65	0.95293	1113.65	0.73073	1122.9	0.56815	1113.65	0.32852
304.336	2.95151	304.417	2.52214	319.433	2.19375	304.328	1.81496	304.336	1.42567	319.498	1.05311	319.452	0.48798				2172.81	0.90654	2172.76	0.86064	2172.81	0.80025	2172.83	0.73497	2172.83	0.68566	2172.76	0.62213	2174.02	0.54533	2172.81	0.5059	1650.7	0.15789		1121.13	1.32066	1303.64	1.27599	1115.38	1.0799	1115.38	0.94745	1115.38	0.72126	1124.67	0.55817	1115.38	0.30154
304.458	2.94559	304.539	2.51552	319.618	2.19728	304.451	1.8115	304.458	1.41838	319.683	1.05439	319.637	0.49078				2171.42	0.91095	2171.38	0.85869	2171.42	0.79317	2171.44	0.73985	2171.44	0.6857	2171.38	0.63041	2172.63	0.54653	2171.42	0.51208	1649.22	0.15906		1122.88	1.32083	1306.15	1.26889	1117.11	1.08085	1117.11	0.95389	1117.11	0.7484	1126.43	0.54085	1117.11	0.31004
304.58	2.94755	304.662	2.51499	319.803	2.19637	304.573	1.80799	304.58	1.41862	319.868	1.05434	319.822	0.49515				2170.04	0.91156	2169.99	0.85277	2170.04	0.79711	2170.06	0.73562	2170.06	0.68983	2169.99	0.62935	2171.24	0.54864	2170.04	0.50455	1647.73	0.15657		1124.63	1.31487	1308.67	1.25488	1118.83	1.07082	1118.83	0.9659	1118.83	0.72185	1128.19	0.55029	1118.83	0.28808
304.703	2.94482	304.784	2.51269	319.988	2.21423	304.695	1.80558	304.703	1.41117	320.052	1.06063	320.006	0.49615				2168.65	0.9141	2168.6	0.86052	2168.65	0.7918	2168.67	0.73316	2168.67	0.68582	2168.6	0.63833	2169.85	0.53804	2168.65	0.51069	1646.25	0.15489		1126.38	1.31657	1311.18	1.24108	1120.56	1.08155	1120.56	0.98039	1120.56	0.73406	1129.96	0.57888	1120.56	0.30282
304.825	2.93947	304.906	2.50455	320.173	2.2173	304.817	1.80236	304.825	1.40505	320.237	1.06844	320.191	0.50648				2167.26	0.91025	2167.21	0.85759	2167.26	0.79058	2167.28	0.73462	2167.28	0.68349	2167.21	0.62739	2168.46	0.5374	2167.26	0.50088	1644.77	0.16499		1128.13	1.30974	1313.69	1.22721	1122.29	1.08821	1122.29	0.98656	1122.29	0.74008	1131.72	0.58005	1122.29	0.33351
304.947	2.92993	305.028	2.50071	320.357	2.20303	304.939	1.79858	304.947	1.4061	320.422	1.06131	320.376	0.50491				2165.87	0.91109	2165.82	0.85087	2165.87	0.78333	2165.89	0.73311	2165.89	0.68225	2165.82	0.63331	2167.07	0.54357	2165.87	0.50275	1643.28	0.16087		1129.88	1.30395	1316.2	1.22297	1124.02	1.08611	1124.02	0.98068	1124.02	0.73456	1133.48	0.56422	1124.02	0.33346
305.069	2.92499	305.151	2.4996	320.542	2.18755	305.062	1.79073	305.069	1.39998	320.607	1.04338	320.561	0.50549				2164.48	0.90916	2164.43	0.84794	2164.48	0.79072	2164.5	0.73901	2164.5	0.68016	2164.43	0.62449	2165.68	0.54017	2164.48	0.50554	1641.8	0.16529		1131.63	1.31347	1318.71	1.22962	1125.75	1.09626	1125.75	0.97441	1125.75	0.75313	1135.24	0.55154	1125.75	0.30233
305.191	2.9273	305.273	2.49186	320.727	2.19726	305.184	1.7853	305.191	1.39851	320.792	1.04167	320.746	0.50921				2163.09	0.91363	2163.04	0.86324	2163.09	0.788	2163.11	0.73132	2163.11	0.67908	2163.04	0.62571	2164.29	0.53778	2163.09	0.4973	1640.32	0.16686		1133.38	1.3129	1321.22	1.22757	1127.48	1.08383	1127.48	0.97883	1127.48	0.69422	1137.01	0.55553	1127.48	0.34296
305.314	2.93014	305.395	2.48768	320.912	2.20453	305.306	1.78181	305.314	1.39038	320.976	1.05607	320.93	0.52815				2161.7	0.91764	2161.65	0.84691	2161.7	0.7945	2161.72	0.72322	2161.72	0.67719	2161.65	0.61878	2162.91	0.54276	2161.7	0.49654	1638.83	0.16599		1135.13	1.31226	1323.73	1.22657	1129.21	1.0858	1129.21	0.97724	1129.21	0.72336	1138.77	0.55641	1129.21	0.31647
305.436	2.92277	305.517	2.48586	321.097	2.19807	305.428	1.77858	305.436	1.38077	321.161	1.05187	321.115	0.51475				2160.31	0.90777	2160.26	0.85797	2160.31	0.78441	2160.33	0.72468	2160.33	0.6829	2160.26	0.62203	2161.52	0.53888	2160.31	0.49718	1637.35	0.16837		1136.88	1.31394	1326.24	1.24133	1130.94	1.08626	1130.94	0.98579	1130.94	0.72921	1140.53	0.5622	1130.94	0.30248
305.558	2.91908	305.639	2.48222	321.281	2.20152	305.55	1.7791	305.558	1.37714	321.346	1.05625	321.3	0.51502				2158.92	0.91502	2158.87	0.84907	2158.92	0.78355	2158.94	0.72384	2158.94	0.67712	2158.87	0.61119	2160.12	0.52812	2158.92	0.4985	1635.87	0.15004		1138.63	1.31205	1328.75	1.26345	1132.67	1.09561	1132.67	0.99321	1132.67	0.72236	1142.3	0.547	1132.67	0.3143
305.68	2.91302	305.761	2.4824	321.466	2.22292	305.672	1.77985	305.68	1.37713	321.531	1.0741	321.485	0.5227				2157.53	0.90469	2157.48	0.85237	2157.53	0.78677	2157.55	0.72589	2157.55	0.67122	2157.48	0.62415	2158.73	0.52963	2157.53	0.49358	1634.38	0.15608		1140.38	1.30844	1331.26	1.26405	1134.4	1.0872	1134.4	0.97824	1134.4	0.71729	1144.06	0.53665	1134.4	0.32337
305.802	2.90589	305.884	2.48106	321.651	2.21216	305.795	1.77316	305.802	1.37833	321.716	1.08597	321.67	0.52233				2156.14	0.91401	2156.09	0.85494	2156.14	0.78689	2156.16	0.72474	2156.16	0.67429	2156.09	0.61558	2157.34	0.53412	2156.14	0.49845	1632.9	0.16414		1142.13	1.31508	1333.77	1.25623	1136.13	1.09327	1136.13	0.95727	1136.13	0.73983	1145.82	0.53539	1136.13	0.32688
305.924	2.90316	306.006	2.47663	321.836	2.20664	305.917	1.76555	305.924	1.37083	321.9	1.08945	321.854	0.50822				2154.75	0.90576	2154.7	0.8589	2154.75	0.78407	2154.77	0.72214	2154.77	0.67297	2154.7	0.61476	2155.95	0.53395	2154.75	0.48593	1631.41	0.17423		1143.88	1.31883	1336.28	1.24902	1137.86	1.08718	1137.86	0.95136	1137.86	0.73701	1147.59	0.55259	1137.86	0.32481
306.047	2.90268	306.128	2.47222	322.02	2.21329	306.039	1.75733	306.047	1.37577	322.085	1.09245	322.039	0.50902				2153.36	0.90399	2153.31	0.84888	2153.36	0.78543	2153.38	0.72525	2153.38	0.66739	2153.31	0.61246	2154.56	0.52984	2153.36	0.49202	1629.93	0.16038		1145.63	1.32315	1338.79	1.24	1139.59	1.09428	1139.59	0.9415	1139.59	0.75392	1149.35	0.54947	1139.59	0.30059
306.169	2.8968	306.25	2.46838	322.205	2.20655	306.161	1.75357	306.169	1.36485	322.27	1.07491	322.224	0.51189				2151.96	0.90245	2151.91	0.84245	2151.96	0.78102	2151.98	0.72762	2151.98	0.6667	2151.91	0.61915	2153.17	0.52829	2151.96	0.49065	1628.44	0.15668		1147.38	1.32785	1341.3	1.23322	1141.32	1.0981	1141.32	0.9514	1141.32	0.73371	1151.11	0.55772	1141.32	0.34624
306.291	2.89131	306.372	2.4646	322.39	2.19094	306.283	1.74905	306.291	1.3531	322.455	1.07054	322.409	0.50817				2150.57	0.90361	2150.52	0.84429	2150.57	0.78468	2150.59	0.72404	2150.59	0.66866	2150.52	0.60894	2151.78	0.53303	2150.57	0.48731	1626.95	0.16352		1149.13	1.32861	1343.81	1.23449	1143.05	1.0931	1143.05	0.95555	1143.05	0.74066	1152.87	0.56231	1143.05	0.34538
306.413	2.88384	306.495	2.46005	322.575	2.18888	306.406	1.74984	306.413	1.34252	322.639	1.0865	322.593	0.51034				2149.18	0.90268	2149.13	0.8532	2149.18	0.78604	2149.2	0.71598	2149.2	0.66785	2149.13	0.60382	2150.39	0.52043	2149.18	0.48553	1625.47	0.16508		1150.88	1.31306	1346.32	1.24206	1144.77	1.09312	1144.77	0.96926	1144.77	0.71515	1154.64	0.55103	1144.77	0.33269
306.535	2.87742	306.617	2.46043	322.76	2.19204	306.528	1.74605	306.535	1.34653	322.824	1.07166	322.778	0.50876				2147.79	0.90799	2147.74	0.84036	2147.79	0.77384	2147.81	0.72134	2147.81	0.66486	2147.74	0.60371	2148.99	0.52187	2147.79	0.48514	1623.98	0.16381		1152.63	1.29024	1348.83	1.24761	1146.5	1.08709	1146.5	0.97791	1146.5	0.72434	1156.4	0.5269	1146.5	0.31372
306.658	2.87277	306.739	2.45893	322.944	2.20016	306.65	1.73941	306.658	1.34343	323.009	1.07221	322.963	0.50099				2146.4	0.90407	2146.35	0.8373	2146.4	0.79175	2146.42	0.7229	2146.42	0.67316	2146.35	0.60821	2147.6	0.51991	2146.4	0.4851	1622.49	0.16376		1154.38	1.28296	1351.34	1.24722	1148.23	1.10074	1148.23	0.98589	1148.23	0.73698	1158.16	0.52423	1148.23	0.33854
306.78	2.87363	306.861	2.45189	323.129	2.19943	306.772	1.73393	306.78	1.33733	323.194	1.06556	323.148	0.50356				2145	0.9056	2144.95	0.84423	2145	0.78576	2145.02	0.71457	2145.02	0.66869	2144.95	0.6052	2146.21	0.52853	2145	0.48711	1621.01	0.16127		1156.13	1.28122	1353.85	1.23539	1149.96	1.10305	1149.96	0.9813	1149.96	0.73315	1159.93	0.53254	1149.96	0.3183
306.902	2.87419	306.983	2.4484	323.314	2.20229	306.894	1.73379	306.902	1.33808	323.379	1.06063	323.333	0.51921				2143.61	0.90214	2143.56	0.84805	2143.61	0.77534	2143.63	0.72042	2143.63	0.67038	2143.56	0.60455	2144.82	0.51701	2143.61	0.48311	1619.52	0.17742		1157.88	1.27012	1356.36	1.23659	1151.69	1.09931	1151.69	0.97504	1151.69	0.73272	1161.69	0.54055	1151.69	0.32105
307.024	2.87114	307.106	2.44526	323.499	2.2034	307.017	1.73346	307.024	1.33269	323.563	1.07224	323.517	0.51952				2142.22	0.8943	2142.17	0.84453	2142.22	0.78475	2142.24	0.71347	2142.24	0.66397	2142.17	0.59967	2143.42	0.50998	2142.22	0.47154	1618.03	0.1725		1159.63	1.2698	1358.87	1.24019	1153.42	1.10788	1153.42	0.96173	1153.42	0.75184	1163.45	0.54884	1153.42	0.33987
307.146	2.86394	307.228	2.44057	323.683	2.19811	307.139	1.72905	307.146	1.33361	323.748	1.05223	323.702	0.52562				2140.82	0.90606	2140.77	0.84022	2140.82	0.773	2140.84	0.70961	2140.84	0.66721	2140.77	0.60229	2142.03	0.5242	2140.82	0.48293	1616.54	0.17407		1161.38	1.28675	1361.38	1.23588	1155.15	1.10526	1155.15	0.9735	1155.15	0.75655	1165.22	0.54189	1155.15	0.3323
307.269	2.86223	307.35	2.43502	323.868	2.19563	307.261	1.72456	307.269	1.32986	323.933	1.04164	323.887	0.52671				2139.43	0.89614	2139.38	0.84417	2139.43	0.77507	2139.45	0.71219	2139.45	0.66018	2139.38	0.6078	2140.64	0.51848	2139.43	0.47612	1615.06	0.17644		1163.13	1.28699	1363.9	1.23511	1156.88	1.10002	1156.88	0.98496	1156.88	0.74011	1166.98	0.52659	1156.88	0.3427
307.391	2.85616	307.472	2.43124	324.053	2.19206	307.383	1.72212	307.391	1.32241	324.118	1.0475	324.072	0.51777				2138.03	0.89922	2137.98	0.84634	2138.03	0.77501	2138.05	0.71051	2138.05	0.66122	2137.98	0.58949	2139.24	0.51885	2138.03	0.47853	1613.57	0.18529		1164.88	1.27602	1366.41	1.23434	1158.61	1.10784	1158.61	0.98474	1158.61	0.73241	1168.74	0.53427	1158.61	0.3473
307.513	2.8547	307.594	2.43018	324.238	2.19172	307.505	1.71709	307.513	1.31901	324.302	1.05219	324.257	0.50933				2136.64	0.90045	2136.59	0.83555	2136.64	0.78184	2136.66	0.71288	2136.66	0.65346	2136.59	0.60172	2137.85	0.5129	2136.64	0.47747	1612.08	0.17227		1166.63	1.28951	1368.92	1.23413	1160.34	1.10641	1160.34	0.97799	1160.34	0.73458	1170.5	0.56397	1160.34	0.34132
307.635	2.85036	307.716	2.4291	324.423	2.17711	307.628	1.71289	307.635	1.31316	324.487	1.0539	324.441	0.51387				2135.25	0.89968	2135.2	0.83885	2135.25	0.77444	2135.27	0.71257	2135.27	0.6585	2135.2	0.60106	2136.45	0.51506	2135.25	0.47498	1610.59	0.17181		1168.38	1.30671	1371.43	1.22326	1162.07	1.10985	1162.07	0.97289	1162.07	0.74185	1172.27	0.57996	1162.07	0.33869
307.757	2.84458	307.839	2.42858	324.607	2.17844	307.75	1.70791	307.757	1.3123	324.672	1.04873	324.626	0.51111				2133.85	0.89614	2133.8	0.8422	2133.85	0.78234	2133.87	0.70492	2133.87	0.65143	2133.8	0.59892	2135.06	0.51329	2133.85	0.4679	1609.1	0.18835		1170.13	1.30881	1373.94	1.24196	1163.8	1.10777	1163.8	0.97141	1163.8	0.72715	1174.03	0.55848	1163.8	0.35362
307.88	2.84746	307.961	2.42517	324.792	2.17836	307.872	1.70547	307.88	1.31263	324.857	1.05135	324.811	0.51782				2132.46	0.88908	2132.41	0.82799	2132.46	0.77927	2132.48	0.70919	2132.48	0.65633	2132.41	0.59124	2133.66	0.5102	2132.46	0.47208	1607.61	0.17736		1171.88	1.31402	1376.45	1.25118	1165.53	1.11601	1165.53	0.97445	1165.53	0.73009	1175.79	0.54008	1165.53	0.35437
308.002	2.84131	308.083	2.42948	324.977	2.19116	307.994	1.7077	308.002	1.29853	325.042	1.04095	324.996	0.52014				2131.06	0.89	2131.01	0.82837	2131.06	0.7839	2131.08	0.70695	2131.08	0.65653	2131.01	0.58816	2132.27	0.51635	2131.06	0.46711	1606.12	0.18054		1173.63	1.32595	1378.96	1.25848	1167.26	1.11719	1167.26	0.96934	1167.26	0.74781	1177.56	0.54705	1167.26	0.33514
308.124	2.83841	308.205	2.42387	325.162	2.18453	308.116	1.71049	308.124	1.29971	325.226	1.04719	325.18	0.51667				2129.66	0.90206	2129.61	0.83292	2129.66	0.78109	2129.68	0.70896	2129.68	0.65811	2129.61	0.59234	2130.87	0.51523	2129.66	0.4664	1604.63	0.17401		1175.38	1.31642	1381.47	1.24484	1168.98	1.10298	1168.98	0.96252	1168.98	0.73922	1179.32	0.57279	1168.98	0.32554
308.246	2.84326	308.327	2.41458	325.347	2.1928	308.238	1.71168	308.246	1.30382	325.411	1.04329	325.365	0.51215				2128.27	0.88839	2128.22	0.84479	2128.27	0.77007	2128.29	0.70803	2128.29	0.65528	2128.22	0.59434	2129.48	0.50327	2128.27	0.46666	1603.14	0.18164		1177.13	1.30133	1383.98	1.23287	1170.71	1.10152	1170.71	0.96943	1170.71	0.73036	1181.08	0.57692	1170.71	0.31105
308.368	2.84013	308.45	2.41292	325.531	2.19308	308.361	1.71047	308.368	1.2962	325.596	1.02781	325.55	0.50897				2126.87	0.89806	2126.82	0.83573	2126.87	0.77355	2126.89	0.70246	2126.89	0.65384	2126.82	0.59235	2128.08	0.50584	2126.87	0.46241	1601.65	0.20099		1178.88	1.29933	1386.49	1.21831	1172.44	1.10379	1172.44	0.98252	1172.44	0.7323	1182.85	0.56527	1172.44	0.30771
308.49	2.83718	308.572	2.41152	325.716	2.18316	308.483	1.71131	308.49	1.30784	325.781	1.02014	325.735	0.50805				2125.48	0.88947	2125.43	0.83202	2125.48	0.76801	2125.5	0.70226	2125.5	0.65369	2125.43	0.58718	2126.69	0.50389	2125.48	0.45657	1600.16	0.19365		1180.63	1.29849	1389	1.22421	1174.17	1.10364	1174.17	0.98713	1174.17	0.74827	1184.61	0.56004	1174.17	0.32701
308.613	2.83383	308.694	2.41233	325.901	2.1825	308.605	1.70719	308.613	1.30567	325.966	1.02177	325.92	0.50951				2124.08	0.89799	2124.03	0.83366	2124.08	0.76998	2124.1	0.70196	2124.1	0.64648	2124.03	0.58028	2125.29	0.51195	2124.08	0.47066	1598.67	0.18591		1182.38	1.30472	1391.51	1.22612	1175.9	1.10487	1175.9	0.98311	1175.9	0.75964	1186.37	0.5593	1175.9	0.33556
308.735	2.83382	308.816	2.41085	326.086	2.18244	308.727	1.69871	308.735	1.30869	326.15	1.03257	326.104	0.50844				2122.68	0.88602	2122.63	0.83365	2122.68	0.76833	2122.7	0.70049	2122.7	0.65109	2122.63	0.57846	2123.89	0.50767	2122.68	0.46264	1597.18	0.19676		1184.13	1.30734	1394.02	1.23498	1177.63	1.10517	1177.63	0.96892	1177.63	0.75024	1188.13	0.56058	1177.63	0.34794
308.857	2.83398	308.938	2.40235	326.27	2.18369	308.849	1.6994	308.857	1.29884	326.335	1.02889	326.289	0.49955				2121.29	0.88832	2121.24	0.82625	2121.29	0.77816	2121.31	0.70166	2121.31	0.64605	2121.24	0.57414	2122.5	0.49983	2121.29	0.46654	1595.69	0.19064		1185.87	1.30838	1396.53	1.24221	1179.36	1.11132	1179.36	0.96026	1179.36	0.75251	1189.9	0.57062	1179.36	0.37115
308.979	2.83073	309.061	2.40465	326.455	2.184	308.972	1.69771	308.979	1.29477	326.52	1.02228	326.474	0.50607				2119.89	0.89032	2119.84	0.83296	2119.89	0.77227	2119.91	0.69789	2119.91	0.64123	2119.84	0.57871	2121.1	0.49722	2119.89	0.46851	1594.19	0.21724		1187.62	1.31971	1399.04	1.24769	1181.09	1.11409	1181.09	0.96862	1181.09	0.75401	1191.66	0.57856	1181.09	0.36548
309.101	2.82569	309.183	2.40323	326.64	2.17343	309.094	1.69189	309.101	1.29358	326.705	1.00985	326.659	0.50823				2118.49	0.89346	2118.44	0.8348	2118.49	0.77847	2118.51	0.69632	2118.51	0.64208	2118.44	0.57845	2119.7	0.49539	2118.49	0.46026	1592.7	0.20869		1189.37	1.33194	1401.55	1.21863	1182.82	1.11028	1182.82	0.97123	1182.82	0.75307	1193.42	0.5691	1182.82	0.35201
309.224	2.82821	309.305	2.40537	326.825	2.1745	309.216	1.69216	309.224	1.29052	326.889	1.00709	326.844	0.50151				2117.09	0.89362	2117.04	0.82859	2117.09	0.77373	2117.11	0.6902	2117.11	0.646	2117.04	0.58823	2118.3	0.4997	2117.09	0.45466	1591.21	0.22882		1191.12	1.33413	1404.06	1.2022	1184.55	1.11172	1184.55	0.97363	1184.55	0.75538	1195.19	0.55048	1184.55	0.35536
309.346	2.83062	309.427	2.3987	327.01	2.17812	309.338	1.69436	309.346	1.2813	327.074	1.01855	327.028	0.49604				2115.69	0.88243	2115.64	0.82719	2115.69	0.77341	2115.71	0.69425	2115.71	0.64267	2115.64	0.58002	2116.91	0.49953	2115.69	0.45414	1589.72	0.2118		1192.87	1.33924	1406.57	1.20736	1186.28	1.10472	1186.28	0.97902	1186.28	0.74984	1196.95	0.55152	1186.28	0.35312
309.468	2.83235	309.549	2.39728	327.194	2.18154	309.46	1.69356	309.468	1.28346	327.259	1.01396	327.213	0.50271				2114.3	0.89461	2114.25	0.83153	2114.3	0.76277	2114.32	0.69317	2114.32	0.64312	2114.25	0.57275	2115.51	0.49151	2114.3	0.45489	1588.22	0.21173		1194.62	1.35783	1409.08	1.22379	1188.01	1.10838	1188.01	0.97243	1188.01	0.74843	1198.71	0.56804	1188.01	0.35908
309.59	2.82402	309.671	2.39904	327.379	2.1769	309.583	1.69071	309.59	1.29394	327.444	0.99974	327.398	0.5093				2112.9	0.89017	2112.85	0.82374	2112.9	0.77108	2112.92	0.69739	2112.92	0.64046	2112.85	0.57319	2114.11	0.49837	2112.9	0.44912	1586.73	0.22055		1196.37	1.35342	1411.59	1.21965	1189.74	1.11131	1189.74	0.97904	1189.74	0.73713	1200.47	0.57287	1189.74	0.32812
309.712	2.82307	309.794	2.4017	327.564	2.1703	309.705	1.6872	309.712	1.29727	327.629	1.0045	327.583	0.50674				2111.5	0.8842	2111.45	0.82729	2111.5	0.76344	2111.52	0.69075	2111.52	0.6385	2111.45	0.5723	2112.71	0.49333	2111.5	0.44953	1585.24	0.23864		1198.12	1.34551	1414.1	1.2234	1191.47	1.11175	1191.47	0.99257	1191.47	0.74283	1202.24	0.56388	1191.47	0.32762
309.835	2.81996	309.916	2.39624	327.749	2.16694	309.827	1.6864	309.835	1.29097	327.813	1.00087	327.767	0.50654				2110.1	0.88726	2110.05	0.81957	2110.1	0.76021	2110.12	0.69185	2110.12	0.64221	2110.05	0.57399	2111.31	0.4946	2110.1	0.45034	1583.74	0.24462		1199.87	1.33715	1416.62	1.23394	1193.2	1.10711	1193.2	0.99822	1193.2	0.76547	1204	0.5639	1193.2	0.34666
309.957	2.81981	310.038	2.39469	327.933	2.17633	309.949	1.68661	309.957	1.28177	327.998	0.99618	327.952	0.49452				2108.7	0.89055	2108.65	0.82858	2108.7	0.76517	2108.72	0.696	2108.72	0.63653	2108.65	0.56703	2109.91	0.49105	2108.7	0.45227	1582.25	0.26956		1201.62	1.33008	1419.13	1.23397	1194.92	1.12204	1194.92	1.00877	1194.92	0.75475	1205.76	0.57599	1194.92	0.35388
310.079	2.82048	310.16	2.39702	328.118	2.16362	310.071	1.68341	310.079	1.27966	328.183	0.99611	328.137	0.49227				2107.3	0.88435	2107.25	0.82692	2107.3	0.76502	2107.32	0.69328	2107.32	0.63647	2107.25	0.56288	2108.51	0.49053	2107.3	0.44739	1580.75	0.2594		1203.37	1.32366	1421.64	1.22527	1196.65	1.11489	1196.65	1.00454	1196.65	0.72354	1207.53	0.56959	1196.65	0.34528
310.201	2.82223	310.283	2.39223	328.303	2.16077	310.194	1.68169	310.201	1.27932	328.368	0.99051	328.322	0.4868				2105.9	0.88658	2105.85	0.82888	2105.9	0.75518	2105.92	0.69098	2105.92	0.63133	2105.85	0.57265	2107.11	0.47919	2105.9	0.44478	1579.26	0.28191		1205.12	1.32795	1424.15	1.23847	1198.38	1.10552	1198.38	0.99097	1198.38	0.73636	1209.29	0.5619	1198.38	0.34652
310.323	2.82081	310.405	2.39146	328.488	2.16621	310.316	1.67852	310.323	1.2761	328.553	0.98007	328.507	0.48457				2104.5	0.8865	2104.45	0.82808	2104.5	0.75997	2104.52	0.68708	2104.52	0.63517	2104.45	0.57371	2105.71	0.48646	2104.5	0.44441	1577.76	0.29071		1206.87	1.3348	1426.66	1.26531	1200.11	1.12136	1200.11	0.97359	1200.11	0.74036	1211.05	0.56681	1200.11	0.322
310.446	2.81541	310.527	2.38577	328.673	2.17309	310.438	1.67698	310.446	1.27357	328.737	0.98429	328.691	0.48611				2103.1	0.90097	2103.05	0.83037	2103.1	0.75965	2103.12	0.68548	2103.12	0.63427	2103.05	0.56319	2104.31	0.48125	2103.1	0.44461	1576.27	0.30755		1208.62	1.33347	1429.17	1.27136	1201.84	1.12037	1201.84	0.96165	1201.84	0.74304	1212.82	0.57383	1201.84	0.33195
310.568	2.81235	310.649	2.38024	328.857	2.17613	310.56	1.68102	310.568	1.27652	328.922	0.98979	328.876	0.48461				2101.7	0.89255	2101.65	0.82148	2101.7	0.76936	2101.72	0.68868	2101.72	0.62774	2101.65	0.56914	2102.91	0.48929	2101.7	0.44617	1574.77	0.3514		1210.37	1.34807	1431.68	1.24828	1203.57	1.10837	1203.57	0.95276	1203.57	0.74304	1214.58	0.56856	1203.57	0.34003
310.69	2.80797	310.771	2.38238	329.042	2.17007	310.682	1.68266	310.69	1.27528	329.107	0.98913	329.061	0.48379				2100.3	0.88123	2100.25	0.82252	2100.3	0.76279	2100.32	0.68345	2100.32	0.63524	2100.25	0.56911	2101.51	0.48218	2100.3	0.44088	1573.28	0.35051		1212.12	1.35243	1434.19	1.24234	1205.3	1.10762	1205.3	0.9559	1205.3	0.7783	1216.34	0.55789	1205.3	0.34257
310.812	2.80946	310.894	2.38509	329.227	2.16104	310.805	1.68018	310.812	1.27832	329.292	0.98622	329.246	0.48095				2098.9	0.88253	2098.85	0.82527	2098.9	0.76642	2098.92	0.68486	2098.92	0.63364	2098.85	0.56753	2100.11	0.48861	2098.9	0.44312	1571.78	0.44469		1213.87	1.35278	1436.7	1.26195	1207.03	1.10511	1207.03	0.95847	1207.03	0.72924	1218.1	0.55514	1207.03	0.35102
310.934	2.81293	311.016	2.38585	329.412	2.15708	310.927	1.67851	310.934	1.27917	329.476	0.98285	329.43	0.48588				2097.5	0.88276	2097.45	0.81586	2097.5	0.75827	2097.52	0.68459	2097.52	0.63212	2097.45	0.56533	2098.71	0.48014	2097.5	0.43994	1570.28	0.52554		1215.62	1.34844	1439.21	1.28213	1208.76	1.11818	1208.76	0.96633	1208.76	0.73858	1219.87	0.55294	1208.76	0.35367
311.057	2.81429	311.138	2.38391	329.597	2.16199	311.049	1.68104	311.057	1.27224	329.661	0.98189	329.615	0.48082				2096.1	0.88681	2096.05	0.81145	2096.1	0.76595	2096.12	0.68314	2096.12	0.6295	2096.05	0.56188	2097.31	0.48485	2096.1	0.4373	1568.79	0.67563		1217.37	1.35844	1441.72	1.28337	1210.49	1.12637	1210.49	0.97766	1210.49	0.73968	1221.63	0.55248	1210.49	0.31402
311.179	2.81309	311.26	2.37995	329.781	2.15688	311.171	1.67707	311.179	1.26758	329.846	0.97283	329.8	0.48395				2094.69	0.88269	2094.64	0.82254	2094.69	0.75718	2094.71	0.68441	2094.71	0.63427	2094.64	0.5589	2095.91	0.47602	2094.69	0.43753	1567.29	0.84983		1219.12	1.34852	1444.23	1.27067	1212.22	1.11808	1212.22	0.99376	1212.22	0.72497	1223.39	0.54681	1212.22	0.33691
311.301	2.81354	311.382	2.38543	329.966	2.15193	311.293	1.67542	311.301	1.27054	330.031	0.97241	329.985	0.49276				2093.29	0.86312	2093.24	0.82266	2093.29	0.75747	2093.31	0.68429	2093.31	0.62484	2093.24	0.55461	2094.51	0.47361	2093.29	0.4375	1565.79	0.95391		1220.87	1.34443	1446.74	1.25122	1213.95	1.11797	1213.95	0.99433	1213.95	0.7429	1225.16	0.5449	1213.95	0.36187
311.423	2.8151	311.504	2.38333	330.151	2.15085	311.415	1.67962	311.423	1.26722	330.216	0.98071	330.17	0.48199				2091.89	0.88613	2091.84	0.81477	2091.89	0.76032	2091.91	0.67896	2091.91	0.62951	2091.84	0.5625	2093.1	0.47796	2091.89	0.43148	1564.3	1		1222.62	1.3408	1449.25	1.24089	1215.68	1.12003	1215.68	0.98765	1215.68	0.73241	1226.92	0.54785	1215.68	0.35017
311.545	2.81559	311.627	2.38199	330.336	2.15378	311.538	1.6757	311.545	1.2656	330.4	0.98332	330.354	0.48426				2090.49	0.87085	2090.44	0.81574	2090.49	0.76439	2090.51	0.67705	2090.51	0.6288	2090.44	0.55874	2091.7	0.47703	2090.49	0.4329	1562.8	0.88792		1224.37	1.34116	1451.76	1.25196	1217.41	1.12252	1217.41	0.96373	1217.41	0.73909	1228.68	0.56399	1217.41	0.36108
311.667	2.81027	311.749	2.37886	330.52	2.1534	311.66	1.67306	311.667	1.26507	330.585	0.97147	330.539	0.47514				2089.08	0.87949	2089.03	0.81665	2089.08	0.75651	2089.1	0.67658	2089.1	0.61954	2089.03	0.55965	2090.3	0.4729	2089.08	0.43608	1561.3	0.75777		1226.12	1.34637	1454.27	1.25666	1219.14	1.1092	1219.14	0.94383	1219.14	0.75676	1230.45	0.56475	1219.14	0.32943
311.79	2.80864	311.871	2.37613	330.705	2.13803	311.782	1.67863	311.79	1.26854	330.77	0.97447	330.724	0.47102				2087.68	0.8775	2087.63	0.81159	2087.68	0.75399	2087.7	0.68225	2087.7	0.62396	2087.63	0.55411	2088.9	0.46699	2087.68	0.42892	1559.8	0.63692		1227.87	1.35222	1456.78	1.2659	1220.86	1.11802	1220.86	0.94788	1220.86	0.73042	1232.21	0.55868	1220.86	0.35922
311.912	2.80841	311.993	2.38345	330.89	2.14918	311.904	1.67925	311.912	1.2732	330.955	0.97526	330.909	0.46671				2086.28	0.88033	2086.23	0.8205	2086.28	0.75015	2086.3	0.6749	2086.3	0.61914	2086.23	0.54602	2087.49	0.46955	2086.28	0.43048	1558.3	0.50003		1229.62	1.35088	1459.29	1.26975	1222.59	1.1121	1222.59	0.9663	1222.59	0.73517	1233.97	0.56223	1222.59	0.35451
312.034	2.81171	312.115	2.37933	331.075	2.15865	312.026	1.68055	312.034	1.27532	331.139	0.96345	331.094	0.46641				2084.87	0.88033	2084.82	0.81931	2084.87	0.76635	2084.89	0.67725	2084.89	0.61932	2084.82	0.55507	2086.09	0.47141	2084.87	0.4318	1556.81	0.44523		1231.37	1.34297	1461.8	1.275	1224.32	1.11838	1224.32	0.98014	1224.32	0.74995	1235.73	0.56895	1224.32	0.32938
312.156	2.8149	312.238	2.37622	331.26	2.16843	312.149	1.67591	312.156	1.27505	331.324	0.96459	331.278	0.48287				2083.47	0.86995	2083.42	0.80814	2083.47	0.7416	2083.49	0.67741	2083.49	0.62503	2083.42	0.54349	2084.69	0.47019	2083.47	0.42727	1555.31	0.40331		1233.12	1.33268	1464.31	1.2497	1226.05	1.11658	1226.05	0.97787	1226.05	0.75029	1237.5	0.56532	1226.05	0.33563
312.278	2.81339	312.36	2.37775	331.444	2.1572	312.271	1.67643	312.278	1.2728	331.509	0.97449	331.463	0.48471				2082.07	0.87927	2082.02	0.80617	2082.07	0.74312	2082.09	0.67278	2082.09	0.6204	2082.02	0.54904	2083.28	0.4663	2082.07	0.4242	1553.81	0.35698		1234.87	1.33013	1466.82	1.24353	1227.78	1.12642	1227.78	0.9667	1227.78	0.74306	1239.26	0.56686	1227.78	0.32681
312.401	2.81268	312.482	2.38179	331.629	2.15965	312.393	1.67498	312.401	1.26952	331.694	0.97105	331.648	0.47306				2080.66	0.87057	2080.61	0.80609	2080.66	0.74878	2080.68	0.67489	2080.68	0.62017	2080.61	0.54506	2081.88	0.46673	2080.66	0.42265	1552.31	0.31107		1236.62	1.32959	1469.33	1.25689	1229.51	1.11624	1229.51	0.96717	1229.51	0.73355	1241.02	0.56623	1229.51	0.34864
312.523	2.81252	312.604	2.38101	331.814	2.15598	312.515	1.67392	312.523	1.2697	331.879	0.9655	331.833	0.46641				2079.26	0.8708	2079.21	0.81139	2079.26	0.76233	2079.28	0.6688	2079.28	0.61694	2079.21	0.55388	2080.47	0.4603	2079.26	0.42309	1550.81	0.29733		1238.37	1.34032	1471.85	1.28395	1231.24	1.11388	1231.24	0.97154	1231.24	0.72448	1242.79	0.56732	1231.24	0.33319
312.645	2.81423	312.726	2.3813	331.999	2.14643	312.637	1.6732	312.645	1.26526	332.063	0.97901	332.017	0.46913				2077.85	0.87225	2077.8	0.81604	2077.85	0.75481	2077.87	0.67074	2077.87	0.61762	2077.8	0.54672	2079.07	0.46689	2077.85	0.42194	1549.31	0.26591		1240.12	1.34732	1474.36	1.30649	1232.97	1.11732	1232.97	0.9866	1232.97	0.7441	1244.55	0.56139	1232.97	0.3402
312.767	2.81331	312.849	2.37997	332.184	2.1439	312.76	1.67521	312.767	1.26656	332.248	0.98056	332.202	0.4608				2076.45	0.8821	2076.4	0.80213	2076.45	0.75405	2076.47	0.67494	2076.47	0.61544	2076.4	0.53778	2077.67	0.47266	2076.45	0.41958	1547.81	0.26302		1241.87	1.35215	1476.87	1.29476	1234.7	1.1335	1234.7	0.99184	1234.7	0.75667	1246.31	0.55224	1234.7	0.31577
312.889	2.81552	312.971	2.38137	332.368	2.14032	312.882	1.67847	312.889	1.26656	332.433	0.96973	332.387	0.46643				2075.04	0.86692	2074.99	0.80441	2075.04	0.75092	2075.06	0.67144	2075.06	0.61556	2074.99	0.54024	2076.26	0.46545	2075.04	0.41837	1546.31	0.2513		1243.62	1.34478	1479.38	1.30218	1236.43	1.12639	1236.43	0.978	1236.43	0.74186	1248.08	0.54465	1236.43	0.34538
313.012	2.81673	313.093	2.37797	332.553	2.13647	313.004	1.67882	313.012	1.26776	332.618	0.95899	332.572	0.4586				2073.64	0.87363	2073.59	0.81371	2073.64	0.74989	2073.66	0.66699	2073.66	0.61322	2073.59	0.54974	2074.85	0.45766	2073.64	0.42411	1544.81	0.24561		1245.37	1.35699	1481.89	1.30498	1238.16	1.12621	1238.16	0.98162	1238.16	0.757	1249.84	0.55846	1238.16	0.37684
313.134	2.81889	313.215	2.37772	332.738	2.1369	313.126	1.67553	313.134	1.26834	332.803	0.96535	332.757	0.45604				2072.23	0.87516	2072.18	0.80636	2072.23	0.75721	2072.25	0.66607	2072.25	0.6153	2072.18	0.54383	2073.45	0.46319	2072.23	0.41936	1543.3	0.22868		1247.12	1.35074	1484.4	1.30943	1239.89	1.1178	1239.89	0.98021	1239.89	0.77729	1251.6	0.55577	1239.89	0.35965
313.256	2.81594	313.337	2.37624	332.923	2.13156	313.248	1.67337	313.256	1.26919	332.987	0.95983	332.941	0.46767				2070.82	0.8725	2070.77	0.81075	2070.82	0.74767	2070.84	0.66546	2070.84	0.61089	2070.77	0.53931	2072.04	0.46699	2070.82	0.41791	1541.8	0.22098		1248.87	1.35209	1486.91	1.27379	1241.62	1.12502	1241.62	0.97743	1241.62	0.73796	1253.36	0.54956	1241.62	0.39047
313.378	2.81873	313.459	2.37587	333.107	2.12968	313.37	1.67384	313.378	1.2621	333.172	0.96066	333.126	0.46611				2069.42	0.8709	2069.37	0.81565	2069.42	0.75077	2069.44	0.66784	2069.44	0.61016	2069.37	0.53348	2070.64	0.46062	2069.42	0.41296	1540.3	0.2161		1250.62	1.35799	1489.42	1.27837	1243.35	1.12048	1243.35	0.95795	1243.35	0.74327	1255.13	0.55309	1243.35	0.34452
313.5	2.81611	313.582	2.38224	333.292	2.12257	313.493	1.67909	313.5	1.26611	333.357	0.95075	333.311	0.45344				2068.01	0.8738	2067.96	0.80928	2068.01	0.74852	2068.03	0.65974	2068.03	0.60934	2067.96	0.5412	2069.23	0.46006	2068.01	0.41671	1538.8	0.20119		1252.37	1.35577	1491.93	1.28323	1245.08	1.12238	1245.08	0.93959	1245.08	0.7326	1256.89	0.55241	1245.08	0.35749
313.622	2.81499	313.704	2.37535	333.477	2.12745	313.615	1.68017	313.622	1.26492	333.542	0.94281	333.496	0.45376				2066.61	0.86809	2066.56	0.80724	2066.61	0.74759	2066.63	0.66157	2066.63	0.61076	2066.56	0.54288	2067.82	0.44854	2066.61	0.41115	1537.3	0.21397		1254.12	1.34327	1494.44	1.28866	1246.8	1.11738	1246.8	0.93086	1246.8	0.7317	1258.65	0.5441	1246.8	0.368
313.745	2.81651	313.826	2.37145	333.662	2.13736	313.737	1.67694	313.745	1.26676	333.726	0.94959	333.68	0.45506				2065.2	0.87875	2065.15	0.79898	2065.2	0.75077	2065.22	0.65835	2065.22	0.61437	2065.15	0.53914	2066.42	0.45643	2065.2	0.40674	1535.79	0.20187		1255.87	1.34831	1496.95	1.28553	1248.53	1.10738	1248.53	0.94668	1248.53	0.72006	1260.42	0.54719	1248.53	0.35034
313.867	2.81879	313.948	2.37506	333.847	2.14637	313.859	1.68151	313.867	1.26889	333.911	0.95388	333.865	0.45856				2063.79	0.87251	2063.74	0.80801	2063.79	0.74502	2063.81	0.66656	2063.81	0.60867	2063.74	0.53858	2065.01	0.44859	2063.79	0.41432	1534.29	0.20221		1257.62	1.35092	1499.46	1.30502	1250.26	1.11768	1250.26	0.9523	1250.26	0.7597	1262.18	0.56191	1250.26	0.33019
313.989	2.81604	314.07	2.37945	334.031	2.14923	313.981	1.6774	313.989	1.26768	334.096	0.95543	334.05	0.45599				2062.38	0.86985	2062.33	0.80237	2062.38	0.75031	2062.4	0.65856	2062.4	0.61212	2062.33	0.53708	2063.6	0.45133	2062.38	0.41194	1532.79	0.19413		1259.37	1.34744	1501.97	1.30215	1251.99	1.11703	1251.99	0.95839	1251.99	0.71881	1263.94	0.55719	1251.99	0.36549
314.111	2.81532	314.193	2.37134	334.216	2.12948	314.104	1.67881	314.111	1.26701	334.281	0.95721	334.235	0.45118				2060.98	0.86231	2060.93	0.81133	2060.98	0.75375	2061	0.65291	2061	0.60549	2060.93	0.53652	2062.2	0.44769	2060.98	0.41416	1531.28	0.20569		1261.12	1.35798	1504.48	1.31022	1253.72	1.11615	1253.72	0.96875	1253.72	0.75384	1265.71	0.55225	1253.72	0.33437
314.233	2.81788	314.315	2.37386	334.401	2.13711	314.226	1.68105	314.233	1.26574	334.466	0.95174	334.42	0.44459				2059.57	0.86856	2059.52	0.80327	2059.57	0.74038	2059.59	0.66539	2059.59	0.60522	2059.52	0.52412	2060.79	0.45433	2059.57	0.4075	1529.78	0.20042		1262.87	1.35666	1506.99	1.32273	1255.45	1.11663	1255.45	0.9736	1255.45	0.71075	1267.47	0.54271	1255.45	0.3635
314.356	2.81467	314.437	2.37805	334.586	2.13384	314.348	1.67859	314.356	1.26632	334.65	0.95298	334.604	0.44369				2058.16	0.86948	2058.11	0.8066	2058.16	0.74426	2058.18	0.6598	2058.18	0.60333	2058.11	0.5333	2059.38	0.44697	2058.16	0.40272	1528.28	0.20316		1264.62	1.34624	1509.5	1.33871	1257.18	1.1275	1257.18	0.96958	1257.18	0.72205	1269.23	0.54106	1257.18	0.30107
314.478	2.81787	314.559	2.37504	334.77	2.13857	314.47	1.67843	314.478	1.26955	334.835	0.95616	334.789	0.45466				2056.75	0.86636	2056.7	0.7992	2056.75	0.73939	2056.77	0.65996	2056.77	0.5989	2056.7	0.5257	2057.97	0.44676	2056.75	0.40478	1526.77	0.19789		1266.36	1.3482	1512.01	1.3339	1258.91	1.11671	1258.91	0.96485	1258.91	0.74941	1270.99	0.53632	1258.91	0.32726
314.6	2.82233	314.681	2.37376	334.955	2.12961	314.592	1.68275	314.6	1.26685	335.02	0.94927	334.974	0.45401				2055.34	0.87428	2055.29	0.79572	2055.34	0.74879	2055.36	0.65459	2055.36	0.60085	2055.29	0.52583	2056.56	0.4459	2055.34	0.40193	1525.27	0.18981		1268.11	1.34938	1514.52	1.31507	1260.64	1.11126	1260.64	0.96075	1260.64	0.75159	1272.76	0.53147	1260.64	0.34585
314.722	2.82218	314.804	2.37585	335.14	2.12451	314.715	1.68041	314.722	1.26644	335.205	0.94112	335.159	0.44678				2053.93	0.85846	2053.88	0.80029	2053.93	0.73376	2053.95	0.6577	2053.95	0.60055	2053.88	0.52983	2055.15	0.44846	2053.93	0.40695	1523.76	0.20938		1269.86	1.34157	1517.03	1.31569	1262.37	1.12751	1262.37	0.94377	1262.37	0.7485	1274.52	0.53778	1262.37	0.38072
314.844	2.82144	314.926	2.37497	335.325	2.12273	314.837	1.68238	314.844	1.26713	335.39	0.9314	335.344	0.45229				2052.52	0.8631	2052.47	0.80231	2052.52	0.74071	2052.54	0.65487	2052.54	0.60557	2052.47	0.52556	2053.74	0.44211	2052.52	0.40016	1522.26	0.23054		1271.61	1.33738	1519.54	1.34607	1264.1	1.1311	1264.1	0.9666	1264.1	0.75583	1276.28	0.54188	1264.1	0.36317
314.967	2.8241	315.048	2.38072	335.51	2.12797	314.959	1.68083	314.967	1.26555	335.574	0.93611	335.528	0.44656				2051.11	0.87519	2051.06	0.79505	2051.11	0.74538	2051.13	0.65812	2051.13	0.5955	2051.06	0.52893	2052.34	0.44774	2051.11	0.39737	1520.75	0.23727		1273.36	1.33909	1522.05	1.35948	1265.83	1.11713	1265.83	0.98396	1265.83	0.73722	1278.05	0.55495	1265.83	0.34031
315.089	2.82116	315.17	2.38104	335.694	2.11825	315.081	1.68074	315.089	1.26861	335.759	0.9398	335.713	0.446				2049.7	0.86167	2049.65	0.80184	2049.7	0.74664	2049.72	0.65251	2049.72	0.59924	2049.65	0.52405	2050.93	0.4408	2049.7	0.39973	1519.25	0.24481		1275.11	1.3363	1524.56	1.33295	1267.56	1.12104	1267.56	0.97919	1267.56	0.73332	1279.81	0.54156	1267.56	0.33631
315.211	2.82202	315.292	2.38101	335.879	2.12525	315.203	1.67979	315.211	1.26583	335.944	0.94549	335.898	0.44977				2048.29	0.8641	2048.24	0.79758	2048.29	0.7338	2048.31	0.65183	2048.31	0.59789	2048.24	0.52619	2049.52	0.44129	2048.29	0.39927	1517.74	0.27316		1276.86	1.34001	1527.08	1.30386	1269.29	1.12908	1269.29	0.96502	1269.29	0.74172	1281.57	0.54116	1269.29	0.3467
315.333	2.82393	315.414	2.37957	336.064	2.1258	315.326	1.68058	315.333	1.26467	336.129	0.94747	336.083	0.45091				2046.88	0.86616	2046.83	0.79378	2046.88	0.74346	2046.9	0.65383	2046.9	0.59719	2046.83	0.52532	2048.11	0.4343	2046.88	0.39581	1516.23	0.27708		1278.61	1.34549	1529.59	1.32323	1271.02	1.12538	1271.02	0.95545	1271.02	0.72477	1283.34	0.54208	1271.02	0.36418
315.455	2.82663	315.537	2.37853	336.249	2.12779	315.448	1.68505	315.455	1.26753	336.313	0.94407	336.267	0.45501				2045.47	0.8537	2045.42	0.79541	2045.47	0.74069	2045.49	0.65448	2045.49	0.59636	2045.42	0.52329	2046.7	0.43905	2045.47	0.39178	1514.73	0.29341		1280.36	1.36109	1532.1	1.35202	1272.74	1.12397	1272.74	0.94215	1272.74	0.72791	1285.1	0.54774	1272.74	0.33731
315.578	2.83134	315.659	2.38057	336.434	2.129	315.57	1.68877	315.578	1.26589	336.498	0.94552	336.452	0.45164				2044.06	0.86867	2044.01	0.80036	2044.06	0.74326	2044.08	0.65265	2044.08	0.59667	2044.01	0.51933	2045.28	0.4419	2044.06	0.39179	1513.22	0.30453		1282.11	1.37567	1534.61	1.3753	1274.47	1.12637	1274.47	0.94376	1274.47	0.73566	1286.86	0.55762	1274.47	0.3559
315.7	2.83319	315.781	2.38042	336.618	2.12525	315.692	1.68655	315.7	1.26616	336.683	0.94665	336.637	0.44215				2042.65	0.86374	2042.6	0.79768	2042.65	0.74119	2042.67	0.64889	2042.67	0.59238	2042.6	0.51507	2043.87	0.43744	2042.65	0.39402	1511.71	0.31445		1283.86	1.37784	1537.12	1.36264	1276.2	1.12971	1276.2	0.9506	1276.2	0.72431	1288.62	0.55668	1276.2	0.34572
315.822	2.83227	315.903	2.37678	336.803	2.12079	315.814	1.68661	315.822	1.26929	336.868	0.93989	336.822	0.43893				2041.24	0.86382	2041.19	0.79323	2041.24	0.73327	2041.26	0.64432	2041.26	0.59107	2041.19	0.52762	2042.46	0.43523	2041.24	0.39584	1510.21	0.28797		1285.61	1.3694	1539.63	1.34388	1277.93	1.12461	1277.93	0.95737	1277.93	0.72528	1290.39	0.54008	1277.93	0.31161
315.944	2.82936	316.026	2.37496	336.988	2.12195	315.937	1.68716	315.944	1.27037	337.053	0.93139	337.007	0.439				2039.83	0.85782	2039.78	0.80073	2039.83	0.74038	2039.85	0.64619	2039.85	0.59055	2039.78	0.5195	2041.05	0.44032	2039.83	0.38993	1508.7	0.25551		1287.36	1.36523	1542.14	1.33768	1279.66	1.12513	1279.66	0.9533	1279.66	0.74963	1292.15	0.53599	1279.66	0.3092
316.066	2.82599	316.148	2.37592	337.173	2.11768	316.059	1.68855	316.066	1.27166	337.237	0.9287	337.191	0.44157				2038.42	0.86511	2038.37	0.78937	2038.42	0.73158	2038.44	0.64669	2038.44	0.58988	2038.37	0.51562	2039.64	0.42992	2038.42	0.39169	1507.19	0.23785		1289.11	1.35115	1544.65	1.37383	1281.39	1.1282	1281.39	0.95165	1281.39	0.73311	1293.91	0.53705	1281.39	0.34163
316.189	2.83001	316.27	2.37905	337.357	2.10985	316.181	1.68491	316.189	1.27354	337.422	0.93352	337.376	0.43736				2037	0.86383	2036.95	0.7876	2037	0.74035	2037.02	0.64567	2037.02	0.59014	2036.95	0.51483	2038.23	0.43371	2037	0.38944	1505.68	0.22539		1290.86	1.33778	1547.16	1.37532	1283.12	1.12015	1283.12	0.96411	1283.12	0.74041	1295.68	0.5501	1283.12	0.34533
316.311	2.826	316.392	2.37657	337.542	2.10686	316.303	1.68722	316.311	1.27794	337.607	0.93109	337.561	0.43225				2035.59	0.8617	2035.54	0.79209	2035.59	0.7423	2035.61	0.64243	2035.61	0.59035	2035.54	0.5176	2036.82	0.43539	2035.59	0.387	1504.18	0.20775		1292.61	1.3339	1549.67	1.37125	1284.85	1.12473	1284.85	0.98273	1284.85	0.7545	1297.44	0.52526	1284.85	0.32813
316.433	2.82741	316.514	2.37932	337.727	2.12896	316.425	1.6896	316.433	1.27223	337.792	0.93837	337.746	0.43538				2034.18	0.86209	2034.13	0.79065	2034.18	0.73011	2034.2	0.64592	2034.2	0.5905	2034.13	0.51797	2035.4	0.42958	2034.18	0.38986	1502.67	0.20329		1294.36	1.34225	1552.18	1.33999	1286.58	1.12848	1286.58	0.98965	1286.58	0.75356	1299.2	0.5185	1286.58	0.348
316.555	2.82691	316.636	2.37596	337.912	2.14029	316.547	1.69058	316.555	1.27433	337.976	0.93225	337.93	0.44329				2032.77	0.85397	2032.72	0.78868	2032.77	0.7325	2032.79	0.63755	2032.79	0.58652	2032.72	0.51855	2033.99	0.43779	2032.77	0.39068	1501.16	0.21121		1296.11	1.35416	1554.69	1.34829	1288.31	1.11901	1288.31	0.9918	1288.31	0.729	1300.96	0.51917	1288.31	0.36263
316.677	2.83244	316.759	2.37511	338.097	2.11986	316.67	1.69106	316.677	1.27116	338.161	0.93114	338.115	0.43937				2031.35	0.8602	2031.3	0.79024	2031.35	0.73497	2031.37	0.63816	2031.37	0.58403	2031.3	0.51321	2032.58	0.43081	2031.35	0.38417	1499.65	0.19877		1297.86	1.36396	1557.2	1.34426	1290.04	1.11991	1290.04	0.97605	1290.04	0.74569	1302.73	0.5343	1290.04	0.36149
316.799	2.83775	316.881	2.37478	338.281	2.12406	316.792	1.69235	316.799	1.26743	338.346	0.9305	338.3	0.43859				2029.94	0.86043	2029.89	0.79597	2029.94	0.73492	2029.96	0.6466	2029.96	0.58333	2029.89	0.51358	2031.16	0.42554	2029.94	0.38737	1498.14	0.2027		1299.61	1.36024	1559.71	1.36085	1291.77	1.13065	1291.77	0.96332	1291.77	0.72934	1304.49	0.54725	1291.77	0.33763
316.922	2.83668	317.003	2.37831	338.466	2.13806	316.914	1.69181	316.922	1.27545	338.531	0.9334	338.485	0.42869				2028.53	0.85028	2028.48	0.78775	2028.53	0.72771	2028.55	0.64534	2028.55	0.58562	2028.48	0.50724	2029.75	0.42245	2028.53	0.38104	1496.63	0.20463		1301.36	1.36202	1562.22	1.35473	1293.5	1.12299	1293.5	0.95719	1293.5	0.74302	1306.25	0.53361	1293.5	0.33439
317.044	2.83573	317.125	2.38347	338.651	2.12524	317.036	1.69464	317.044	1.27467	338.716	0.92155	338.67	0.4363				2027.11	0.86931	2027.06	0.78208	2027.11	0.73071	2027.13	0.64085	2027.13	0.58508	2027.06	0.50445	2028.34	0.42865	2027.11	0.38209	1495.12	0.19619		1303.11	1.3627	1564.73	1.35259	1295.23	1.1143	1295.23	0.96243	1295.23	0.72837	1308.02	0.52077	1295.23	0.33894
317.166	2.84012	317.247	2.38119	338.836	2.12911	317.158	1.69365	317.166	1.27825	338.9	0.92266	338.854	0.43272				2025.7	0.85506	2025.65	0.78383	2025.7	0.73144	2025.72	0.6363	2025.72	0.58483	2025.65	0.5052	2026.92	0.42633	2025.7	0.38371	1493.61	0.19094		1304.86	1.35545	1567.24	1.36208	1296.95	1.1251	1296.95	0.96486	1296.95	0.72793	1309.78	0.51531	1296.95	0.32675
317.288	2.84187	317.37	2.3813	339.02	2.13005	317.281	1.69184	317.288	1.27942	339.085	0.91873	339.039	0.42854				2024.28	0.85491	2024.23	0.78304	2024.28	0.73461	2024.3	0.64235	2024.3	0.58245	2024.23	0.51612	2025.51	0.41894	2024.28	0.38238	1492.1	0.19607		1306.61	1.35319	1569.75	1.38448	1298.68	1.12325	1298.68	0.95905	1298.68	0.73092	1311.54	0.54731	1298.68	0.35065
317.41	2.83982	317.492	2.38105	339.205	2.12023	317.403	1.69648	317.41	1.2764	339.27	0.92031	339.224	0.41976				2022.87	0.84969	2022.82	0.79	2022.87	0.72766	2022.89	0.6379	2022.89	0.58461	2022.82	0.49585	2024.1	0.42532	2022.87	0.37655	1490.59	0.196		1308.36	1.35493	1572.26	1.39821	1300.41	1.12502	1300.41	0.95447	1300.41	0.74094	1313.31	0.55703	1300.41	0.35444
317.533	2.83833	317.614	2.3828	339.39	2.12883	317.525	1.69344	317.533	1.27559	339.455	0.93801	339.409	0.41257				2021.45	0.85182	2021.4	0.78114	2021.45	0.73493	2021.47	0.63287	2021.47	0.57676	2021.4	0.5053	2022.68	0.42135	2021.45	0.38229	1489.08	0.19554		1310.11	1.3508	1574.77	1.39475	1302.14	1.11143	1302.14	0.95464	1302.14	0.73417	1315.07	0.53579	1302.14	0.3644
317.655	2.8415	317.736	2.38199	339.575	2.11606	317.647	1.69639	317.655	1.27707	339.64	0.93933	339.594	0.42205				2020.04	0.86281	2019.99	0.79396	2020.04	0.72625	2020.06	0.6385	2020.06	0.58025	2019.99	0.49412	2021.27	0.42026	2020.04	0.37872	1487.56	0.19429		1311.86	1.34235	1577.28	1.38792	1303.87	1.11535	1303.87	0.94665	1303.87	0.73749	1316.83	0.51433	1303.87	0.34136
317.777	2.83958	317.858	2.38048	339.76	2.11524	317.769	1.69712	317.777	1.27218	339.824	0.92537	339.778	0.42183				2018.62	0.84456	2018.57	0.78738	2018.62	0.72384	2018.64	0.63291	2018.64	0.57678	2018.57	0.49841	2019.85	0.41488	2018.62	0.37652	1486.05	0.19422		1313.61	1.34434	1579.79	1.39707	1305.6	1.13057	1305.6	0.94259	1305.6	0.75726	1318.59	0.51133	1305.6	0.33127
317.899	2.8418	317.981	2.38134	339.944	2.12035	317.892	1.6961	317.899	1.26978	340.009	0.92211	339.963	0.42005				2017.21	0.85767	2017.16	0.78295	2017.21	0.72143	2017.23	0.63633	2017.23	0.57862	2017.16	0.49993	2018.44	0.41638	2017.21	0.37314	1484.54	0.18898		1315.36	1.34407	1582.31	1.40277	1307.33	1.11002	1307.33	0.94604	1307.33	0.75131	1320.36	0.52639	1307.33	0.32123
318.021	2.8412	318.103	2.3809	340.129	2.1263	318.014	1.70143	318.021	1.27233	340.194	0.93362	340.148	0.42741				2015.79	0.8607	2015.74	0.78658	2015.79	0.72425	2015.81	0.62673	2015.81	0.57272	2015.74	0.49784	2017.02	0.41235	2015.79	0.37617	1483.03	0.20287		1317.11	1.34687	1584.82	1.40467	1309.06	1.10537	1309.06	0.94627	1309.06	0.72646	1322.12	0.52527	1309.06	0.31856
318.144	2.84076	318.225	2.3822	340.314	2.12071	318.136	1.7022	318.144	1.27289	340.379	0.92938	340.333	0.4284				2014.38	0.85268	2014.33	0.77962	2014.38	0.71549	2014.4	0.63509	2014.4	0.5764	2014.33	0.50421	2015.6	0.4192	2014.38	0.37521	1481.52	0.20082		1318.86	1.34595	1587.33	1.40009	1310.79	1.12134	1310.79	0.94376	1310.79	0.71912	1323.88	0.53148	1310.79	0.34968
318.266	2.83992	318.347	2.37943	340.499	2.11605	318.258	1.69943	318.266	1.27906	340.563	0.93539	340.517	0.42316				2012.96	0.84625	2012.91	0.78052	2012.96	0.72606	2012.98	0.6348	2012.98	0.57394	2012.91	0.50242	2014.19	0.41676	2012.96	0.37013	1480	0.20354		1320.61	1.3376	1589.84	1.39998	1312.52	1.12348	1312.52	0.93033	1312.52	0.72637	1325.65	0.54162	1312.52	0.35975
318.388	2.83608	318.469	2.37881	340.684	2.10597	318.38	1.6941	318.388	1.2786	340.748	0.91996	340.702	0.41376				2011.54	0.85761	2011.49	0.77629	2011.54	0.72383	2011.56	0.626	2011.56	0.56941	2011.49	0.49172	2012.77	0.41837	2011.54	0.37064	1478.49	0.21583		1322.36	1.32638	1592.35	1.40564	1314.25	1.123	1314.25	0.92124	1314.25	0.71795	1327.41	0.55344	1314.25	0.3399
318.51	2.83907	318.591	2.37949	340.868	2.11815	318.503	1.69905	318.51	1.27899	340.933	0.92157	340.887	0.41735				2010.13	0.86283	2010.08	0.78233	2010.13	0.72996	2010.15	0.6235	2010.15	0.57026	2010.08	0.49447	2011.35	0.41159	2010.13	0.37069	1476.98	0.22134		1324.11	1.32729	1594.86	1.39862	1315.98	1.13084	1315.98	0.92241	1315.98	0.71741	1329.17	0.54361	1315.98	0.31574
318.632	2.83638	318.714	2.3794			318.625	1.70303	318.632	1.27342								2008.71	0.85739	2008.66	0.77751	2008.71	0.72729	2008.73	0.63006	2008.73	0.5739	2008.66	0.49245	2009.94	0.41226	2008.71	0.37096	1475.46	0.24198		1325.86	1.32931	1597.37	1.40152	1317.71	1.11553	1317.71	0.92974	1317.71	0.7284	1330.94	0.54069	1317.71	0.34301
318.755	2.83941	318.836	2.38326			318.747	1.70258	318.755	1.2735								2007.29	0.84945	2007.24	0.78141	2007.29	0.71905	2007.31	0.62548	2007.31	0.57331	2007.24	0.49774	2008.52	0.40854	2007.29	0.36977	1473.95	0.25663		1327.61	1.32981	1599.88	1.41503	1319.44	1.11816	1319.44	0.93589	1319.44	0.71269	1332.7	0.52713	1319.44	0.33091
318.877	2.84152	318.958	2.38338			318.869	1.69945	318.877	1.2795								2005.87	0.85286	2005.82	0.78582	2005.87	0.71865	2005.89	0.62188	2005.89	0.56913	2005.82	0.4958	2007.1	0.41249	2005.87	0.36771	1472.43	0.27408		1329.36	1.34216	1602.39	1.4185	1321.17	1.12126	1321.17	0.93568	1321.17	0.71077	1334.46	0.51814	1321.17	0.34139
318.999	2.841	319.08	2.37964			318.991	1.70296	318.999	1.28698								2004.46	0.84281	2004.41	0.77431	2004.46	0.71729	2004.48	0.62435	2004.48	0.5671	2004.41	0.48933	2005.69	0.41446	2004.46	0.36745	1470.92	0.29589		1331.11	1.34155	1604.9	1.41038	1322.89	1.11951	1322.89	0.92889	1322.89	0.70926	1336.22	0.513	1322.89	0.36195
319.121	2.84318	319.202	2.37767			319.113	1.70363	319.121	1.28207								2003.04	0.84486	2002.99	0.78022	2003.04	0.72229	2003.06	0.6223	2003.06	0.56553	2002.99	0.48233	2004.27	0.41408	2003.04	0.36786	1469.41	0.31729		1332.86	1.33839	1607.41	1.41426	1324.62	1.1181	1324.62	0.94198	1324.62	0.72933	1337.99	0.51437	1324.62	0.32682
319.243	2.84172	319.325	2.37742			319.236	1.70395	319.243	1.28373								2001.62	0.83678	2001.57	0.76671	2001.62	0.71866	2001.64	0.62088	2001.64	0.56931	2001.57	0.4883	2002.85	0.40801	2001.62	0.36085	1467.89	0.32556		1334.61	1.33818	1609.92	1.44473	1326.35	1.11866	1326.35	0.95269	1326.35	0.72489	1339.75	0.50559	1326.35	0.32191
319.365	2.84066	319.447	2.37745			319.358	1.69664	319.365	1.28896								2000.2	0.84592	2000.15	0.77352	2000.2	0.71531	2000.22	0.61731	2000.22	0.56329	2000.15	0.4833	2001.43	0.4078	2000.2	0.35963	1466.37	0.3219		1336.36	1.33869	1612.43	1.44902	1328.08	1.11918	1328.08	0.95785	1328.08	0.70524	1341.51	0.48957	1328.08	0.31087
319.488	2.84194	319.569	2.37933			319.48	1.69706	319.488	1.28169								1998.78	0.83219	1998.73	0.78293	1998.78	0.71465	1998.8	0.61875	1998.8	0.56417	1998.73	0.49027	2000.01	0.40408	1998.78	0.36409	1464.86	0.30193		1338.11	1.34486	1614.94	1.45106	1329.81	1.11746	1329.81	0.95271	1329.81	0.70541	1343.28	0.47107	1329.81	0.28793
319.61	2.83859	319.691	2.37752			319.602	1.69598	319.61	1.27141								1997.36	0.84896	1997.31	0.76728	1997.36	0.71633	1997.38	0.61528	1997.38	0.56292	1997.31	0.47974	1998.59	0.40622	1997.36	0.35912	1463.34	0.28952		1339.86	1.35915	1617.45	1.44096	1331.54	1.11829	1331.54	0.94492	1331.54	0.70605	1345.04	0.49999	1331.54	0.30329
319.732	2.84191	319.813	2.37346			319.724	1.70003	319.732	1.27218								1995.94	0.84413	1995.89	0.77714	1995.94	0.71289	1995.96	0.61818	1995.96	0.5644	1995.89	0.48563	1997.17	0.40408	1995.94	0.35823	1461.83	0.26997		1341.61	1.36643	1619.96	1.43598	1333.27	1.11409	1333.27	0.92969	1333.27	0.71598	1346.8	0.51918	1333.27	0.33004
319.854	2.84135	319.936	2.38018			319.847	1.7024	319.854	1.26736								1994.52	0.85493	1994.47	0.76441	1994.52	0.71127	1994.54	0.61692	1994.54	0.56015	1994.47	0.48623	1995.75	0.40229	1994.52	0.35687	1460.31	0.28062		1343.36	1.36996	1622.47	1.4208	1335	1.11856	1335	0.93022	1335	0.71776	1348.57	0.50581	1335	0.33686
319.976	2.84123	320.058	2.38136			319.969	1.70023	319.976	1.27068								1993.1	0.85026	1993.05	0.77382	1993.1	0.71825	1993.12	0.6174	1993.12	0.55967	1993.05	0.48238	1994.33	0.39916	1993.1	0.35358	1458.79	0.29922		1345.11	1.3773	1624.98	1.41375	1336.73	1.12254	1336.73	0.92968	1336.73	0.71008	1350.33	0.46805	1336.73	0.33392
320.099	2.84193	320.18	2.37635			320.091	1.6994	320.099	1.27572								1991.68	0.84128	1991.63	0.77738	1991.68	0.71152	1991.7	0.61521	1991.7	0.564	1991.63	0.48551	1992.91	0.40329	1991.68	0.3584	1457.28	0.28047		1346.85	1.37285	1627.49	1.41578	1338.46	1.11875	1338.46	0.92572	1338.46	0.70129	1352.09	0.47507	1338.46	0.33788
320.221	2.84198	320.302	2.37848			320.213	1.69937	320.221	1.2723								1990.26	0.85743	1990.21	0.77037	1990.26	0.71719	1990.28	0.61279	1990.28	0.56291	1990.21	0.47989	1991.49	0.39986	1990.26	0.34713	1455.76	0.28039		1348.6	1.36482	1630	1.43727	1340.19	1.10844	1340.19	0.91737	1340.19	0.70416	1353.85	0.49024	1340.19	0.33617
320.343	2.84268	320.424	2.38149			320.335	1.70011	320.343	1.27808								1988.84	0.85201	1988.79	0.76693	1988.84	0.71757	1988.86	0.61806	1988.86	0.55363	1988.79	0.4785	1990.07	0.39632	1988.84	0.35402	1454.24	0.27356		1350.35	1.36644	1632.51	1.45632	1341.92	1.11948	1341.92	0.90884	1341.92	0.69952	1355.62	0.5009	1341.92	0.32745
320.465	2.85303	320.546	2.37907			320.458	1.69927	320.465	1.27966								1987.42	0.84499	1987.37	0.77256	1987.42	0.70693	1987.44	0.61601	1987.44	0.55605	1987.37	0.47366	1988.65	0.39097	1987.42	0.35394	1452.72	0.30207		1352.1	1.36769	1635.03	1.45052	1343.65	1.12025	1343.65	0.89764	1343.65	0.70614	1357.38	0.50267	1343.65	0.32385
320.587	2.85102	320.669	2.37838			320.58	1.69661	320.587	1.27106								1986	0.8407	1985.95	0.76601	1986	0.71035	1986.02	0.61028	1986.02	0.55509	1985.95	0.47235	1987.23	0.39281	1986	0.34794	1451.21	0.3012		1353.85	1.35939	1637.54	1.44641	1345.38	1.11627	1345.38	0.90685	1345.38	0.70256	1359.14	0.5127	1345.38	0.34171
320.71	2.84994	320.791	2.37791			320.702	1.69652	320.71	1.27233								1984.58	0.83121	1984.53	0.77255	1984.58	0.71065	1984.6	0.61171	1984.6	0.55923	1984.53	0.4757	1985.81	0.39595	1984.58	0.35483	1449.69	0.34756		1355.6	1.35568	1640.05	1.44467	1347.11	1.11292	1347.11	0.91098	1347.11	0.70163	1360.91	0.52543	1347.11	0.34054
320.832	2.84958	320.913	2.381			320.824	1.69612	320.832	1.27025								1983.16	0.83815	1983.11	0.77119	1983.16	0.71996	1983.18	0.60616	1983.18	0.55429	1983.11	0.47209	1984.39	0.38954	1983.16	0.34594	1448.17	0.39509		1357.35	1.35804	1642.56	1.44799	1348.83	1.11663	1348.83	0.90892	1348.83	0.70669	1362.67	0.53563	1348.83	0.35473
320.954	2.85082	321.035	2.38279			320.946	1.69448	320.954	1.26938								1981.74	0.84404	1981.69	0.76963	1981.74	0.70976	1981.76	0.6128	1981.76	0.54986	1981.69	0.471	1982.97	0.39367	1981.74	0.34802	1446.65	0.45054		1359.1	1.35205	1645.07	1.43973	1350.56	1.1086	1350.56	0.91675	1350.56	0.71004	1364.43	0.53741	1350.56	0.34772
321.076	2.85057	321.158	2.38119			321.069	1.69646	321.076	1.27034								1980.31	0.8399	1980.26	0.7636	1980.31	0.71205	1980.33	0.60421	1980.33	0.5574	1980.26	0.46969	1981.55	0.39288	1980.31	0.35034	1445.13	0.43893		1360.85	1.34752	1647.58	1.43371	1352.29	1.11081	1352.29	0.93284	1352.29	0.69357	1366.19	0.53047	1352.29	0.33421
321.198	2.85184	321.28	2.3784			321.191	1.69281	321.198	1.26734								1978.89	0.83953	1978.84	0.75984	1978.89	0.70749	1978.91	0.60865	1978.91	0.55007	1978.84	0.46485	1980.12	0.3914	1978.89	0.34898	1443.61	0.39876		1362.6	1.34903	1650.09	1.43325	1354.02	1.11736	1354.02	0.94067	1354.02	0.69338	1367.96	0.51021	1354.02	0.33235
321.321	2.84636	321.402	2.37878			321.313	1.69275	321.321	1.27246								1977.47	0.83871	1977.42	0.76916	1977.47	0.70596	1977.49	0.61008	1977.49	0.54504	1977.42	0.46752	1978.7	0.38564	1977.47	0.34663	1442.09	0.37765		1364.35	1.35433	1652.6	1.45087	1355.75	1.11601	1355.75	0.95137	1355.75	0.72292	1369.72	0.4922	1355.75	0.34783
321.443	2.84308	321.524	2.37605			321.435	1.69668	321.443	1.2672								1976.05	0.84157	1975.99	0.76177	1976.05	0.70973	1976.07	0.60243	1976.07	0.54885	1975.99	0.46766	1977.28	0.38491	1976.05	0.34521	1440.57	0.33354		1366.1	1.35661	1655.11	1.45782	1357.48	1.11901	1357.48	0.94975	1357.48	0.70798	1371.48	0.47207	1357.48	0.35014
321.565	2.84467	321.646	2.37397			321.557	1.6979	321.565	1.2633								1974.62	0.83646	1974.57	0.76507	1974.62	0.70283	1974.64	0.60955	1974.64	0.54989	1974.57	0.46895	1975.86	0.39096	1974.62	0.34303	1439.05	0.31799		1367.85	1.36176	1657.62	1.44818	1359.21	1.11669	1359.21	0.93712	1359.21	0.70314	1373.25	0.47804	1359.21	0.34473
321.687	2.84642	321.769	2.37356			321.68	1.69662	321.687	1.26905								1973.2	0.8382	1973.15	0.75562	1973.2	0.70347	1973.22	0.60121	1973.22	0.5484	1973.15	0.47261	1974.43	0.39123	1973.2	0.34358	1437.53	0.28224		1369.6	1.35867	1660.13	1.45341	1360.94	1.11384	1360.94	0.9339	1360.94	0.70829	1375.01	0.48984	1360.94	0.35323
321.809	2.85165	321.891	2.37503			321.802	1.69537	321.809	1.26955								1971.77	0.82902	1971.72	0.76034	1971.77	0.70888	1971.79	0.60578	1971.79	0.54212	1971.72	0.46456	1973.01	0.38431	1971.77	0.34116	1436.01	0.29088		1371.35	1.35753	1662.64	1.47259	1362.67	1.1145	1362.67	0.93066	1362.67	0.71005	1376.77	0.50741	1362.67	0.33868
321.932	2.84705	322.013	2.37914			321.924	1.69404	321.932	1.26986								1970.35	0.8276	1970.3	0.76105	1970.35	0.70033	1970.37	0.59954	1970.37	0.54361	1970.3	0.46295	1971.58	0.38306	1970.35	0.34084	1434.49	0.29318		1373.1	1.35517	1665.15	1.4653	1364.4	1.11738	1364.4	0.92025	1364.4	0.70494	1378.54	0.50722	1364.4	0.32551
322.054	2.84248	322.135	2.3769			322.046	1.69269	322.054	1.27463								1968.93	0.83544	1968.88	0.75452	1968.93	0.70764	1968.95	0.60552	1968.95	0.54022	1968.88	0.46783	1970.16	0.38467	1968.93	0.33666	1432.97	0.28676		1374.85	1.35092	1667.66	1.46126	1366.13	1.1158	1366.13	0.91565	1366.13	0.71224	1380.3	0.50721	1366.13	0.31933
322.176	2.84346	322.257	2.37426			322.168	1.6928	322.176	1.27033								1967.5	0.8316	1967.45	0.75484	1967.5	0.6979	1967.52	0.59846	1967.52	0.54806	1967.45	0.46506	1968.74	0.38342	1967.5	0.33954	1431.45	0.27678		1376.6	1.33944	1670.17	1.44978	1367.86	1.12098	1367.86	0.91375	1367.86	0.71929	1382.06	0.49727	1367.86	0.30179
322.298	2.84232	322.379	2.37622			322.29	1.69094	322.298	1.26722								1966.08	0.83342	1966.03	0.7589	1966.08	0.70131	1966.1	0.5999	1966.1	0.54067	1966.03	0.45481	1967.31	0.3779	1966.08	0.33823	1429.92	0.26363		1378.35	1.33661	1672.68	1.45592	1369.59	1.12567	1369.59	0.9141	1369.59	0.71644	1383.82	0.50061	1369.59	0.29601
322.42	2.84176	322.502	2.37714			322.413	1.69322	322.42	1.26406								1964.65	0.83726	1964.6	0.7589	1964.65	0.71251	1964.67	0.59752	1964.67	0.53903	1964.6	0.45847	1965.89	0.37817	1964.65	0.34047	1428.4	0.2402		1380.1	1.33783	1675.19	1.45629	1371.32	1.11245	1371.32	0.91217	1371.32	0.73045	1385.59	0.50951	1371.32	0.28573
322.542	2.84421	322.624	2.37294			322.535	1.69526	322.542	1.25638								1963.23	0.8302	1963.18	0.75373	1963.23	0.70813	1963.25	0.59521	1963.25	0.54038	1963.18	0.46441	1964.46	0.3834	1963.23	0.3367	1426.88	0.25438		1381.85	1.3363	1677.7	1.47948	1373.05	1.11618	1373.05	0.90668	1373.05	0.71534	1387.35	0.51537	1373.05	0.29474
322.665	2.84317	322.746	2.37137			322.657	1.69602	322.665	1.26222								1961.8	0.81855	1961.75	0.75082	1961.8	0.69415	1961.82	0.60159	1961.82	0.53678	1961.75	0.45753	1963.04	0.37742	1961.8	0.33412	1425.36	0.23769		1383.6	1.341	1680.21	1.46528	1374.77	1.12281	1374.77	0.90648	1374.77	0.73889	1389.11	0.51777	1374.77	0.31497
322.787	2.83629	322.868	2.37285			322.779	1.69673	322.787	1.26526								1960.38	0.83217	1960.33	0.75637	1960.38	0.69479	1960.4	0.59647	1960.4	0.53959	1960.33	0.45576	1961.61	0.37378	1960.38	0.33114	1423.83	0.23129		1385.35	1.34575	1682.72	1.47825	1376.5	1.10976	1376.5	0.90018	1376.5	0.74406	1390.88	0.5285	1376.5	0.32225
322.909	2.83717	322.99	2.37334			322.901	1.69614	322.909	1.26461								1958.95	0.82736	1958.9	0.76037	1958.95	0.70313	1958.97	0.59306	1958.97	0.54232	1958.9	0.45598	1960.19	0.38064	1958.95	0.32926	1422.31	0.21935		1387.1	1.34766	1685.23	1.49035	1378.23	1.11378	1378.23	0.89199	1378.23	0.70717	1392.64	0.53925	1378.23	0.30185
323.031	2.84029	323.113	2.37235			323.024	1.69476	323.031	1.27011								1957.52	0.83399	1957.47	0.74978	1957.52	0.70152	1957.54	0.59085	1957.54	0.53388	1957.47	0.4591	1958.76	0.3784	1957.52	0.33154	1420.78	0.20227		1388.85	1.35256	1687.74	1.51523	1379.96	1.11407	1379.96	0.8987	1379.96	0.69895	1394.4	0.53823	1379.96	0.32113
323.153	2.84014	323.235	2.37209			323.146	1.69144	323.153	1.26855								1956.1	0.82588	1956.05	0.7552	1956.1	0.70164	1956.12	0.59064	1956.12	0.53169	1956.05	0.45276	1957.33	0.37359	1956.1	0.33116	1419.26	0.19588		1390.6	1.35266	1690.26	1.50723	1381.69	1.11238	1381.69	0.91379	1381.69	0.69256	1396.17	0.52385	1381.69	0.34152
323.276	2.8363	323.357	2.37113			323.268	1.69697	323.276	1.26261								1954.67	0.82994	1954.62	0.74887	1954.67	0.69857	1954.69	0.59115	1954.69	0.53444	1954.62	0.45389	1955.91	0.37281	1954.67	0.32968	1417.74	0.20808		1392.35	1.35809	1692.77	1.50524	1383.42	1.11269	1383.42	0.92425	1383.42	0.69063	1397.93	0.51588	1383.42	0.34333
323.398	2.83563	323.479	2.37254			323.39	1.69659	323.398	1.26619								1953.24	0.81801	1953.19	0.74429	1953.24	0.69912	1953.26	0.59499	1953.26	0.53299	1953.19	0.45174	1954.48	0.375	1953.24	0.32817	1416.21	0.17915		1394.1	1.35984	1695.28	1.48554	1385.15	1.11571	1385.15	0.92573	1385.15	0.72343	1399.69	0.51459	1385.15	0.31013
323.52	2.83573	323.601	2.36874			323.512	1.69262	323.52	1.27236								1951.82	0.82087	1951.76	0.74977	1951.82	0.68541	1951.84	0.58554	1951.84	0.53621	1951.76	0.45555	1953.05	0.36921	1951.82	0.32918	1414.69	0.19016		1395.85	1.36807	1697.79	1.45818	1386.88	1.11643	1386.88	0.91754	1386.88	0.71708	1401.45	0.52064	1386.88	0.30803
323.642	2.83396	323.724	2.36786			323.635	1.69149	323.642	1.26457								1950.39	0.82028	1950.34	0.74938	1950.39	0.69962	1950.41	0.58986	1950.41	0.53421	1950.34	0.45462	1951.63	0.36324	1950.39	0.32611	1413.16	0.16758		1397.6	1.3683	1700.3	1.45446	1388.61	1.11067	1388.61	0.91078	1388.61	0.69245	1403.22	0.51479	1388.61	0.3098
323.764	2.83869	323.846	2.36863			323.757	1.68734	323.764	1.25739								1948.96	0.81661	1948.91	0.74816	1948.96	0.70052	1948.98	0.58803	1948.98	0.52686	1948.91	0.45568	1950.2	0.36747	1948.96	0.32291	1411.64	0.18412		1399.35	1.38119	1702.81	1.46535	1390.34	1.11324	1390.34	0.91998	1390.34	0.69151	1404.98	0.54025	1390.34	0.3198
323.887	2.83966	323.968	2.36723			323.879	1.68754	323.887	1.25979								1947.53	0.81272	1947.48	0.75325	1947.53	0.69227	1947.55	0.58075	1947.55	0.52824	1947.48	0.44781	1948.77	0.36611	1947.53	0.32618	1410.11	0.1805		1401.1	1.3723	1705.32	1.47457	1392.07	1.11759	1392.07	0.93199	1392.07	0.70565	1406.74	0.54039	1392.07	0.31573
324.009	2.83671	324.09	2.3695			324.001	1.6859	324.009	1.25479								1946.1	0.82489	1946.05	0.75189	1946.1	0.69584	1946.12	0.58034	1946.12	0.52383	1946.05	0.44636	1947.34	0.36428	1946.1	0.32132	1408.59	0.1836		1402.85	1.37369	1707.83	1.47342	1393.8	1.12633	1393.8	0.93583	1393.8	0.71767	1408.51	0.52409	1393.8	0.31791
324.131	2.83615	324.212	2.37156			324.123	1.68364	324.131	1.25551								1944.68	0.81641	1944.62	0.75473	1944.68	0.68465	1944.7	0.58874	1944.7	0.52737	1944.62	0.45046	1945.91	0.36449	1944.68	0.31815	1407.06	0.18947		1404.6	1.37273	1710.34	1.48054	1395.53	1.12099	1395.53	0.92788	1395.53	0.70839	1410.27	0.49649	1395.53	0.33634
324.253	2.8324	324.334	2.3699			324.246	1.68127	324.253	1.25172								1943.25	0.81552	1943.2	0.74783	1943.25	0.70385	1943.27	0.58297	1943.27	0.52487	1943.2	0.4474	1944.48	0.36529	1943.25	0.32172	1405.53	0.16887		1406.35	1.36564	1712.85	1.47515	1397.26	1.11727	1397.26	0.91888	1397.26	0.71681	1412.03	0.50557	1397.26	0.32224
324.375	2.83266	324.457	2.36319			324.368	1.68129	324.375	1.25478								1941.82	0.82326	1941.77	0.74441	1941.82	0.68534	1941.84	0.58584	1941.84	0.52873	1941.77	0.44587	1943.06	0.36724	1941.82	0.31746	1404.01	0.16842		1408.1	1.35678	1715.36	1.45317	1398.98	1.12671	1398.98	0.91396	1398.98	0.73556	1413.8	0.50891	1398.98	0.32058
324.498	2.83668	324.579	2.35949			324.49	1.68065	324.498	1.25563								1940.39	0.81959	1940.34	0.7419	1940.39	0.68701	1940.41	0.58388	1940.41	0.52673	1940.34	0.43642	1941.63	0.36379	1940.39	0.32046	1402.48	0.17626		1409.85	1.35653	1717.87	1.44526	1400.71	1.11751	1400.71	0.90974	1400.71	0.71778	1415.56	0.51861	1400.71	0.30804
324.62	2.83442	324.701	2.36245			324.612	1.67905	324.62	1.24285								1938.96	0.8205	1938.91	0.74389	1938.96	0.68144	1938.98	0.58124	1938.98	0.52462	1938.91	0.44517	1940.2	0.36277	1938.96	0.31355	1400.95	0.16002		1411.6	1.3557	1720.38	1.48906	1402.44	1.1208	1402.44	0.91003	1402.44	0.70515	1417.32	0.5189	1402.44	0.32837
324.742	2.82928	324.823	2.36511			324.734	1.68063	324.742	1.24415								1937.53	0.81496	1937.48	0.73719	1937.53	0.68597	1937.55	0.58069	1937.55	0.52568	1937.48	0.44402	1938.77	0.36171	1937.53	0.31513	1399.42	0.16707		1413.35	1.34977	1722.89	1.50728	1404.17	1.11302	1404.17	0.91113	1404.17	0.71645	1419.08	0.50049	1404.17	0.34986
[truncated: 924 more rows]
[truncated: 2 more columns]

## Sheet: figure3
f
AC70-1			AC-3
CD-like	28.0728		CD-like	27.3872
error bar (±)	4.49118		error bar (±)	1.67097
HD-like	10.0676		HD-like	4.25853
[truncated: 1 more rows]

## Sheet: figure4
Sq					Gr					r2gr					TDTR
[truncated: 3,010 more rows]

## Sheet: figure5
a								b													c
[truncated: 10,405 more rows]

[truncated: 6 more sheets: figure6, Supplementary Figure 1, Supplementary Figure 2, Supplementary Figure 3, Supplementary Figure 4, Supplementary Figure 5]
